# Supplementary material for: Genome Sequences of Populus tremula Chloroplast and Mitochondrion: Implications for Holistic Poplar Breeding
Source: PLoS One. 2016 Jan 22;11(1):e0147209. doi: 10.1371/journal.pone.0147209 (PMC4723046; doi:10.1371/journal.pone.0147209)
Supplement: S1 Appendix — DNA sequences of cpDNA primers trnH-psbA and rpoC2-rpoC1 were taken from [13]. DNA sequences of mtDNA primers were derived from the mtDNA sequence of 717-1B4. The location of the mtDNA primers, the primer combinations used for the generated amplicons and the theoretically/experimentally length of the amplicons are provided in addition. In case of primers with high similarity (100% identity or 1 mismatch) to the chloroplast genome, these primers were combined only with primers that did match to the mtDNA but not to the cpDNA. (XLSX) [file pone.0147209.s001.xlsx]

## Sheet: cpDNA primers
Primer name	Primer sequence (5-prime to 3-prime)
trnH_for	CGCGCATGGTGGATTCACAAT
psbA_rev	TTATGCATGAACGTAATGCTC
rpoC2_for	GCAGTGGCTTGATGGAAACCCAG
rpoC1_rev	GAGAAGCTCCCATCGAAGCTGAC
Ptre_IRA_SSC_for	AGAAAAACTCTCCTCTGATGAATTG
Ptre_IRA_SSC_rev	AAC AGA AGG CAT AAG AAG ATT GGC

## Sheet: mtDNA primers
Primer name	Primer sequence (5-prime to 3-prime)	Position of the primer (5-prime) in the 717 mtDNA sequence	Generation of PCR amplicons in combination with following reverse primer(s)	Theoretical length of PCR amplicon(s)	Approximate length of PCR amplicon(s) on agarose gel
1987_for	GTCAGTCCCCAGAAGCAAGG	101912	1988_rev	1694 bp	1700 bp
1988_rev	GCCCTTCCTTCTCGTGAGAGT	103605
1835_for	GGGTCCGTCTCCAGAATGAG	123769	1834_rev	1745 bp	1700 bp
1989_for	GGCAAGGCAAGGATAAGACG	123992	1990_rev	1115 bp	1100 bp
1990_rev	ACGCGTCACAGGTACTTTCG	125106
1834_rev	CACCTTCCTTAAGAGGCAGCA	125513
1991_for	CGTTCGCCCAAAAGGAGATA	161130	1992_rev	2036 bp	2000 bp
1833_for**	AAACTGGTGCTTGCCGTTG	162455	1832_rev	2038 bp	2000 bp
1993_for**	TCAGCCATAGACCCCCAGTT	163081	1832_rev	1412 bp	1450 bp
1992_rev	GCCCCATTTTTCACTTGGTC	163165
1832_rev	TCTGTGGGATCGAAGAATTTCA	164492
1994_for	TTCTTAGCCGGAGGTGAAGG	309953	1995_rev	949 bp	900 bp
1837_for	CATGATCCAACATCCGATTTC	310881	1836_rev	1394 bp	1400 bp
1995_rev	GAAATCGGATGTTGGATCATG	310901
1996_for	AAAAAGGCCTGTTCAGGAAGAC	311808	1997_rev	1319 bp	1300 bp
1836_rev	TACCAGGTCCATAACTTCTATTCAAGC	312274
1997_rev	CAAGTAGCCATCGCAGGTTTC	313126
1998_for	GGTTGGGTACTCGGTCTTCG	366662	1999_rev	992 bp	1000 bp
1999_rev	GACGGCAGGGAACTAAGGTG	367653
1824_for	TCGATCTATTGCTCCGCATC	446920	1825_rev* / 1843_rev*	1704 bp / 1872 bp	1700 bp / 1800 bp
1842_for*	CCGTGCTTTTAACCCAACTCA	448438	1827_rev	2105 bp	2000 bp
1826_for*	AACCGGTTTATGGATGAGTGC	448570	1827_rev	1973 bp	2000 bp
1825_rev*	CGTAGGTTCAGAGCCAGACCA	448623
1843_rev*	TTTCCACGGGGTAGAACCTC	448791
1827_rev	AGCTGTGAAAGTCTCCGGTGT	450542
1828_for	TCTTCTGGAGCCAGCTTTGA	466097	1829_rev	1753 bp	1800 bp
1829_rev	CGTGAAGAGGTCTGGACGAG	467849
1830_for	CGCATCAGCAGGTGAGGTAG	508997	1831_rev	1741 bp	1700 bp
1831_rev	CGGTTGAGCCTAACTGAGCA	510737
1818_for	CTTCCCGGCTTGTTTTCTTG	557387	1821_rev	1940 bp	1950 bp
1844_for*	GATCCCCGCTAAGCATCCAT	558149	1821_rev	1178 bp	1200 bp
1821_rev	AGGTGGAGGAATCGGTTGTG	559326
1822_for	GGTACGGGCCCTCTGATTTA	574612	1823_rev	1759 bp	1750 bp
1823_rev	TGGCCGATTCCCTCTAGTCT	576370
	*primer sequence shows also 100% overlap and 100% identity to the chlorplast sequence of 717-1B4
	** primer sequence shows 1 mismatch compared to the chloroplast sequence of 717-1B4
