# Supplementary material for: Genome Sequences of Populus tremula Chloroplast and Mitochondrion: Implications for Holistic Poplar Breeding
Source: PLoS One. 2016 Jan 22;11(1):e0147209. doi: 10.1371/journal.pone.0147209 (PMC4723046; doi:10.1371/journal.pone.0147209)
Supplement: S5 Appendix — Nucleotide variations (SNPs and small InDels) in cpDNA (worksheet “variations_cpDNA”) and mtDNA (“variations_mtDNA”) of 717-1B4 compared to W52 (reference). The variations were identified using CLC GWB. (XLSX) [file pone.0147209.s005.xlsx]

## Sheet: variations_cpDNA
Reference Position	Type	Length	Reference	Allele	Zygosity	Count	Coverage	Frequency	Hyper-allelic	Forward/reverse balance	Average quality
3118	SNV	1	A	G	Homozygous	1341	1341	100	No	0.453314	37.3778
3315	SNV	1	T	G	Homozygous	1394	1394	100	No	0.472337	38.0526
4393	SNV	1	A	C	Homozygous	565	565	100	No	0.136824	37.9172
4555	SNV	1	T	C	Homozygous	249	250	99.6	No	0.185771	37.4901
4725	SNV	1	C	T	Homozygous	131	132	99.2424	No	0.389313	37.4122
7265	SNV	1	A	T	Homozygous	695	735	94.5578	No	0.443056	37.6361
8550	SNV	1	T	C	Homozygous	552	552	100	No	0.214527	37.7652
10157	SNV	1	T	G	Homozygous	639	640	99.8438	No	0.405405	36.3258
11786	Deletion	1	T	-	Homozygous	772	796	96.9849	No	0.463731	35.2966
14310	SNV	1	G	T	Homozygous	1350	1350	100	No	0.480455	38.0391
19727	SNV	1	A	G	Homozygous	1024	1024	100	No	0.477444	38.0254
21478	SNV	1	C	A	Homozygous	883	904	97.677	No	0.424044	36.7989
26286	SNV	1	A	T	Homozygous	421	428	98.3645	No	0.489412	37.7035
26910	SNV	1	A	C	Homozygous	114	114	100	No	0.447368	33.6842
27850	SNV	1	G	A	Homozygous	956	956	100	No	0.257742	37.99
28059	Insertion	1	-	T	Homozygous	445	479	92.9019	No	0.170787	37.5056
29890	SNV	1	C	T	Homozygous	831	831	100	No	0.318287	37.7986
30868	Insertion	1	-	A	Homozygous	140	147	95.2381	No	0.221429	37.4571
31280	MNV	2	AT	TA	Homozygous	974	975	99.8974	No	0.451745	38.6052
32075	SNV	1	G	C	Homozygous	1252	1252	100	No	0.499226	37.2523
32308	Deletion	1	T	-	Homozygous	928	929	99.8924	No	0.366379	36.3168
35082	Insertion	1	-	T	Homozygous	629	672	93.6012	No	0.279809	36.9459
36167	SNV	1	A	T	Homozygous	18	18	100	No	0.166667	36.6111
36237	SNV	1	A	T	Homozygous	168	168	100	No	0.0828402	37.9349
36589	Deletion	1	T	-	Homozygous	840	861	97.561	No	0.428571	36.0095
39097	SNV	1	C	T	Homozygous	869	869	100	No	0.443575	37.4737
40895	SNV	1	T	C	Homozygous	957	957	100	No	0.459861	37.8345
42061	SNV	1	T	G	Homozygous	111	111	100	No	0.477477	36.7027
42082	SNV	1	T	G	Homozygous	105	105	100	No	0.47619	36.9619
42583	SNV	1	A	C	Homozygous	364	364	100	No	0.158177	38.0697
42776	Deletion	1	T	-	Homozygous	202	202	100	No	0.207921	36.599
46320	SNV	1	G	C	Homozygous	868	868	100	No	0.370774	37.3217
46594	SNV	1	A	G	Homozygous	1110	1114	99.6409	No	0.490451	37.3368
47080	SNV	1	A	G	Homozygous	1056	1056	100	No	0.495957	38.1761
47194	SNV	1	A	G	Homozygous	937	938	99.8934	No	0.429599	37.4512
47952	Insertion	1	-	T	Homozygous	917	1016	90.2559	No	0.438386	37.4198
50711	SNV	1	C	T	Homozygous	529	529	100	No	0.225225	38.4432
53592	SNV	1	G	A	Homozygous	843	861	97.9094	No	0.464902	37.5155
56838	Insertion	1	-	T	Homozygous	1269	1308	97.0183	No	0.465721	38.1001
57120	MNV	2	TC	GA	Homozygous	1119	1119	100	No	0.463807	38.3164
58937	SNV	1	A	T	Homozygous	258	268	96.2687	No	0.395349	38.1434
59022	Deletion	1	T	-	Homozygous	305	313	97.4441	No	0.32459	35.8426
59687	Deletion	1	T	-	Homozygous	1259	1353	93.0525	No	0.389198	35.8062
60004	Insertion	1	-	T	Homozygous	920	935	98.3957	No	0.46413	37.5587
60054	SNV	1	C	T	Homozygous	920	920	100	No	0.494301	37.7689
60255	SNV	1	A	C	Homozygous	803	805	99.7516	No	0.422803	37.076
62979	SNV	1	T	C	Homozygous	980	980	100	No	0.456395	37.9041
63065	SNV	1	A	T	Homozygous	964	964	100	No	0.472472	38.0641
63497	Deletion	2	AA	-	Homozygous	900	960	93.75	No	0.494444	36.37
65406	Deletion	2	AA	-	Homozygous	312	313	99.6805	No	0.310897	37.4776
66842	Insertion	2	-	GA	Homozygous	146	160	91.25	No	0.232877	35.9178
68686	SNV	1	C	T	Homozygous	1268	1268	100	No	0.485845	37.9755
70677	Deletion	1	A	-	Homozygous	221	234	94.4444	No	0.438914	33.733
70790	SNV	1	T	A	Homozygous	345	361	95.5679	No	0.278873	37.2789
71367	Insertion	1	-	A	Homozygous	1291	1376	93.8227	No	0.49574	37.6336
72280	SNV	1	C	T	Homozygous	124	124	100	No	0.314516	36.7339
75804	SNV	1	G	A	Homozygous	1222	1222	100	No	0.432518	37.6969
78181	SNV	1	A	T	Homozygous	1349	1349	100	No	0.450867	38.3685
80003	SNV	1	A	T	Homozygous	827	827	100	No	0.165904	38.0172
80277	Deletion	1	T	-	Homozygous	86	87	98.8506	No	0.465116	31.4419
80278	SNV	1	T	C	Homozygous	78	80	97.5	No	0.5	35.2179
80988	SNV	1	A	T	Homozygous	840	845	99.4083	No	0.44508	38.2746
82060	SNV	1	C	G	Homozygous	739	739	100	No	0.279129	38.3547
83192	MNV	2	CG	GC	Homozygous	625	625	100	No	0.4368	36.4704
112409	SNV	1	A	G	Homozygous	960	960	100	No	0.362376	37.5069
112462	SNV	1	A	T	Homozygous	1124	1124	100	No	0.450085	38.0237
114755	MNV	2	GA	TC	Homozygous	194	194	100	No	0.278351	37.3325
114835	Deletion	1	A	-	Homozygous	439	459	95.6427	No	0.496583	36.2825
116199	Insertion	2	-	TT	Homozygous	64	70	91.4286	No	0.453125	37.7422
117304	SNV	1	A	C	Homozygous	874	875	99.8857	No	0.429679	36.6578
117459	SNV	1	G	T	Homozygous	776	776	100	No	0.288582	37.1242
119594	SNV	1	C	T	Homozygous	1309	1309	100	No	0.492625	37.0243
124551	SNV	1	G	C	Homozygous	1521	1522	99.9343	No	0.391667	38.0955
126094	SNV	1	G	A	Homozygous	1553	1554	99.9356	No	0.476456	38.0911
126630	SNV	1	T	A	Homozygous	1969	1975	99.6962	No	0.473762	38.41

## Sheet: variations_mtDNA
Reference Position	Type	Length	Reference	Allele	Zygosity	Count	Coverage	Frequency	Hyper-allelic	Forward/reverse balance	Average quality
6428	SNV	1	A	T	Homozygous	33	33	100	No	0.382353	37.1765
13439	SNV	1	G	A	Homozygous	44	44	100	No	0.454545	38.4318
39522	SNV	1	T	G	Homozygous	35	35	100	No	0.457143	38.2
57394	SNV	1	C	A	Homozygous	28	28	100	No	0.333333	36.4333
72571	MNV	2	GA	TC	Homozygous	22	22	100	No	0.363636	37.6136
89617	SNV	1	G	T	Homozygous	46	46	100	No	0.4375	37.5417
91701	SNV	1	T	G	Homozygous	47	47	100	No	0.44	37.9
120784	SNV	1	T	G	Homozygous	35	35	100	No	0.416667	38.4167
128320	SNV	1	G	T	Homozygous	46	46	100	No	0.5	37.625
128656	SNV	1	A	C	Homozygous	45	45	100	No	0.5	36.9
131379	SNV	1	G	T	Homozygous	36	36	100	No	0.486486	38.1081
164542	SNV	1	T	A	Homozygous	64	64	100	No	0.409091	38.2576
185779	MNV	2	TC	GA	Homozygous	21	21	100	No	0.47619	37.381
195976	SNV	1	G	T	Homozygous	54	54	100	No	0.464286	37.4821
212193	SNV	1	G	T	Homozygous	40	40	100	No	0.5	38.0476
223911	SNV	1	T	A	Homozygous	45	45	100	No	0.422222	37.7111
258353	SNV	1	T	G	Homozygous	79	79	100	No	0.390244	38.0488
334516	SNV	1	A	C	Homozygous	38	38	100	No	0.375	37.5
343376	SNV	1	C	A	Homozygous	16	16	100	No	0.375	37.5
355205	SNV	1	G	A	Homozygous	43	43	100	No	0.348837	37.6977
365630	SNV	1	T	G	Homozygous	31	31	100	No	0.46875	37.0625
366696	SNV	1	A	C	Homozygous	42	42	100	No	0.452381	36.7619
387749	SNV	1	T	G	Homozygous	28	28	100	No	0.4375	36.2812
392570	SNV	1	G	T	Homozygous	53	53	100	No	0.472727	37.8727
407290	SNV	1	T	G	Homozygous	28	28	100	No	0.344828	37.069
442980	SNV	1	T	G	Homozygous	37	37	100	No	0.461538	37.7692
448965	SNV	1	C	A	Homozygous	521	563	92.54	No	0.234973	37.3807
449805	SNV	1	G	T	Homozygous	52	52	100	No	0.490909	37.8727
455889	SNV	1	A	T	Homozygous	32	32	100	No	0.382353	37.7353
467703	SNV	1	C	A	Homozygous	36	36	100	No	0.459459	37
512941	SNV	1	C	A	Homozygous	38	38	100	No	0.394737	38
553809	SNV	1	A	T	Homozygous	35	37	94.5946	No	0.166667	37.6944
563508	SNV	1	C	A	Homozygous	41	41	100	No	0.5	37.2619
566681	SNV	1	T	G	Homozygous	28	28	100	No	0.433333	36.9333
573499	SNV	1	T	C	Homozygous	36	36	100	No	0.282051	36.6667
574668	SNV	1	A	C	Homozygous	43	43	100	No	0.454545	37.0682
575560	SNV	1	T	A	Homozygous	22	22	100	No	0.478261	37.0435
576927	SNV	1	T	G	Homozygous	36	36	100	No	0.459459	37.7568
598594	SNV	1	A	C	Homozygous	34	34	100	No	0.5	37.8611
611993	SNV	1	C	A	Homozygous	36	36	100	No	0.473684	38.3421
632952	SNV	1	T	G	Homozygous	45	45	100	No	0.361702	37.8085
633402	SNV	1	T	G	Homozygous	45	45	100	No	0.434783	37.6739
636524	SNV	1	A	T	Homozygous	45	45	100	No	0.479167	37.6667
721909	SNV	1	T	G	Homozygous	43	43	100	No	0.5	38.0217
730646	SNV	1	A	T	Homozygous	24	25	96	No	0.5	37.8333
745822	SNV	1	G	T	Homozygous	35	35	100	No	0.457143	37.5143
747710	SNV	1	T	G	Homozygous	63	63	100	No	0.4375	38.1875
765537	SNV	1	G	T	Homozygous	33	33	100	No	0.212121	36.8182
781031	SNV	1	A	G	Homozygous	44	44	100	No	0.489362	37.5532
