# Supplementary material for: Genome Sequences of Populus tremula Chloroplast and Mitochondrion: Implications for Holistic Poplar Breeding
Source: PLoS One. 2016 Jan 22;11(1):e0147209. doi: 10.1371/journal.pone.0147209 (PMC4723046; doi:10.1371/journal.pone.0147209)
Supplement: S9 Appendix — The variations were identified by SNiPlay (pipeline v2; [49]). Positions are related to the Populus chloroplast consensus sequence (S7 appendix). Nucleotide variation statistics in all Populus cp sequences (worksheet “snp_stats”) and related genotyping of all analyzed Populus individuals at each variable position of the Populus chloroplast consensus sequence (“genotyping_data”). Selection of variations that occur in the P. tremula cpDNAs of W52 and 717-1B4 but not in the cpDNAs of all other sequenced Populus chloroplast genomes (“Ptremula_snps”). (XLSX) [file pone.0147209.s009.xlsx]

## Sheet: snp_stats
SNP	Position consensus	Variation	SNP frequency	Nb readable individuals	Major allele	Minor allele	Homozygotes major allele	Homozygotes minor allele	Heterozygotes	SNP length	SNP in INDEL
1	30	[T/C]	11.1 %	9	C	T	8	1	0		false
2	59	[T/G]	22.2 %	9	T	G	7	2	0		false
3	132	[A/C]	22.2 %	9	C	A	7	2	0		false
4	148	indel	11.1 %	9	deletion	insertion	8	1	0	1	false
5	157	[T/G]	11.1 %	9	T	G	8	1	0		false
6	160	[A/G]	22.2 %	9	G	A	7	2	0		false
7	164	[T/C]	11.1 %	9	T	C	8	1	0		false
8	184	[T/G]	11.1 %	9	G	T	8	1	0		false
9	185	[A/T]	11.1 %	9	T	A	8	1	0		false
10	187	indel	22.2 %	9	insertion	deletion	7	2	0	19	false
11	191	indel	11.1 %	9	deletion	insertion	8	1	0	14	true
12	210	indel	11.1 %	9	insertion	deletion	8	1	0	6	false
13	211	indel	22.2 %	9	insertion	deletion	7	2	0	5	true
14	288	indel	22.2 %	9	insertion	deletion	7	2	0	3	false
15	289	indel	44.4 %	9	insertion	deletion	5	4	0	2	true
16	290	indel	11.1 %	9	deletion	insertion	8	1	0	1	true
17	296	[A/G]	11.1 %	9	G	A	8	1	0		false
18	312	[A/G]	22.2 %	9	A	G	7	2	0		false
19	313	[A/C]	33.3 %	9	C	A	6	3	0		false
20	324	[T/C]	22.2 %	9	T	C	7	2	0		false
21	343	indel	22.2 %	9	deletion	insertion	7	2	0	6	false
22	481	[A/G]	11.1 %	9	A	G	8	1	0		false
23	601	[A/G]	22.2 %	9	G	A	7	2	0		false
24	901	[T/C]	33.3 %	9	C	T	6	3	0		false
25	919	[A/G]	11.1 %	9	G	A	8	1	0		false
26	1009	[A/C]	44.4 %	9	C	A	5	4	0		false
27	1177	[A/G]	11.1 %	9	G	A	8	1	0		false
28	1416	[T/C]	11.1 %	9	C	T	8	1	0		false
29	1559	[A/T]	11.1 %	9	A	T	8	1	0		false
30	1640	[A/T]	11.1 %	9	T	A	8	1	0		false
31	1650	[C/G]	11.1 %	9	C	G	8	1	0		false
32	1702	[A/G]	11.1 %	9	G	A	8	1	0		true
33	1703	indel	33.3 %	9	insertion	deletion	6	3	0	9	false
34	1862	[A/C]	11.1 %	9	A	C	8	1	0		false
35	1865	[T/C]	11.1 %	9	C	T	8	1	0		false
36	1871	indel	11.1 %	9	insertion	deletion	8	1	0	10	false
37	1911	[C/G]	22.2 %	9	G	C	7	2	0		false
38	1919	[T/C]	11.1 %	9	C	T	8	1	0		false
39	1937	[T/G]	11.1 %	9	G	T	8	1	0		false
40	1942	[C/G]	11.1 %	9	G	C	8	1	0		false
41	1974	indel	33.3 %	9	deletion	insertion	6	3	0	7	false
42	1984	[T/G]	11.1 %	9	G	T	8	1	0		false
43	1992	[T/C]	22.2 %	9	C	T	7	2	0		false
44	2088	[T/G]	11.1 %	9	T	G	8	1	0		false
45	2098	[A/G]	11.1 %	9	G	A	8	1	0		false
46	2123	[T/G]	44.4 %	9	G	T	5	4	0		false
47	2187	[C/G]	33.3 %	9	G	C	6	3	0		false
48	2343	[T/C]	11.1 %	9	C	T	8	1	0		false
49	2350	[T/G]	11.1 %	9	T	G	8	1	0		false
50	2968	indel	11.1 %	9	insertion	deletion	8	1	0	6	false
51	3132	[A/G]	11.1 %	9	G	A	8	1	0		false
52	3195	[T/G]	11.1 %	9	T	G	8	1	0		false
53	3252	[T/C]	22.2 %	9	C	T	7	2	0		false
54	3329	[T/G]	11.1 %	9	T	G	8	1	0		false
55	3393	[A/G]	22.2 %	9	A	G	7	2	0		false
56	3404	[T/C]	33.3 %	9	C	T	6	3	0		false
57	3405	[T/C]	11.1 %	9	T	C	8	1	0		false
58	3552	[T/G]	11.1 %	9	T	G	8	1	0		false
59	3652	[A/G]	11.1 %	9	A	G	8	1	0		false
60	3657	[T/C]	22.2 %	9	C	T	7	2	0		false
61	3715	[T/C]	11.1 %	9	T	C	8	1	0		false
62	3782	[A/C]	44.4 %	9	A	C	5	4	0		false
63	3824	indel	11.1 %	9	insertion	deletion	8	1	0	2	false
64	3825	indel	44.4 %	9	deletion	insertion	5	4	0	1	true
65	3913	[T/C]	11.1 %	9	C	T	8	1	0		false
66	3920	[A/C]	11.1 %	9	C	A	8	1	0		false
67	3959	[T/C]	11.1 %	9	T	C	8	1	0		false
68	4038	indel	11.1 %	9	deletion	insertion	8	1	0	10	false
69	4088	indel	11.1 %	9	insertion	deletion	8	1	0	6	false
70	4150	[C/G]	11.1 %	9	G	C	8	1	0		false
71	4389	[A/G]	11.1 %	9	G	A	8	1	0		false
72	4418	[A/C]	11.1 %	9	A	C	8	1	0		false
73	4434	[A/G]	11.1 %	9	G	A	8	1	0		false
74	4439	[A/G]	44.4 %	9	G	A	5	4	0		false
75	4486	[T/G]	33.3 %	9	G	T	6	3	0		false
76	4512	[A/G]	11.1 %	9	G	A	8	1	0		false
77	4534	indel	44.4 %	9	deletion	insertion	5	4	0	27	false
78	4589	[A/C]	33.3 %	9	C	A	6	3	0		false
79	4607	[T/C]	11.1 %	9	T	C	8	1	0		false
80	4619	indel	11.1 %	9	insertion	deletion	8	1	0	30	false
81	4622	indel	33.3 %	9	deletion	insertion	6	3	0	12	true
82	4649	[A/C]	44.4 %	9	A	C	5	4	0		false
83	4665	[A/C]	22.2 %	9	C	A	7	2	0		false
84	4689	indel	11.1 %	9	deletion	insertion	8	1	0	7	false
85	4718	[T/C]	11.1 %	9	C	T	8	1	0		false
86	4729	indel	11.1 %	9	insertion	deletion	8	1	0	1	false
87	4730	indel	11.1 %	9	insertion	deletion	8	1	0	1	false
88	4731	indel	33.3 %	9	deletion	insertion	6	3	0	1	false
89	4733	[A/C]	11.1 %	9	A	C	8	1	0		false
90	4735	[A/T]	11.1 %	9	T	A	8	1	0		false
91	4736	[T/C]	11.1 %	9	C	T	8	1	0		false
92	4737	[A/C]	11.1 %	9	A	C	8	1	0		false
93	4744	indel	44.4 %	9	insertion	deletion	5	4	0	1	false
94	4784	[T/C]	11.1 %	9	C	T	8	1	0		false
95	4809	indel	11.1 %	9	insertion	deletion	8	1	0	6	false
96	4811	indel	33.3 %	9	insertion	deletion	6	3	0	4	true
97	4812	indel	44.4 %	9	deletion	insertion	5	4	0	3	true
98	4813	indel	22.2 %	9	deletion	insertion	7	2	0	2	true
99	4814	indel	11.1 %	9	deletion	insertion	8	1	0	1	true
100	4917	[T/C]	11.1 %	9	T	C	8	1	0		false
101	4973	indel	11.1 %	9	insertion	deletion	8	1	0	11	false
102	4985	indel	22.2 %	9	insertion	deletion	7	2	0	11	false
103	5106	[A/C]	33.3 %	9	C	A	6	3	0		false
104	5160	indel	11.1 %	9	insertion	deletion	8	1	0	14	false
105	5167	indel	22.2 %	9	insertion	deletion	7	2	0	30	true
106	5168	[A/C]	16.7 %	6	A	C	5	1	0		true
107	5174	[A/T]	28.6 %	7	T	A	5	2	0		true
108	5180	indel	22.2 %	9	deletion	insertion	7	2	0	8	true
109	5183	[A/G]	50.0 %	2	A	G	1	1	0		true
110	5185	indel	11.1 %	9	deletion	insertion	8	1	0	1	true
111	5187	[A/T]	50.0 %	2	A	T	1	1	0		true
112	5188	[T/C]	25.0 %	4	T	C	3	1	0		true
113	5190	[A/T]	50.0 %	4	A	T	2	2	0		true
114	5192	[A/T]	50.0 %	4	A	T	2	2	0		true
115	5193	[T/C]	25.0 %	4	T	C	3	1	0		true
116	5194	[A/T]	25.0 %	4	T	A	3	1	0		true
117	5195	[A/C]	25.0 %	4	A	C	3	1	0		true
118	5196	[A/G]	14.3 %	7	A	G	6	1	0		true
119	5198	[A/T]	11.1 %	9	A	T	8	1	0		false
120	5200	[A/T]	11.1 %	9	A	T	8	1	0		false
121	5201	[T/C]	11.1 %	9	T	C	8	1	0		false
122	5203	[A/T/G]	11.1 %	9	G	T	5	1	0		false
123	5204	[T/C]	11.1 %	9	C	T	8	1	0		false
124	5205	[A/T]	11.1 %	9	T	A	8	1	0		false
125	5210	indel	11.1 %	9	deletion	insertion	8	1	0	2	false
126	5212	[T/C]	33.3 %	9	T	C	6	3	0		false
127	5213	[A/C]	11.1 %	9	C	A	8	1	0		false
128	5214	[T/C/G]	11.1 %	9	G	C	7	1	0		false
129	5244	indel	33.3 %	9	insertion	deletion	6	3	0	13	false
130	5246	indel	11.1 %	9	deletion	insertion	8	1	0	6	true
131	5259	[A/G]	11.1 %	9	G	A	8	1	0		false
132	5319	[T/C]	22.2 %	9	C	T	7	2	0		false
133	5342	[T/G]	11.1 %	9	G	T	8	1	0		false
134	5349	[T/G]	11.1 %	9	T	G	8	1	0		false
135	5357	[T/G]	11.1 %	9	G	T	8	1	0		false
136	5406	[C/G]	11.1 %	9	G	C	8	1	0		false
137	5424	indel	11.1 %	9	deletion	insertion	8	1	0	5	false
138	5429	[A/G]	11.1 %	9	G	A	8	1	0		false
139	5434	[A/G]	11.1 %	9	G	A	8	1	0		false
140	5447	[T/C]	11.1 %	9	T	C	8	1	0		false
141	5495	[A/G]	22.2 %	9	G	A	7	2	0		false
142	5526	[A/G]	11.1 %	9	G	A	8	1	0		false
143	5544	[A/G]	11.1 %	9	G	A	8	1	0		false
144	5559	indel	22.2 %	9	insertion	deletion	7	2	0	2	false
145	5560	indel	44.4 %	9	deletion	insertion	5	4	0	1	true
146	5599	indel	11.1 %	9	deletion	insertion	8	1	0	1	false
147	5667	[T/G]	11.1 %	9	T	G	8	1	0		false
148	5711	indel	11.1 %	9	deletion	insertion	8	1	0	3	false
149	5716	[T/C]	44.4 %	9	C	T	5	4	0		false
150	5736	[A/G]	22.2 %	9	G	A	7	2	0		false
151	5762	[T/G]	33.3 %	9	G	T	6	3	0		false
152	5780	[T/C]	11.1 %	9	C	T	8	1	0		false
153	5818	[A/C]	44.4 %	9	C	A	5	4	0		false
154	5823	[T/G]	11.1 %	9	T	G	8	1	0		false
155	5824	[A/T]	11.1 %	9	A	T	8	1	0		false
156	5953	indel	11.1 %	9	deletion	insertion	8	1	0	1	false
157	5972	[A/G]	11.1 %	9	G	A	8	1	0		false
158	5985	[A/G]	11.1 %	9	G	A	8	1	0		false
159	6034	indel	11.1 %	9	deletion	insertion	8	1	0	11	false
160	6114	[C/G]	11.1 %	9	G	C	8	1	0		false
161	6169	[T/G]	11.1 %	9	T	G	8	1	0		false
162	6326	[A/G]	11.1 %	9	G	A	8	1	0		false
163	6388	indel	11.1 %	9	deletion	insertion	8	1	0	1	false
164	6510	[T/C]	11.1 %	9	C	T	8	1	0		false
165	6593	[T/C]	11.1 %	9	T	C	8	1	0		false
166	6598	[T/C]	11.1 %	9	T	C	8	1	0		false
167	6619	[A/G]	33.3 %	9	A	G	6	3	0		false
168	6644	indel	11.1 %	9	deletion	insertion	8	1	0	21	false
169	6675	[A/G]	33.3 %	9	G	A	6	3	0		false
170	6723	indel	33.3 %	9	insertion	deletion	6	3	0	2	false
171	6724	indel	44.4 %	9	deletion	insertion	5	4	0	1	true
172	6762	[A/T]	11.1 %	9	T	A	8	1	0		false
173	6784	[A/C]	11.1 %	9	C	A	8	1	0		false
174	6789	[T/C]	11.1 %	9	T	C	8	1	0		false
175	6794	[A/C]	11.1 %	9	C	A	8	1	0		false
176	6808	[A/G]	11.1 %	9	A	G	8	1	0		false
177	6830	[T/C]	11.1 %	9	C	T	8	1	0		false
178	6839	[A/G]	11.1 %	9	G	A	8	1	0		false
179	6861	indel	11.1 %	9	insertion	deletion	8	1	0	2	false
180	6862	indel	33.3 %	9	insertion	deletion	6	3	0	1	true
181	6863	[A/T]	22.2 %	9	T	A	7	2	0		true
182	6864	indel	11.1 %	9	insertion	deletion	8	1	0	1	false
183	6878	[A/G]	11.1 %	9	A	G	8	1	0		false
184	6895	indel	22.2 %	9	insertion	deletion	7	2	0	9	false
185	6897	indel	11.1 %	9	insertion	deletion	8	1	0	9	true
186	6901	[A/T]	16.7 %	6	T	A	5	1	0		true
187	6914	indel	11.1 %	9	insertion	deletion	8	1	0	3	false
188	6944	indel	22.2 %	9	deletion	insertion	7	2	0	8	false
189	6958	[C/G]	11.1 %	9	G	C	8	1	0		false
190	6964	[A/G]	11.1 %	9	A	G	8	1	0		false
191	6991	indel	33.3 %	9	insertion	deletion	6	3	0	3	false
192	6992	indel	44.4 %	9	insertion	deletion	5	4	0	2	true
193	6993	indel	33.3 %	9	deletion	insertion	6	3	0	1	true
194	7014	[T/C]	11.1 %	9	C	T	8	1	0		false
195	7017	[A/T]	11.1 %	9	A	T	8	1	0		false
196	7053	[A/G]	11.1 %	9	G	A	8	1	0		false
197	7074	[A/G]	44.4 %	9	A	G	5	4	0		false
198	7081	[A/G]	11.1 %	9	A	G	8	1	0		false
199	7087	[C/G]	11.1 %	9	C	G	8	1	0		false
200	7122	[A/C]	11.1 %	9	C	A	8	1	0		false
201	7172	indel	11.1 %	9	deletion	insertion	8	1	0	1	false
202	7183	[T/C]	11.1 %	9	T	C	8	1	0		false
203	7187	indel	11.1 %	9	insertion	deletion	8	1	0	1	false
204	7188	[T/C]	22.2 %	9	T	C	7	2	0		false
205	7191	[T/C]	22.2 %	9	C	T	7	2	0		false
206	7192	[T/C]	22.2 %	9	T	C	7	2	0		false
207	7201	indel	22.2 %	9	insertion	deletion	7	2	0	6	false
208	7202	indel	33.3 %	9	deletion	insertion	6	3	0	3	true
209	7204	[T/C]	33.3 %	3	T	C	2	1	0		true
210	7207	[A/T]	11.1 %	9	A	T	8	1	0		false
211	7208	[T/C]	11.1 %	9	C	T	8	1	0		false
212	7209	[T/C]	11.1 %	9	C	T	8	1	0		false
213	7222	[A/T]	11.1 %	9	T	A	8	1	0		false
214	7224	[A/T]	11.1 %	9	A	T	8	1	0		false
215	7226	[A/T]	11.1 %	9	A	T	8	1	0		false
216	7229	[A/T]	11.1 %	9	A	T	8	1	0		false
217	7230	[A/C]	11.1 %	9	C	A	8	1	0		false
218	7232	indel	11.1 %	9	insertion	deletion	8	1	0	1	false
219	7235	[T/C]	11.1 %	9	T	C	8	1	0		false
220	7245	[A/T]	11.1 %	9	A	T	8	1	0		false
221	7248	[A/T]	11.1 %	9	A	T	8	1	0		false
222	7249	[A/C]	11.1 %	9	C	A	8	1	0		false
223	7251	[A/C]	11.1 %	9	C	A	8	1	0		false
224	7255	[A/C]	11.1 %	9	A	C	8	1	0		false
225	7263	[T/G]	11.1 %	9	G	T	8	1	0		false
226	7275	[C/G]	11.1 %	9	G	C	8	1	0		false
227	7290	[A/T]	11.1 %	9	A	T	8	1	0		false
228	7291	[A/T]	11.1 %	9	T	A	8	1	0		false
229	7292	[A/T]	33.3 %	9	A	T	6	3	0		true
230	7293	indel	44.4 %	9	insertion	deletion	5	4	0	19	false
231	7294	indel	33.3 %	9	deletion	insertion	6	3	0	13	true
232	7297	[T/C]	33.3 %	3	T	C	2	1	0		true
233	7324	indel	11.1 %	9	insertion	deletion	8	1	0	19	false
234	7329	indel	11.1 %	9	insertion	deletion	8	1	0	62	true
235	7336	indel	11.1 %	9	insertion	deletion	8	1	0	60	true
236	7342	indel	44.4 %	9	insertion	deletion	5	4	0	28	true
237	7344	indel	33.3 %	9	deletion	insertion	6	3	0	42	true
238	7387	indel	22.2 %	9	insertion	deletion	7	2	0	5	true
239	7389	[A/T]	33.3 %	6	T	A	4	2	0		true
240	7392	[T/C]	50.0 %	8	T	C	4	4	0		true
241	7393	[A/T]	12.5 %	8	T	A	7	1	0		true
242	7395	[A/T]	12.5 %	8	T	A	7	1	0		true
243	7398	[A/T]	11.1 %	9	T	A	8	1	0		false
244	7400	indel	11.1 %	9	insertion	deletion	8	1	0	63	false
245	7403	[A/T]	12.5 %	8	A	T	7	1	0		true
246	7407	[A/T]	12.5 %	8	T	A	7	1	0		true
247	7408	[A/T]	12.5 %	8	A	T	7	1	0		true
248	7409	[A/T]	12.5 %	8	T	A	7	1	0		true
249	7410	indel	22.2 %	9	insertion	deletion	7	2	0	2	true
250	7414	[A/T]	12.5 %	8	A	T	7	1	0		true
251	7416	[A/T]	12.5 %	8	A	T	7	1	0		true
252	7417	[A/G]	12.5 %	8	A	G	7	1	0		true
253	7418	[A/T]	12.5 %	8	T	A	7	1	0		true
254	7421	[A/T]	12.5 %	8	A	T	7	1	0		true
255	7427	[T/C]	12.5 %	8	C	T	7	1	0		true
256	7430	[A/T]	25.0 %	8	T	A	6	2	0		true
257	7433	indel	11.1 %	9	deletion	insertion	8	1	0	30	true
258	7463	[A/G]	11.1 %	9	A	G	8	1	0		true
259	7464	indel	11.1 %	9	insertion	deletion	8	1	0	15	false
260	7472	[A/T]	12.5 %	8	A	T	7	1	0		true
261	7474	indel	11.1 %	9	deletion	insertion	8	1	0	1	true
262	7478	indel	22.2 %	9	insertion	deletion	7	2	0	1	true
263	7482	[A/T]	11.1 %	9	A	T	8	1	0		false
264	7483	[A/T]	11.1 %	9	T	A	8	1	0		false
265	7485	indel	11.1 %	9	insertion	deletion	8	1	0	9	false
266	7486	[A/G]	12.5 %	8	G	A	7	1	0		true
267	7487	[A/T]	12.5 %	8	A	T	7	1	0		true
268	7491	[T/C]	12.5 %	8	T	C	7	1	0		true
269	7494	[A/T]	11.1 %	9	A	T	8	1	0		false
270	7497	indel	33.3 %	9	insertion	deletion	6	3	0	33	false
271	7498	indel	11.1 %	9	deletion	insertion	8	1	0	14	true
272	7518	[A/T/C]	16.7 %	6	C	T	3	1	0		true
273	7519	[A/T/G]	16.7 %	6	T	G	3	1	0		true
274	7523	[A/T]	16.7 %	6	T	A	5	1	0		true
275	7524	[T/C]	33.3 %	6	T	C	4	2	0		true
276	7525	[A/T]	33.3 %	6	T	A	4	2	0		true
277	7540	[T/G]	22.2 %	9	G	T	7	2	0		false
278	7551	indel	11.1 %	9	insertion	deletion	8	1	0	1	false
279	7559	indel	11.1 %	9	insertion	deletion	8	1	0	2	false
280	7560	indel	33.3 %	9	deletion	insertion	6	3	0	1	true
281	7579	indel	11.1 %	9	insertion	deletion	8	1	0	1	false
282	7585	indel	44.4 %	9	deletion	insertion	5	4	0	1	false
283	7634	[A/C]	11.1 %	9	A	C	8	1	0		false
284	7714	indel	11.1 %	9	insertion	deletion	8	1	0	5	false
285	7718	indel	33.3 %	9	insertion	deletion	6	3	0	8	true
286	7719	[A/G]	33.3 %	6	G	A	4	2	0		true
287	7720	indel	11.1 %	9	insertion	deletion	8	1	0	8	true
288	7767	[C/G]	11.1 %	9	G	C	8	1	0		false
289	7802	[A/C]	11.1 %	9	C	A	8	1	0		false
290	7855	indel	22.2 %	9	insertion	deletion	7	2	0	6	false
291	7856	indel	44.4 %	9	insertion	deletion	5	4	0	5	true
292	7858	indel	22.2 %	9	deletion	insertion	7	2	0	3	true
293	7948	[T/C]	11.1 %	9	C	T	8	1	0		false
294	7967	indel	22.2 %	9	deletion	insertion	7	2	0	1	false
295	7990	[T/C]	11.1 %	9	C	T	8	1	0		false
296	7997	[A/G]	22.2 %	9	G	A	7	2	0		false
297	8035	[A/T/C]	11.1 %	9	A	T	6	1	0		false
298	8100	[A/G]	11.1 %	9	G	A	8	1	0		false
299	8112	[T/C]	11.1 %	9	T	C	8	1	0		false
300	8131	[A/G]	44.4 %	9	G	A	5	4	0		false
301	8155	indel	33.3 %	9	deletion	insertion	6	3	0	2	false
302	8156	indel	11.1 %	9	deletion	insertion	8	1	0	1	true
303	8196	[A/G]	22.2 %	9	G	A	7	2	0		false
304	8274	[A/G]	11.1 %	9	G	A	8	1	0		false
305	8389	[A/G]	11.1 %	9	G	A	8	1	0		false
306	8433	[A/G]	11.1 %	9	G	A	8	1	0		false
307	8514	[A/T]	11.1 %	9	A	T	8	1	0		true
308	8515	indel	11.1 %	9	insertion	deletion	8	1	0	15	false
309	8525	indel	44.4 %	9	insertion	deletion	5	4	0	5	true
310	8526	indel	22.2 %	9	deletion	insertion	7	2	0	4	true
311	8529	indel	11.1 %	9	deletion	insertion	8	1	0	1	true
312	8548	[T/G]	22.2 %	9	T	G	7	2	0		false
313	8625	[A/C]	44.4 %	9	A	C	5	4	0		false
314	8682	indel	11.1 %	9	insertion	deletion	8	1	0	3	false
315	8707	indel	22.2 %	9	deletion	insertion	7	2	0	7	false
316	8726	indel	11.1 %	9	insertion	deletion	8	1	0	9	false
317	8735	indel	11.1 %	9	insertion	deletion	8	1	0	6	false
318	8743	[A/T]	11.1 %	9	T	A	8	1	0		false
319	8744	[A/T]	22.2 %	9	T	A	7	2	0		false
320	8745	[A/T]	33.3 %	9	T	A	6	3	0		false
321	8749	indel	11.1 %	9	insertion	deletion	8	1	0	8	false
322	8752	[A/T]	12.5 %	8	T	A	7	1	0		true
323	8753	indel	33.3 %	9	deletion	insertion	6	3	0	4	true
324	8758	indel	11.1 %	9	insertion	deletion	8	1	0	34	true
325	8760	[A/T]	25.0 %	4	T	A	3	1	0		true
326	8767	[A/T]	16.7 %	6	T	A	5	1	0		true
327	8768	[A/T]	16.7 %	6	A	T	5	1	0		true
328	8769	indel	44.4 %	9	insertion	deletion	5	4	0	19	true
329	8770	indel	44.4 %	9	insertion	deletion	5	4	0	19	true
330	8790	indel	22.2 %	9	insertion	deletion	7	2	0	1	true
331	8793	indel	11.1 %	9	insertion	deletion	8	1	0	12	false
332	8795	[A/T]	12.5 %	8	T	A	7	1	0		true
333	8799	[A/T]	12.5 %	8	A	T	7	1	0		true
334	8800	indel	11.1 %	9	insertion	deletion	8	1	0	8	true
335	8804	[A/G]	14.3 %	7	G	A	6	1	0		true
336	8805	[A/T]	12.5 %	8	A	T	7	1	0		true
337	8806	[A/T]	25.0 %	8	A	T	6	2	0		true
338	8808	[A/T]	11.1 %	9	T	A	8	1	0		false
339	8809	[A/T]	11.1 %	9	A	T	8	1	0		false
340	8811	[A/T]	11.1 %	9	T	A	8	1	0		false
341	8828	[A/T]	11.1 %	9	A	T	8	1	0		false
342	8844	[A/T]	22.2 %	9	A	T	7	2	0		false
343	8849	indel	11.1 %	9	insertion	deletion	8	1	0	16	false
344	8850	indel	22.2 %	9	insertion	deletion	7	2	0	9	true
345	8851	[T/G]	28.6 %	7	G	T	5	2	0		true
346	8852	[T/C]	14.3 %	7	C	T	6	1	0		true
347	8858	[A/T]	14.3 %	7	T	A	6	1	0		true
348	8944	indel	22.2 %	9	insertion	deletion	7	2	0	1	false
349	8945	[A/T]	11.1 %	9	T	A	8	1	0		false
350	9053	indel	22.2 %	9	insertion	deletion	7	2	0	3	false
351	9054	indel	11.1 %	9	insertion	deletion	8	1	0	3	true
352	9055	indel	44.4 %	9	deletion	insertion	5	4	0	1	true
353	9056	[T/C]	25.0 %	8	C	T	6	2	0		true
354	9071	indel	11.1 %	9	insertion	deletion	8	1	0	3	false
355	9074	[A/G]	11.1 %	9	G	A	8	1	0		false
356	9077	[A/G]	11.1 %	9	A	G	8	1	0		false
357	9083	indel	11.1 %	9	insertion	deletion	8	1	0	48	false
358	9109	indel	11.1 %	9	deletion	insertion	8	1	0	11	true
359	9131	indel	11.1 %	9	insertion	deletion	8	1	0	1	false
360	9137	[A/T]	11.1 %	9	A	T	8	1	0		false
361	9138	[A/T]	11.1 %	9	A	T	8	1	0		false
362	9149	indel	11.1 %	9	insertion	deletion	8	1	0	27	false
363	9157	indel	22.2 %	9	insertion	deletion	7	2	0	16	true
364	9159	[A/T]	14.3 %	7	T	A	6	1	0		true
365	9160	indel	33.3 %	9	deletion	insertion	6	3	0	16	true
366	9409	[T/C]	11.1 %	9	C	T	8	1	0		false
367	9681	[A/C]	11.1 %	9	C	A	8	1	0		false
368	9821	[A/G]	22.2 %	9	G	A	7	2	0		false
369	9976	[A/G]	22.2 %	9	A	G	7	2	0		false
370	10318	[A/C]	33.3 %	9	C	A	6	3	0		false
371	10351	[T/C]	11.1 %	9	C	T	8	1	0		false
372	10495	[T/G]	11.1 %	9	G	T	8	1	0		false
373	10555	[T/C]	11.1 %	9	C	T	8	1	0		false
374	10616	[A/G]	22.2 %	9	G	A	7	2	0		false
375	10748	indel	11.1 %	9	insertion	deletion	8	1	0	17	false
376	10758	indel	11.1 %	9	insertion	deletion	8	1	0	8	true
377	10759	[A/T]	28.6 %	7	T	A	5	2	0		true
378	10760	indel	33.3 %	9	deletion	insertion	6	3	0	2	true
379	10761	[A/T/G]	33.3 %	3	G	G	0	1	0		true
380	10762	indel	44.4 %	9	deletion	insertion	5	4	0	3	true
381	10763	indel	33.3 %	9	deletion	insertion	6	3	0	1	true
382	10764	[A/T/G]	25.0 %	4	G	T	2	1	0		true
383	10765	[A/G]	37.5 %	8	A	G	5	3	0		true
384	10766	[A/G]	22.2 %	9	A	G	7	2	0		false
385	10767	[A/G]	11.1 %	9	A	G	8	1	0		false
386	10776	indel	11.1 %	9	insertion	deletion	8	1	0	1	false
387	10818	[T/C]	11.1 %	9	C	T	8	1	0		false
388	11046	[T/C]	33.3 %	9	C	T	6	3	0		false
389	11222	[T/C]	11.1 %	9	C	T	8	1	0		false
390	11310	[A/C]	11.1 %	9	A	C	8	1	0		false
391	11328	[A/C]	11.1 %	9	C	A	8	1	0		false
392	11371	[A/G]	33.3 %	9	A	G	6	3	0		false
393	11395	[T/G]	22.2 %	9	T	G	7	2	0		false
394	11519	[A/G]	11.1 %	9	G	A	8	1	0		false
395	11552	[T/C]	11.1 %	9	C	T	8	1	0		false
396	11560	indel	33.3 %	9	insertion	deletion	6	3	0	4	false
397	11561	indel	11.1 %	9	deletion	insertion	8	1	0	1	true
398	11562	[A/G]	16.7 %	6	G	A	5	1	0		true
399	11564	[A/G]	33.3 %	9	A	G	6	3	0		false
400	11572	indel	11.1 %	9	insertion	deletion	8	1	0	2	false
401	11573	indel	11.1 %	9	insertion	deletion	8	1	0	2	true
402	11574	indel	22.2 %	9	insertion	deletion	7	2	0	1	true
403	11585	[T/C]	11.1 %	9	C	T	8	1	0		false
404	11616	[A/C]	11.1 %	9	C	A	8	1	0		false
405	11627	indel	11.1 %	9	insertion	deletion	8	1	0	14	false
406	11690	[T/C]	11.1 %	9	C	T	8	1	0		false
407	11720	[A/G]	11.1 %	9	G	A	8	1	0		false
408	11882	indel	44.4 %	9	insertion	deletion	5	4	0	1	false
409	12082	[T/C]	11.1 %	9	C	T	8	1	0		false
410	12131	indel	11.1 %	9	insertion	deletion	8	1	0	1	false
411	12132	[A/T]	22.2 %	9	T	A	7	2	0		false
412	12139	indel	44.4 %	9	insertion	deletion	5	4	0	1	false
413	12140	indel	22.2 %	9	insertion	deletion	7	2	0	1	false
414	12146	indel	33.3 %	9	insertion	deletion	6	3	0	16	false
415	12149	[T/G]	16.7 %	6	G	T	5	1	0		true
416	12153	indel	11.1 %	9	insertion	deletion	8	1	0	14	true
417	12164	[T/G]	12.5 %	8	T	G	7	1	0		true
418	12176	indel	33.3 %	9	insertion	deletion	6	3	0	2	false
419	12177	indel	44.4 %	9	insertion	deletion	5	4	0	1	true
420	12228	[A/G]	44.4 %	9	G	A	5	4	0		false
421	12244	[A/G]	11.1 %	9	G	A	8	1	0		false
422	12264	indel	22.2 %	9	deletion	insertion	7	2	0	1	false
423	12271	[A/C]	11.1 %	9	A	C	8	1	0		false
424	12463	indel	11.1 %	9	insertion	deletion	8	1	0	18	false
425	12476	indel	33.3 %	9	insertion	deletion	6	3	0	5	true
426	12478	indel	44.4 %	9	insertion	deletion	5	4	0	3	true
427	12479	indel	44.4 %	9	deletion	insertion	5	4	0	2	true
428	12480	indel	33.3 %	9	deletion	insertion	6	3	0	1	true
429	12595	[A/G]	22.2 %	9	A	G	7	2	0		false
430	12631	[T/C]	33.3 %	9	T	C	6	3	0		false
431	12797	indel	11.1 %	9	deletion	insertion	8	1	0	1	false
432	12830	indel	11.1 %	9	insertion	deletion	8	1	0	17	false
433	12915	indel	11.1 %	9	insertion	deletion	8	1	0	1	false
434	12970	[T/G]	11.1 %	9	G	T	8	1	0		false
435	13051	[A/G]	11.1 %	9	G	A	8	1	0		false
436	13115	[A/G]	44.4 %	9	G	A	5	4	0		false
437	13145	indel	11.1 %	9	insertion	deletion	8	1	0	8	false
438	13152	[A/G]	37.5 %	8	G	A	5	3	0		true
439	13165	[A/G]	44.4 %	9	A	G	5	4	0		false
440	13191	[T/C]	11.1 %	9	T	C	8	1	0		false
441	13225	[A/C]	11.1 %	9	C	A	8	1	0		false
442	13306	[A/G]	11.1 %	9	G	A	8	1	0		false
443	13341	[A/T]	22.2 %	9	T	A	7	2	0		false
444	13369	[T/C]	22.2 %	9	C	T	7	2	0		false
445	13405	[A/T]	33.3 %	9	T	A	6	3	0		false
446	13406	[T/C]	33.3 %	9	C	T	6	3	0		false
447	13407	[T/C]	33.3 %	9	T	C	6	3	0		false
448	13409	[T/C]	33.3 %	9	C	T	6	3	0		false
449	13411	[T/C]	33.3 %	9	T	C	6	3	0		false
450	13415	indel	44.4 %	9	deletion	insertion	5	4	0	15	false
451	13454	[T/C]	11.1 %	9	C	T	8	1	0		false
452	13470	[C/G]	11.1 %	9	C	G	8	1	0		false
453	13481	[T/G]	11.1 %	9	G	T	8	1	0		false
454	13517	[T/G]	11.1 %	9	T	G	8	1	0		false
455	13640	indel	33.3 %	9	insertion	deletion	6	3	0	2	false
456	13641	indel	22.2 %	9	deletion	insertion	7	2	0	1	true
457	13693	indel	44.4 %	9	insertion	deletion	5	4	0	17	false
458	13781	[A/G]	44.4 %	9	G	A	5	4	0		false
459	13810	[T/C]	11.1 %	9	C	T	8	1	0		false
460	13965	[T/C]	11.1 %	9	T	C	8	1	0		false
461	14370	[A/G]	11.1 %	9	G	A	8	1	0		false
462	14525	[T/C]	11.1 %	9	T	C	8	1	0		false
463	14666	[A/T]	22.2 %	9	T	A	7	2	0		false
464	14703	[T/G]	11.1 %	9	G	T	8	1	0		false
465	14707	[T/G]	11.1 %	9	T	G	8	1	0		false
466	15085	[T/G]	11.1 %	9	G	T	8	1	0		false
467	15492	[T/C]	33.3 %	9	C	T	6	3	0		false
468	15507	[T/C]	11.1 %	9	T	C	8	1	0		false
469	15508	[T/C]	33.3 %	9	C	T	6	3	0		false
470	15509	[T/C]	22.2 %	9	T	C	7	2	0		false
471	15510	[A/T]	11.1 %	9	T	A	8	1	0		true
472	15511	indel	11.1 %	9	insertion	deletion	8	1	0	2	false
473	15512	[A/T/G]	12.5 %	8	G	T	6	1	0		true
474	15513	[A/G]	33.3 %	9	A	G	6	3	0		false
475	15522	indel	11.1 %	9	insertion	deletion	8	1	0	2	false
476	15523	indel	33.3 %	9	deletion	insertion	6	3	0	1	true
477	15608	indel	11.1 %	9	insertion	deletion	8	1	0	8	false
478	15610	[A/T]	12.5 %	8	T	A	7	1	0		true
479	15653	indel	11.1 %	9	insertion	deletion	8	1	0	23	false
480	15659	indel	22.2 %	9	insertion	deletion	7	2	0	23	true
481	15664	[T/C]	16.7 %	6	T	C	5	1	0		true
482	15666	[A/T]	16.7 %	6	A	T	5	1	0		true
483	15667	[A/T]	16.7 %	6	T	A	5	1	0		true
484	15670	[A/T]	16.7 %	6	T	A	5	1	0		true
485	15674	indel	44.4 %	9	insertion	deletion	5	4	0	2	true
486	15680	[T/C]	14.3 %	7	C	T	6	1	0		true
487	15681	[T/C]	14.3 %	7	T	C	6	1	0		true
488	15693	indel	11.1 %	9	insertion	deletion	8	1	0	29	false
489	15695	[A/T]	12.5 %	8	A	T	7	1	0		true
490	15699	[A/T]	12.5 %	8	A	T	7	1	0		true
491	15700	[T/C]	12.5 %	8	C	T	7	1	0		true
492	15701	[A/T]	12.5 %	8	A	T	7	1	0		true
493	15703	[A/T]	12.5 %	8	A	T	7	1	0		true
494	15705	indel	11.1 %	9	insertion	deletion	8	1	0	26	true
495	15706	indel	44.4 %	9	deletion	insertion	5	4	0	16	true
496	15707	indel	33.3 %	9	deletion	insertion	6	3	0	4	true
497	15713	indel	11.1 %	9	deletion	insertion	8	1	0	9	true
498	15754	[A/G]	11.1 %	9	G	A	8	1	0		false
499	15883	[T/G]	11.1 %	9	T	G	8	1	0		false
500	15900	[T/G]	44.4 %	9	T	G	5	4	0		false
501	15920	[A/G]	44.4 %	9	G	A	5	4	0		false
502	15921	[A/G]	44.4 %	9	G	A	5	4	0		false
503	16055	[A/T]	11.1 %	9	A	T	8	1	0		false
504	16547	[T/C]	11.1 %	9	T	C	8	1	0		false
505	16583	[A/G]	33.3 %	9	G	A	6	3	0		false
506	17014	[T/C]	11.1 %	9	C	T	8	1	0		false
507	17112	[T/C]	11.1 %	9	T	C	8	1	0		false
508	17138	[C/G]	11.1 %	9	C	G	8	1	0		false
509	17216	[T/C]	11.1 %	9	T	C	8	1	0		false
510	17344	[A/G]	11.1 %	9	G	A	8	1	0		false
511	17351	[A/C]	11.1 %	9	C	A	8	1	0		false
512	17383	[A/G]	11.1 %	9	G	A	8	1	0		false
513	17581	[A/C]	11.1 %	9	A	C	8	1	0		false
514	18047	[T/C]	11.1 %	9	C	T	8	1	0		false
515	18055	indel	11.1 %	9	deletion	insertion	8	1	0	36	false
516	18180	[A/C]	11.1 %	9	C	A	8	1	0		false
517	18323	[A/G]	11.1 %	9	A	G	8	1	0		false
518	18344	[A/T]	11.1 %	9	A	T	8	1	0		false
519	18346	[T/G]	11.1 %	9	T	G	8	1	0		false
520	18353	[C/G]	33.3 %	9	G	C	6	3	0		false
521	18388	[T/C]	11.1 %	9	T	C	8	1	0		false
522	18443	[A/C]	11.1 %	9	A	C	8	1	0		false
523	18453	[A/T]	33.3 %	9	A	T	6	3	0		false
524	18477	[T/C]	11.1 %	9	C	T	8	1	0		false
525	18527	[T/C]	33.3 %	9	C	T	6	3	0		false
526	19010	[T/C]	22.2 %	9	C	T	7	2	0		false
527	19019	[A/G]	33.3 %	9	A	G	6	3	0		false
528	19234	[T/G]	11.1 %	9	T	G	8	1	0		false
529	19496	[A/G]	22.2 %	9	G	A	7	2	0		false
530	20126	[T/C]	11.1 %	9	T	C	8	1	0		false
531	20157	indel	11.1 %	9	insertion	deletion	8	1	0	4	false
532	20158	[T/C]	12.5 %	8	C	T	7	1	0		true
533	20161	[A/G]	22.2 %	9	A	G	7	2	0		false
534	20162	[C/G]	22.2 %	9	G	C	7	2	0		false
535	20163	[A/T]	22.2 %	9	A	T	7	2	0		false
536	20165	indel	33.3 %	9	deletion	insertion	6	3	0	4	false
537	20180	[A/G]	11.1 %	9	G	A	8	1	0		false
538	20207	[C/G]	11.1 %	9	C	G	8	1	0		false
539	20230	[A/G]	11.1 %	9	G	A	8	1	0		false
540	20254	[A/G]	22.2 %	9	A	G	7	2	0		false
541	20300	[T/C]	44.4 %	9	C	T	5	4	0		false
542	20406	[T/G]	11.1 %	9	G	T	8	1	0		false
543	20422	[A/G]	33.3 %	9	A	G	6	3	0		false
544	20527	[A/C]	22.2 %	9	A	C	7	2	0		false
545	20893	[C/G]	11.1 %	9	C	G	8	1	0		false
546	20983	[T/C]	11.1 %	9	C	T	8	1	0		false
547	20996	[T/C]	11.1 %	9	C	T	8	1	0		false
548	21256	[T/C]	11.1 %	9	C	T	8	1	0		false
549	21311	[A/G]	11.1 %	9	G	A	8	1	0		false
550	21643	[A/G]	33.3 %	9	G	A	6	3	0		false
551	21694	[A/C]	11.1 %	9	A	C	8	1	0		false
552	21830	[T/G]	11.1 %	9	T	G	8	1	0		false
553	21870	[A/G]	11.1 %	9	G	A	8	1	0		false
554	21896	indel	11.1 %	9	deletion	insertion	8	1	0	1	false
555	21925	[A/C]	33.3 %	9	A	C	6	3	0		true
556	21926	indel	11.1 %	9	insertion	deletion	8	1	0	1	false
557	21928	[A/C]	11.1 %	9	C	A	8	1	0		false
558	21929	[A/C]	11.1 %	9	C	A	8	1	0		false
559	21930	[A/C]	11.1 %	9	C	A	8	1	0		false
560	21931	[A/C]	11.1 %	9	C	A	8	1	0		true
561	21932	indel	22.2 %	9	insertion	deletion	7	2	0	1	false
562	21940	indel	11.1 %	9	insertion	deletion	8	1	0	1	false
563	22008	[T/C]	33.3 %	9	C	T	6	3	0		false
564	22010	indel	11.1 %	9	insertion	deletion	8	1	0	13	false
565	22020	indel	33.3 %	9	insertion	deletion	6	3	0	3	true
566	22021	indel	22.2 %	9	deletion	insertion	7	2	0	2	true
567	22030	indel	11.1 %	9	insertion	deletion	8	1	0	24	false
568	22059	[T/C]	33.3 %	9	C	T	6	3	0		false
569	22109	[A/C]	11.1 %	9	A	C	8	1	0		false
570	22117	[A/C]	11.1 %	9	C	A	8	1	0		false
571	22289	indel	11.1 %	9	insertion	deletion	8	1	0	7	false
572	22305	indel	22.2 %	9	deletion	insertion	7	2	0	4	false
573	22328	[A/G]	11.1 %	9	G	A	8	1	0		false
574	22341	indel	11.1 %	9	insertion	deletion	8	1	0	30	false
575	22344	[A/G]	12.5 %	8	G	A	7	1	0		true
576	22356	[A/G]	37.5 %	8	A	G	5	3	0		true
577	22357	indel	33.3 %	9	insertion	deletion	6	3	0	14	true
578	22359	indel	44.4 %	9	insertion	deletion	5	4	0	12	true
579	22360	indel	11.1 %	9	insertion	deletion	8	1	0	15	true
580	22361	indel	22.2 %	9	deletion	insertion	7	2	0	10	true
581	22369	indel	11.1 %	9	deletion	insertion	8	1	0	2	true
582	22381	[T/C]	11.1 %	9	C	T	8	1	0		false
583	22412	[C/G]	22.2 %	9	C	G	7	2	0		false
584	22492	[T/C]	33.3 %	9	T	C	6	3	0		false
585	22800	[T/G]	33.3 %	9	T	G	6	3	0		false
586	23225	[A/G]	11.1 %	9	G	A	8	1	0		false
587	23243	[A/C]	44.4 %	9	A	C	5	4	0		false
588	23255	[A/G]	11.1 %	9	A	G	8	1	0		false
589	23507	[C/G]	11.1 %	9	C	G	8	1	0		false
590	23537	[A/T]	11.1 %	9	T	A	8	1	0		false
591	23538	[C/G]	33.3 %	9	G	C	6	3	0		false
592	23637	[T/G]	11.1 %	9	T	G	8	1	0		false
593	23657	[T/C]	11.1 %	9	C	T	8	1	0		false
594	23660	[C/G]	11.1 %	9	G	C	8	1	0		false
595	23699	[A/C]	11.1 %	9	A	C	8	1	0		false
596	23736	[C/G]	33.3 %	9	C	G	6	3	0		false
597	23804	[T/C]	11.1 %	9	T	C	8	1	0		false
598	23933	[A/G]	22.2 %	9	G	A	7	2	0		false
599	24374	[T/C]	11.1 %	9	T	C	8	1	0		false
600	24391	[C/G]	11.1 %	9	G	C	8	1	0		false
601	24392	[A/C]	11.1 %	9	C	A	8	1	0		false
602	24554	[A/T]	11.1 %	9	T	A	8	1	0		false
603	24562	[T/C]	11.1 %	9	C	T	8	1	0		false
604	24818	[T/C]	11.1 %	9	C	T	8	1	0		false
605	24899	[A/G]	11.1 %	9	A	G	8	1	0		false
606	25235	[A/G]	11.1 %	9	A	G	8	1	0		false
607	25361	[A/G]	11.1 %	9	G	A	8	1	0		false
608	25403	[T/C]	11.1 %	9	C	T	8	1	0		false
609	25463	[A/C]	11.1 %	9	C	A	8	1	0		false
610	25871	[A/G]	11.1 %	9	G	A	8	1	0		false
611	26177	[T/C]	44.4 %	9	T	C	5	4	0		false
612	26198	[T/C]	11.1 %	9	C	T	8	1	0		false
613	26200	[T/G]	11.1 %	9	T	G	8	1	0		false
614	26275	[A/T]	11.1 %	9	T	A	8	1	0		false
615	26276	[A/T]	33.3 %	9	T	A	6	3	0		false
616	26277	[A/T]	11.1 %	9	A	T	8	1	0		false
617	26302	indel	44.4 %	9	insertion	deletion	5	4	0	1	false
618	26335	indel	22.2 %	9	deletion	insertion	7	2	0	1	false
619	26402	[T/C]	11.1 %	9	C	T	8	1	0		false
620	26500	[T/G]	11.1 %	9	G	T	8	1	0		false
621	26530	[T/G]	11.1 %	9	G	T	8	1	0		false
622	26659	indel	44.4 %	9	deletion	insertion	5	4	0	29	false
623	26688	[A/T]	11.1 %	9	T	A	8	1	0		false
624	26707	[T/C]	11.1 %	9	C	T	8	1	0		false
625	26715	indel	11.1 %	9	deletion	insertion	8	1	0	1	false
626	26717	[A/G]	11.1 %	9	G	A	8	1	0		false
627	26724	indel	11.1 %	9	insertion	deletion	8	1	0	1	false
628	26732	indel	11.1 %	9	insertion	deletion	8	1	0	22	false
629	26736	indel	22.2 %	9	insertion	deletion	7	2	0	3	true
630	26737	indel	22.2 %	9	insertion	deletion	7	2	0	3	true
631	26739	indel	44.4 %	9	deletion	insertion	5	4	0	1	true
632	26751	indel	44.4 %	9	insertion	deletion	5	4	0	3	true
633	26753	indel	11.1 %	9	deletion	insertion	8	1	0	1	true
634	26772	[A/C]	44.4 %	9	A	C	5	4	0		false
635	26780	[A/T]	22.2 %	9	T	A	7	2	0		false
636	26782	[A/T]	22.2 %	9	T	A	7	2	0		false
637	26784	indel	11.1 %	9	insertion	deletion	8	1	0	5	false
638	26786	[A/T]	12.5 %	8	T	A	7	1	0		true
639	26788	indel	44.4 %	9	insertion	deletion	5	4	0	1	true
640	26789	[A/T]	37.5 %	8	A	T	5	3	0		true
641	26790	indel	11.1 %	9	insertion	deletion	8	1	0	16	true
642	26791	indel	22.2 %	9	insertion	deletion	7	2	0	15	true
643	26800	indel	11.1 %	9	insertion	deletion	8	1	0	10	true
644	26808	indel	22.2 %	9	insertion	deletion	7	2	0	2	true
645	26809	[A/T]	42.9 %	7	A	T	4	3	0		true
646	26832	[A/C]	33.3 %	9	A	C	6	3	0		false
647	26882	[T/C]	11.1 %	9	T	C	8	1	0		false
648	26904	[T/C]	11.1 %	9	C	T	8	1	0		false
649	26933	[T/G]	33.3 %	9	G	T	6	3	0		false
650	27052	[A/G]	11.1 %	9	G	A	8	1	0		false
651	27088	[A/G]	33.3 %	9	G	A	6	3	0		false
652	27093	[A/G]	22.2 %	9	G	A	7	2	0		false
653	27109	[A/T/G]	22.2 %	9	T	A	4	2	0		false
654	27173	[C/G]	11.1 %	9	G	C	8	1	0		false
655	27214	[A/C]	11.1 %	9	C	A	8	1	0		false
656	27273	indel	11.1 %	9	insertion	deletion	8	1	0	7	false
657	27306	indel	44.4 %	9	deletion	insertion	5	4	0	7	false
658	27333	indel	11.1 %	9	deletion	insertion	8	1	0	15	false
659	27377	[T/G]	11.1 %	9	T	G	8	1	0		false
660	27399	indel	11.1 %	9	insertion	deletion	8	1	0	21	false
661	27400	[A/G]	12.5 %	8	A	G	7	1	0		true
662	27401	[A/T]	12.5 %	8	T	A	7	1	0		true
663	27404	[A/C]	12.5 %	8	A	C	7	1	0		true
664	27405	[A/G]	12.5 %	8	G	A	7	1	0		true
665	27407	[A/G]	12.5 %	8	A	G	7	1	0		true
666	27408	[A/T]	12.5 %	8	A	T	7	1	0		true
667	27410	[A/C]	12.5 %	8	A	C	7	1	0		true
668	27411	[A/T]	12.5 %	8	T	A	7	1	0		true
669	27412	[A/G]	12.5 %	8	G	A	7	1	0		true
670	27413	[A/G]	12.5 %	8	G	A	7	1	0		true
671	27414	[A/G]	12.5 %	8	G	A	7	1	0		true
672	27416	[A/T]	12.5 %	8	T	A	7	1	0		true
673	27417	[A/T]	12.5 %	8	T	A	7	1	0		true
674	27418	[A/C]	12.5 %	8	C	A	7	1	0		true
675	27420	[A/G]	11.1 %	9	A	G	8	1	0		false
676	27421	[A/G]	11.1 %	9	G	A	8	1	0		false
677	27423	[T/G]	11.1 %	9	T	G	8	1	0		false
678	27424	[A/T]	11.1 %	9	A	T	8	1	0		false
679	27425	[T/C]	11.1 %	9	C	T	8	1	0		false
680	27426	[A/T]	11.1 %	9	A	T	8	1	0		false
681	27431	[A/C]	11.1 %	9	C	A	8	1	0		false
682	27432	[A/G]	11.1 %	9	A	G	8	1	0		false
683	27436	indel	33.3 %	9	deletion	insertion	6	3	0	5	false
684	27445	indel	11.1 %	9	deletion	insertion	8	1	0	37	true
685	27486	indel	44.4 %	9	deletion	insertion	5	4	0	1	true
686	27499	[A/T/G]	20.0 %	5	T	G	3	1	0		true
687	27505	indel	11.1 %	9	insertion	deletion	8	1	0	13	false
688	27507	indel	22.2 %	9	insertion	deletion	7	2	0	4	true
689	27508	[A/G]	42.9 %	7	A	G	4	3	0		true
690	27509	indel	44.4 %	9	deletion	insertion	5	4	0	1	true
691	27515	indel	22.2 %	9	insertion	deletion	7	2	0	3	true
692	27519	[A/C]	11.1 %	9	A	C	8	1	0		false
693	27524	[T/C/G]	11.1 %	9	C	T	5	1	0		false
694	27650	[A/T/C]	11.1 %	9	C	A	6	1	0		false
695	27651	[T/C]	44.4 %	9	C	T	5	4	0		false
696	27657	[A/G]	11.1 %	9	G	A	8	1	0		false
697	27682	[C/G]	11.1 %	9	C	G	8	1	0		false
698	27696	[A/G]	11.1 %	9	G	A	8	1	0		false
699	27703	indel	11.1 %	9	insertion	deletion	8	1	0	5	false
700	27709	indel	44.4 %	9	deletion	insertion	5	4	0	6	false
701	27724	[A/G]	33.3 %	9	G	A	6	3	0		false
702	27860	indel	11.1 %	9	insertion	deletion	8	1	0	16	false
703	27870	indel	22.2 %	9	insertion	deletion	7	2	0	6	true
704	27871	indel	44.4 %	9	insertion	deletion	5	4	0	5	true
705	27873	indel	33.3 %	9	deletion	insertion	6	3	0	3	true
706	27874	indel	22.2 %	9	deletion	insertion	7	2	0	2	true
707	27875	[T/G]	50.0 %	2	T	G	1	1	0		true
708	27896	[A/T]	11.1 %	9	A	T	8	1	0		false
709	27904	[A/T]	22.2 %	9	A	T	7	2	0		false
710	27905	[T/G]	11.1 %	9	T	G	8	1	0		false
711	27915	[A/T]	33.3 %	9	T	A	6	3	0		false
712	27981	[T/C]	33.3 %	9	C	T	6	3	0		false
713	28142	[A/C]	33.3 %	9	C	A	6	3	0		false
714	28147	[A/C]	11.1 %	9	C	A	8	1	0		false
715	28191	[A/T]	44.4 %	9	A	T	5	4	0		false
716	28299	[T/C]	11.1 %	9	C	T	8	1	0		false
717	28427	indel	11.1 %	9	deletion	insertion	8	1	0	8	false
718	28473	[A/G]	22.2 %	9	G	A	7	2	0		false
719	28485	[A/C]	11.1 %	9	A	C	8	1	0		false
720	28618	[T/C]	11.1 %	9	C	T	8	1	0		false
721	28679	[C/G]	11.1 %	9	G	C	8	1	0		false
722	28681	[A/G]	11.1 %	9	A	G	8	1	0		false
723	28684	[T/G]	11.1 %	9	T	G	8	1	0		true
724	28685	indel	11.1 %	9	insertion	deletion	8	1	0	12	false
725	28698	indel	33.3 %	9	insertion	deletion	6	3	0	2	false
726	28699	indel	44.4 %	9	deletion	insertion	5	4	0	1	true
727	28700	[A/T]	12.5 %	8	A	T	7	1	0		true
728	28749	[A/C]	11.1 %	9	C	A	8	1	0		false
729	28782	[T/C]	11.1 %	9	C	T	8	1	0		false
730	28850	indel	11.1 %	9	deletion	insertion	8	1	0	20	false
731	28897	indel	44.4 %	9	deletion	insertion	5	4	0	4	false
732	28906	[T/C]	22.2 %	9	C	T	7	2	0		false
733	28915	[T/G]	11.1 %	9	G	T	8	1	0		false
734	28937	indel	22.2 %	9	deletion	insertion	7	2	0	6	false
735	28939	indel	11.1 %	9	deletion	insertion	8	1	0	1	true
736	28971	indel	11.1 %	9	insertion	deletion	8	1	0	7	false
737	28972	indel	44.4 %	9	insertion	deletion	5	4	0	6	true
738	28976	indel	33.3 %	9	deletion	insertion	6	3	0	2	true
739	28977	indel	22.2 %	9	deletion	insertion	7	2	0	1	true
740	29010	[T/C]	33.3 %	9	C	T	6	3	0		false
741	29033	indel	22.2 %	9	deletion	insertion	7	2	0	12	false
742	29054	[A/G]	11.1 %	9	G	A	8	1	0		false
743	29081	[C/G]	11.1 %	9	G	C	8	1	0		false
744	29083	[T/C]	22.2 %	9	C	T	7	2	0		false
745	29159	[C/G]	11.1 %	9	G	C	8	1	0		false
746	29174	indel	11.1 %	9	deletion	insertion	8	1	0	20	false
747	29317	[A/G]	11.1 %	9	A	G	8	1	0		false
748	29318	[A/G]	11.1 %	9	G	A	8	1	0		false
749	29359	[A/G]	11.1 %	9	G	A	8	1	0		false
750	29416	[T/G]	11.1 %	9	G	T	8	1	0		false
751	29456	[T/G]	44.4 %	9	T	G	5	4	0		false
752	29469	[A/G]	11.1 %	9	G	A	8	1	0		false
753	29654	[T/G]	11.1 %	9	G	T	8	1	0		false
754	29790	[A/C]	11.1 %	9	C	A	8	1	0		false
755	29850	indel	11.1 %	9	deletion	insertion	8	1	0	1	false
756	29878	indel	11.1 %	9	insertion	deletion	8	1	0	14	false
757	29972	indel	22.2 %	9	insertion	deletion	7	2	0	9	false
758	29973	indel	11.1 %	9	insertion	deletion	8	1	0	11	true
759	29974	[A/C]	16.7 %	6	A	C	5	1	0		true
760	29975	indel	22.2 %	9	insertion	deletion	7	2	0	10	true
761	29982	indel	44.4 %	9	insertion	deletion	5	4	0	1	true
762	29983	indel	11.1 %	9	insertion	deletion	8	1	0	6	true
763	29984	indel	44.4 %	9	insertion	deletion	5	4	0	1	true
764	29997	indel	11.1 %	9	insertion	deletion	8	1	0	117	false
765	30009	[T/G]	12.5 %	8	G	T	7	1	0		true
766	30038	indel	11.1 %	9	deletion	insertion	8	1	0	1	true
767	30082	indel	33.3 %	9	insertion	deletion	6	3	0	1	true
768	30121	indel	11.1 %	9	deletion	insertion	8	1	0	2	false
769	30137	[A/C]	11.1 %	9	A	C	8	1	0		false
770	30154	indel	11.1 %	9	insertion	deletion	8	1	0	2	false
771	30155	indel	22.2 %	9	deletion	insertion	7	2	0	1	true
772	30231	[T/C]	44.4 %	9	C	T	5	4	0		false
773	30288	[T/G]	33.3 %	9	T	G	6	3	0		false
774	30369	[T/G]	11.1 %	9	G	T	8	1	0		false
775	30371	[C/G]	33.3 %	9	C	G	6	3	0		false
776	30409	[A/C]	11.1 %	9	C	A	8	1	0		false
777	30492	[A/C]	11.1 %	9	C	A	8	1	0		false
778	30535	[C/G]	44.4 %	9	C	G	5	4	0		false
779	30567	[T/C]	11.1 %	9	C	T	8	1	0		false
780	30569	[A/C]	11.1 %	9	C	A	8	1	0		false
781	30668	[A/T]	11.1 %	9	A	T	8	1	0		false
782	30670	[T/C]	11.1 %	9	C	T	8	1	0		false
783	30671	[A/G]	11.1 %	9	G	A	8	1	0		false
784	30674	[A/T]	11.1 %	9	A	T	8	1	0		false
785	30676	indel	11.1 %	9	insertion	deletion	8	1	0	12	false
786	30680	[T/G]	37.5 %	8	G	T	5	3	0		true
787	30683	indel	11.1 %	9	insertion	deletion	8	1	0	17	true
788	30685	[A/T]	14.3 %	7	T	A	6	1	0		true
789	30689	indel	11.1 %	9	insertion	deletion	8	1	0	45	true
790	30691	indel	33.3 %	9	insertion	deletion	6	3	0	38	true
791	30693	indel	33.3 %	9	deletion	insertion	6	3	0	1	true
792	30698	indel	33.3 %	9	deletion	insertion	6	3	0	30	true
793	30699	[A/T]	50.0 %	2	A	T	1	1	0		true
794	30700	[A/T]	33.3 %	3	T	A	2	1	0		true
795	30702	[A/T]	33.3 %	3	T	A	2	1	0		true
796	30704	indel	33.3 %	9	insertion	deletion	6	3	0	28	true
797	30728	[A/C]	25.0 %	4	C	A	3	1	0		true
798	30731	indel	44.4 %	9	insertion	deletion	5	4	0	1	true
799	30740	indel	44.4 %	9	insertion	deletion	5	4	0	4	false
800	30759	[T/C]	11.1 %	9	C	T	8	1	0		false
801	30761	[T/C]	11.1 %	9	C	T	8	1	0		false
802	30771	[T/G]	11.1 %	9	G	T	8	1	0		false
803	30779	[A/G]	22.2 %	9	G	A	7	2	0		false
804	30834	indel	44.4 %	9	insertion	deletion	5	4	0	1	false
805	30835	[A/T]	33.3 %	9	T	A	6	3	0		false
806	30837	indel	11.1 %	9	insertion	deletion	8	1	0	1	false
807	30838	indel	11.1 %	9	insertion	deletion	8	1	0	3	false
808	30839	indel	33.3 %	9	deletion	insertion	6	3	0	2	true
809	30840	[T/G]	33.3 %	3	T	G	2	1	0		true
810	30841	indel	11.1 %	9	insertion	deletion	8	1	0	1	false
811	31000	[A/T/C]	11.1 %	9	T	C	7	1	0		false
812	31049	[T/G]	11.1 %	9	G	T	8	1	0		false
813	31073	indel	44.4 %	9	deletion	insertion	5	4	0	15	false
814	31136	[A/G]	11.1 %	9	A	G	8	1	0		false
815	31172	indel	11.1 %	9	insertion	deletion	8	1	0	12	false
816	31182	indel	22.2 %	9	insertion	deletion	7	2	0	2	true
817	31183	indel	44.4 %	9	insertion	deletion	5	4	0	1	true
818	31184	[A/G]	11.1 %	9	G	A	8	1	0		false
819	31185	[A/C]	11.1 %	9	A	C	8	1	0		false
820	31186	[T/C]	11.1 %	9	C	T	8	1	0		false
821	31187	[T/C]	11.1 %	9	T	C	8	1	0		false
822	31188	[T/C]	22.2 %	9	C	T	7	2	0		false
823	31191	[A/T]	11.1 %	9	T	A	8	1	0		false
824	31214	indel	11.1 %	9	insertion	deletion	8	1	0	2	false
825	31215	indel	22.2 %	9	insertion	deletion	7	2	0	130	true
826	31233	[C/G]	25.0 %	4	C	G	3	1	0		true
827	31320	[T/G]	25.0 %	4	G	T	3	1	0		true
828	31343	indel	33.3 %	9	insertion	deletion	6	3	0	2	true
829	31344	indel	44.4 %	9	insertion	deletion	5	4	0	1	true
830	31394	[A/G]	11.1 %	9	A	G	8	1	0		false
831	31502	[A/C]	11.1 %	9	C	A	8	1	0		false
832	31523	[C/G]	11.1 %	9	C	G	8	1	0		false
833	31694	indel	11.1 %	9	deletion	insertion	8	1	0	1	false
834	31698	[A/T/C]	11.1 %	9	C	T	5	1	0		false
835	31699	[T/G]	22.2 %	9	G	T	7	2	0		false
836	31700	[A/T]	11.1 %	9	A	T	8	1	0		false
837	31704	[A/T]	11.1 %	9	T	A	8	1	0		false
838	31716	indel	22.2 %	9	deletion	insertion	7	2	0	19	false
839	31717	indel	11.1 %	9	deletion	insertion	8	1	0	9	true
840	31729	[A/T]	50.0 %	2	A	T	1	1	0		true
841	31730	[T/C]	50.0 %	2	T	C	1	1	0		true
842	31751	[A/G]	11.1 %	9	G	A	8	1	0		false
843	31770	indel	44.4 %	9	insertion	deletion	5	4	0	1	false
844	31773	[T/G]	33.3 %	9	G	T	6	3	0		false
845	31830	[A/C]	33.3 %	9	A	C	6	3	0		false
846	31873	[T/C]	22.2 %	9	T	C	7	2	0		false
847	31878	[T/C]	22.2 %	9	T	C	7	2	0		false
848	31955	[T/G]	22.2 %	9	G	T	7	2	0		false
849	31989	[A/C]	11.1 %	9	C	A	8	1	0		false
850	32018	indel	22.2 %	9	deletion	insertion	7	2	0	17	false
851	32103	indel	11.1 %	9	insertion	deletion	8	1	0	9	false
852	32104	[A/C]	37.5 %	8	A	C	5	3	0		true
853	32105	indel	33.3 %	9	insertion	deletion	6	3	0	16	true
854	32108	[A/G]	20.0 %	5	G	A	4	1	0		true
855	32123	indel	11.1 %	9	insertion	deletion	8	1	0	7	false
856	32181	[A/G]	44.4 %	9	A	G	5	4	0		false
857	32190	[A/T]	11.1 %	9	A	T	8	1	0		false
858	32191	[A/T]	11.1 %	9	T	A	8	1	0		false
859	32205	indel	22.2 %	9	deletion	insertion	7	2	0	9	false
860	32246	indel	22.2 %	9	deletion	insertion	7	2	0	6	false
861	32258	[A/C]	11.1 %	9	A	C	8	1	0		false
862	32263	indel	11.1 %	9	deletion	insertion	8	1	0	18	false
863	32500	indel	11.1 %	9	insertion	deletion	8	1	0	4	false
864	32501	indel	22.2 %	9	deletion	insertion	7	2	0	3	true
865	32502	indel	11.1 %	9	deletion	insertion	8	1	0	2	true
866	32545	indel	22.2 %	9	insertion	deletion	7	2	0	12	false
867	32627	indel	11.1 %	9	insertion	deletion	8	1	0	10	false
868	32628	indel	11.1 %	9	insertion	deletion	8	1	0	10	true
869	32631	indel	11.1 %	9	insertion	deletion	8	1	0	10	true
870	32648	[A/C]	11.1 %	9	A	C	8	1	0		false
871	32681	indel	11.1 %	9	insertion	deletion	8	1	0	16	false
872	32682	indel	22.2 %	9	deletion	insertion	7	2	0	15	true
873	32687	indel	11.1 %	9	deletion	insertion	8	1	0	7	true
874	32713	[A/C]	11.1 %	9	C	A	8	1	0		false
875	32733	indel	11.1 %	9	insertion	deletion	8	1	0	5	false
876	32805	[T/G]	11.1 %	9	T	G	8	1	0		false
877	32818	[A/C]	22.2 %	9	C	A	7	2	0		false
878	32877	indel	22.2 %	9	deletion	insertion	7	2	0	1	false
879	32970	indel	11.1 %	9	insertion	deletion	8	1	0	35	false
880	32973	[A/T]	12.5 %	8	T	A	7	1	0		true
881	33033	[C/G]	11.1 %	9	G	C	8	1	0		false
882	33114	[A/G]	11.1 %	9	A	G	8	1	0		false
883	33141	[T/G]	11.1 %	9	T	G	8	1	0		false
884	33266	indel	11.1 %	9	deletion	insertion	8	1	0	1	false
885	33287	[T/C]	11.1 %	9	T	C	8	1	0		false
886	33367	[A/G]	11.1 %	9	G	A	8	1	0		false
887	33372	[T/C]	11.1 %	9	C	T	8	1	0		false
888	33434	[T/C]	44.4 %	9	T	C	5	4	0		false
889	33834	[T/C]	11.1 %	9	C	T	8	1	0		false
890	33917	[C/G]	22.2 %	9	G	C	7	2	0		false
891	34146	[A/G]	44.4 %	9	A	G	5	4	0		false
892	34776	indel	11.1 %	9	deletion	insertion	8	1	0	1	false
893	35190	indel	11.1 %	9	deletion	insertion	8	1	0	6	false
894	35363	[T/C]	11.1 %	9	C	T	8	1	0		false
895	35492	[T/C]	11.1 %	9	C	T	8	1	0		false
896	35624	[A/G]	22.2 %	9	G	A	7	2	0		false
897	35684	[A/G]	11.1 %	9	G	A	8	1	0		false
898	35714	[T/C]	11.1 %	9	C	T	8	1	0		false
899	36000	[T/C]	33.3 %	9	T	C	6	3	0		false
900	36022	[T/C]	33.3 %	9	C	T	6	3	0		false
901	36053	indel	11.1 %	9	insertion	deletion	8	1	0	1	false
902	36054	[A/C]	44.4 %	9	C	A	5	4	0		false
903	36317	[T/C]	33.3 %	9	C	T	6	3	0		false
904	36371	indel	44.4 %	9	deletion	insertion	5	4	0	10	false
905	36373	indel	11.1 %	9	insertion	deletion	8	1	0	10	true
906	36468	indel	11.1 %	9	deletion	insertion	8	1	0	5	false
907	36550	indel	11.1 %	9	deletion	insertion	8	1	0	1	false
908	36568	indel	33.3 %	9	deletion	insertion	6	3	0	1	false
909	36655	[T/G]	11.1 %	9	T	G	8	1	0		false
910	36693	[T/C]	11.1 %	9	T	C	8	1	0		false
911	36753	[T/C]	11.1 %	9	C	T	8	1	0		false
912	36833	indel	22.2 %	9	deletion	insertion	7	2	0	8	false
913	36858	[A/C]	11.1 %	9	C	A	8	1	0		false
914	36916	indel	22.2 %	9	insertion	deletion	7	2	0	4	false
915	36919	indel	22.2 %	9	deletion	insertion	7	2	0	3	true
916	36930	indel	11.1 %	9	insertion	deletion	8	1	0	1	false
917	36973	indel	11.1 %	9	insertion	deletion	8	1	0	1	false
918	36985	[T/G]	11.1 %	9	T	G	8	1	0		false
919	36997	[T/G]	33.3 %	9	T	G	6	3	0		false
920	37030	indel	11.1 %	9	deletion	insertion	8	1	0	7	false
921	37054	indel	44.4 %	9	insertion	deletion	5	4	0	6	true
922	37060	[A/C]	11.1 %	9	C	A	8	1	0		false
923	37062	[A/C]	11.1 %	9	A	C	8	1	0		false
924	37064	[A/T]	44.4 %	9	A	T	5	4	0		false
925	37066	[T/C]	11.1 %	9	T	C	8	1	0		false
926	37067	[A/T/C]	11.1 %	9	A	C	7	1	0		false
927	37068	[A/T/G]	11.1 %	9	G	T	7	1	0		false
928	37072	[A/T]	22.2 %	9	A	T	7	2	0		false
929	37073	[A/T/C]	11.1 %	9	A	C	7	1	0		false
930	37074	[A/T]	22.2 %	9	T	A	7	2	0		false
931	37075	[A/G]	11.1 %	9	A	G	8	1	0		false
932	37077	[A/T]	11.1 %	9	A	T	8	1	0		false
933	37079	indel	11.1 %	9	insertion	deletion	8	1	0	3	false
934	37080	[A/C]	12.5 %	8	C	A	7	1	0		true
935	37081	indel	11.1 %	9	insertion	deletion	8	1	0	10	true
936	37084	[T/G]	37.5 %	8	G	T	5	3	0		true
937	37086	indel	22.2 %	9	insertion	deletion	7	2	0	5	true
938	37087	indel	33.3 %	9	insertion	deletion	6	3	0	4	true
939	37094	[A/G]	11.1 %	9	A	G	8	1	0		true
940	37095	indel	11.1 %	9	insertion	deletion	8	1	0	13	false
941	37097	[T/C]	12.5 %	8	C	T	7	1	0		true
942	37098	indel	22.2 %	9	insertion	deletion	7	2	0	6	true
943	37100	[A/T]	14.3 %	7	T	A	6	1	0		true
944	37103	[T/C]	14.3 %	7	T	C	6	1	0		true
945	37106	[A/T]	12.5 %	8	A	T	7	1	0		true
946	37107	[T/G]	12.5 %	8	T	G	7	1	0		true
947	37108	[A/C]	11.1 %	9	A	C	8	1	0		false
948	37111	[A/T]	11.1 %	9	T	A	8	1	0		false
949	37113	[A/C]	11.1 %	9	C	A	8	1	0		false
950	37114	[A/T]	11.1 %	9	T	A	8	1	0		false
951	37117	[A/T]	11.1 %	9	A	T	8	1	0		false
952	37118	[T/G]	11.1 %	9	T	G	8	1	0		false
953	37124	[A/T]	11.1 %	9	T	A	8	1	0		false
954	37128	[A/T]	11.1 %	9	T	A	8	1	0		false
955	37131	[A/G]	11.1 %	9	G	A	8	1	0		false
956	37135	indel	11.1 %	9	insertion	deletion	8	1	0	9	false
957	37147	[A/T]	11.1 %	9	A	T	8	1	0		false
958	37150	[A/T]	11.1 %	9	T	A	8	1	0		false
959	37151	[T/G]	11.1 %	9	G	T	8	1	0		false
960	37152	[A/G]	11.1 %	9	G	A	8	1	0		false
961	37154	[A/T]	11.1 %	9	A	T	8	1	0		false
962	37155	[A/T]	22.2 %	9	T	A	7	2	0		false
963	37156	[A/T]	22.2 %	9	A	T	7	2	0		false
964	37158	[A/T]	22.2 %	9	A	T	7	2	0		false
965	37160	[A/T]	11.1 %	9	A	T	8	1	0		false
966	37161	[A/G]	11.1 %	9	A	G	8	1	0		false
967	37162	[T/G]	11.1 %	9	T	G	8	1	0		true
968	37163	indel	11.1 %	9	insertion	deletion	8	1	0	13	false
969	37166	indel	22.2 %	9	insertion	deletion	7	2	0	85	true
970	37169	indel	44.4 %	9	insertion	deletion	5	4	0	3	true
971	37174	[A/T]	16.7 %	6	A	T	5	1	0		true
972	37177	indel	44.4 %	9	insertion	deletion	5	4	0	24	true
973	37178	[A/T]	40.0 %	5	A	T	3	2	0		true
974	37179	[A/T]	20.0 %	5	A	T	4	1	0		true
975	37180	indel	33.3 %	9	insertion	deletion	6	3	0	65	true
976	37181	[A/T]	50.0 %	4	A	T	2	2	0		true
977	37183	[A/T/C]	25.0 %	4	A	C	2	1	0		true
978	37186	[A/T]	50.0 %	4	A	T	2	2	0		true
979	37189	[A/T]	50.0 %	4	A	T	2	2	0		true
980	37190	[A/T]	50.0 %	4	A	T	2	2	0		true
981	37192	indel	44.4 %	9	insertion	deletion	5	4	0	10	true
982	37200	indel	11.1 %	9	deletion	insertion	8	1	0	1	true
983	37203	[A/T]	33.3 %	6	T	A	4	2	0		true
984	37205	[A/T]	16.7 %	6	A	T	5	1	0		true
985	37209	indel	44.4 %	9	insertion	deletion	5	4	0	4	true
986	37212	indel	44.4 %	9	insertion	deletion	5	4	0	30	true
987	37221	indel	44.4 %	9	deletion	insertion	5	4	0	17	true
988	37222	indel	44.4 %	9	deletion	insertion	5	4	0	20	true
989	37233	indel	11.1 %	9	deletion	insertion	8	1	0	5	true
990	37241	[A/T]	50.0 %	4	A	T	2	2	0		true
991	37246	[A/T]	14.3 %	7	T	A	6	1	0		true
992	37247	[A/T]	14.3 %	7	A	T	6	1	0		true
993	37253	[A/G]	33.3 %	9	A	G	6	3	0		false
994	37259	[T/G]	11.1 %	9	T	G	8	1	0		false
995	37266	indel	44.4 %	9	insertion	deletion	5	4	0	1	false
996	37278	[T/G]	44.4 %	9	G	T	5	4	0		false
997	37281	[A/G]	44.4 %	9	G	A	5	4	0		true
998	37282	indel	44.4 %	9	insertion	deletion	5	4	0	1	false
999	37289	indel	11.1 %	9	insertion	deletion	8	1	0	5	false
1000	37292	[A/T]	25.0 %	8	A	T	6	2	0		true
1001	37293	[A/T]	50.0 %	8	A	T	4	4	0		true
1002	37294	[A/T]	22.2 %	9	T	A	7	2	0		false
1003	37295	[A/T/G]	11.1 %	9	G	T	4	1	0		true
1004	37296	indel	11.1 %	9	insertion	deletion	8	1	0	31	false
1005	37297	[A/T]	12.5 %	8	A	T	7	1	0		true
1006	37298	[A/T]	12.5 %	8	T	A	7	1	0		true
1007	37299	[A/T]	37.5 %	8	T	A	5	3	0		true
1008	37300	[A/T]	37.5 %	8	A	T	5	3	0		true
1009	37301	[A/G]	50.0 %	8	A	G	4	4	0		true
1010	37304	[A/G]	50.0 %	8	A	G	4	4	0		true
1011	37307	[A/T]	12.5 %	8	A	T	7	1	0		true
1012	37309	indel	22.2 %	9	insertion	deletion	7	2	0	3	true
1013	37310	[A/T]	42.9 %	7	T	A	4	3	0		true
1014	37312	[A/T]	12.5 %	8	A	T	7	1	0		true
1015	37315	indel	33.3 %	9	deletion	insertion	6	3	0	7	true
1016	37320	indel	11.1 %	9	insertion	deletion	8	1	0	34	true
1017	37324	[A/T]	14.3 %	7	T	A	6	1	0		true
1018	37325	[A/G]	14.3 %	7	A	G	6	1	0		true
1019	37330	[T/G]	12.5 %	8	T	G	7	1	0		true
1020	37342	indel	11.1 %	9	deletion	insertion	8	1	0	3	true
1021	37346	[A/T]	25.0 %	8	T	A	6	2	0		true
1022	37349	indel	22.2 %	9	deletion	insertion	7	2	0	1	true
1023	37356	indel	33.3 %	9	deletion	insertion	6	3	0	4	false
1024	37362	[A/T]	33.3 %	9	A	T	6	3	0		false
1025	37365	[A/G]	33.3 %	9	G	A	6	3	0		false
1026	37366	[A/G]	33.3 %	9	G	A	6	3	0		false
1027	37367	[A/T]	33.3 %	9	A	T	6	3	0		false
1028	37369	[T/G]	33.3 %	9	T	G	6	3	0		true
1029	37370	indel	11.1 %	9	insertion	deletion	8	1	0	11	false
1030	37378	indel	11.1 %	9	insertion	deletion	8	1	0	5	true
1031	37428	[T/G]	11.1 %	9	G	T	8	1	0		false
1032	37450	[T/C]	44.4 %	9	C	T	5	4	0		true
1033	37451	indel	11.1 %	9	insertion	deletion	8	1	0	8	false
1034	37454	indel	44.4 %	9	insertion	deletion	5	4	0	7	true
1035	37457	indel	33.3 %	9	deletion	insertion	6	3	0	2	true
1036	37458	indel	11.1 %	9	deletion	insertion	8	1	0	1	true
1037	37467	indel	33.3 %	9	insertion	deletion	6	3	0	1	false
1038	37480	[T/C]	11.1 %	9	C	T	8	1	0		false
1039	37498	[T/C]	11.1 %	9	T	C	8	1	0		false
1040	37567	indel	44.4 %	9	deletion	insertion	5	4	0	9	false
1041	37608	indel	44.4 %	9	insertion	deletion	5	4	0	10	false
1042	37623	[C/G]	22.2 %	9	C	G	7	2	0		false
1043	37625	[A/C]	11.1 %	9	C	A	8	1	0		false
1044	37653	indel	11.1 %	9	insertion	deletion	8	1	0	4	false
1045	37654	indel	22.2 %	9	deletion	insertion	7	2	0	3	true
1046	37655	indel	11.1 %	9	deletion	insertion	8	1	0	2	true
1047	37688	indel	11.1 %	9	deletion	insertion	8	1	0	12	false
1048	37723	indel	33.3 %	9	deletion	insertion	6	3	0	2	false
1049	37724	indel	11.1 %	9	deletion	insertion	8	1	0	1	true
1050	37929	[T/C]	11.1 %	9	C	T	8	1	0		false
1051	37997	[A/C]	11.1 %	9	C	A	8	1	0		false
1052	38023	[T/G]	11.1 %	9	T	G	8	1	0		false
1053	38377	[A/G]	11.1 %	9	G	A	8	1	0		false
1054	39231	[A/G]	44.4 %	9	G	A	5	4	0		false
1055	39374	[T/G]	11.1 %	9	T	G	8	1	0		false
1056	39483	[A/C]	22.2 %	9	A	C	7	2	0		false
1057	39801	[A/G]	11.1 %	9	A	G	8	1	0		false
1058	39842	[T/C]	11.1 %	9	T	C	8	1	0		false
1059	40164	[A/G]	44.4 %	9	G	A	5	4	0		false
1060	40224	[T/C]	11.1 %	9	C	T	8	1	0		false
1061	40389	[T/C]	33.3 %	9	T	C	6	3	0		false
1062	41024	[C/G]	44.4 %	9	C	G	5	4	0		false
1063	41403	[C/G]	11.1 %	9	C	G	8	1	0		false
1064	41446	[A/G]	11.1 %	9	G	A	8	1	0		false
1065	41803	[A/G]	11.1 %	9	A	G	8	1	0		false
1066	42022	[T/C]	11.1 %	9	T	C	8	1	0		false
1067	42148	[A/C]	11.1 %	9	C	A	8	1	0		false
1068	42184	[T/C]	11.1 %	9	T	C	8	1	0		false
1069	42244	[T/C]	11.1 %	9	C	T	8	1	0		false
1070	42450	[T/G]	44.4 %	9	G	T	5	4	0		false
1071	42975	indel	22.2 %	9	insertion	deletion	7	2	0	3	false
1072	42982	indel	33.3 %	9	deletion	insertion	6	3	0	4	false
1073	43111	[A/G]	11.1 %	9	A	G	8	1	0		false
1074	43162	[T/G]	11.1 %	9	T	G	8	1	0		false
1075	43192	[T/G]	11.1 %	9	G	T	8	1	0		false
1076	43204	indel	11.1 %	9	deletion	insertion	8	1	0	21	false
1077	43225	[A/T]	11.1 %	9	T	A	8	1	0		false
1078	43262	[T/C]	22.2 %	9	C	T	7	2	0		false
1079	43370	[A/G]	11.1 %	9	A	G	8	1	0		false
1080	43375	[T/C]	11.1 %	9	T	C	8	1	0		false
1081	43379	[T/C]	11.1 %	9	C	T	8	1	0		false
1082	43421	[A/C]	22.2 %	9	A	C	7	2	0		false
1083	43440	[A/T]	11.1 %	9	A	T	8	1	0		false
1084	43441	[A/G]	22.2 %	9	G	A	7	2	0		false
1085	43443	[A/T]	11.1 %	9	A	T	8	1	0		false
1086	43444	[A/T]	11.1 %	9	A	T	8	1	0		false
1087	43449	indel	11.1 %	9	deletion	insertion	8	1	0	3	false
1088	43463	[C/G]	11.1 %	9	G	C	8	1	0		false
1089	43469	[A/C]	11.1 %	9	A	C	8	1	0		false
1090	43470	[A/T]	11.1 %	9	A	T	8	1	0		false
1091	43473	[A/T]	11.1 %	9	T	A	8	1	0		false
1092	43475	indel	11.1 %	9	insertion	deletion	8	1	0	2	false
1093	43485	indel	44.4 %	9	deletion	insertion	5	4	0	21	false
1094	43487	indel	11.1 %	9	deletion	insertion	8	1	0	16	true
1095	43733	[A/C]	11.1 %	9	A	C	8	1	0		false
1096	43742	[T/C]	11.1 %	9	C	T	8	1	0		false
1097	43771	[A/C]	22.2 %	9	A	C	7	2	0		false
1098	43794	[T/C]	11.1 %	9	T	C	8	1	0		false
1099	43818	indel	22.2 %	9	insertion	deletion	7	2	0	2	false
1100	43819	indel	22.2 %	9	deletion	insertion	7	2	0	1	true
1101	43884	indel	11.1 %	9	deletion	insertion	8	1	0	1	false
1102	43896	indel	11.1 %	9	insertion	deletion	8	1	0	2	false
1103	43897	indel	22.2 %	9	insertion	deletion	7	2	0	76	true
1104	43905	[A/T]	14.3 %	7	T	A	6	1	0		true
1105	43910	indel	33.3 %	9	insertion	deletion	6	3	0	63	true
1106	43919	indel	22.2 %	9	deletion	insertion	7	2	0	54	true
1107	43952	[A/T]	50.0 %	2	A	T	1	1	0		true
1108	44004	indel	11.1 %	9	deletion	insertion	8	1	0	1	false
1109	44061	[T/C]	11.1 %	9	T	C	8	1	0		false
1110	44081	[A/C]	11.1 %	9	C	A	8	1	0		false
1111	44126	indel	22.2 %	9	insertion	deletion	7	2	0	5	false
1112	44427	[T/G]	11.1 %	9	G	T	8	1	0		false
1113	44436	indel	11.1 %	9	insertion	deletion	8	1	0	13	false
1114	44445	indel	44.4 %	9	deletion	insertion	5	4	0	4	true
1115	44446	indel	22.2 %	9	deletion	insertion	7	2	0	3	true
1116	44447	indel	11.1 %	9	deletion	insertion	8	1	0	2	true
1117	44822	indel	33.3 %	9	deletion	insertion	6	3	0	1	false
1118	44862	[T/G]	44.4 %	9	G	T	5	4	0		false
1119	44868	[T/G]	11.1 %	9	T	G	8	1	0		false
1120	45063	[A/G]	22.2 %	9	G	A	7	2	0		false
1121	45082	[T/C]	11.1 %	9	C	T	8	1	0		false
1122	45149	[A/G]	44.4 %	9	G	A	5	4	0		false
1123	45150	[A/C]	11.1 %	9	A	C	8	1	0		false
1124	45159	[A/G]	11.1 %	9	G	A	8	1	0		false
1125	45170	[A/G]	11.1 %	9	G	A	8	1	0		false
1126	45229	indel	22.2 %	9	deletion	insertion	7	2	0	9	false
1127	45264	[T/C]	11.1 %	9	C	T	8	1	0		false
1128	45355	[A/C]	22.2 %	9	A	C	7	2	0		false
1129	45366	indel	11.1 %	9	insertion	deletion	8	1	0	1	false
1130	45402	indel	11.1 %	9	deletion	insertion	8	1	0	3	false
1131	45464	[A/T]	11.1 %	9	A	T	8	1	0		false
1132	45545	[T/C]	22.2 %	9	T	C	7	2	0		false
1133	45631	[A/T]	11.1 %	9	T	A	8	1	0		false
1134	45712	[A/T]	11.1 %	9	A	T	8	1	0		false
1135	45719	indel	11.1 %	9	deletion	insertion	8	1	0	13	false
1136	45813	[C/G]	11.1 %	9	G	C	8	1	0		false
1137	45856	[C/G]	22.2 %	9	G	C	7	2	0		false
1138	45864	[T/G]	33.3 %	9	G	T	6	3	0		false
1139	45871	indel	22.2 %	9	deletion	insertion	7	2	0	6	false
1140	45893	[A/T]	33.3 %	9	A	T	6	3	0		false
1141	45898	[A/T]	11.1 %	9	T	A	8	1	0		false
1142	45928	[A/G]	11.1 %	9	A	G	8	1	0		false
1143	45936	[T/C]	22.2 %	9	C	T	7	2	0		false
1144	45982	indel	44.4 %	9	deletion	insertion	5	4	0	13	false
1145	45993	indel	22.2 %	9	insertion	deletion	7	2	0	3	true
1146	46003	[C/G]	33.3 %	9	G	C	6	3	0		false
1147	46062	indel	22.2 %	9	insertion	deletion	7	2	0	17	false
1148	46082	[A/G]	33.3 %	9	G	A	6	3	0		false
1149	46147	[T/C]	44.4 %	9	T	C	5	4	0		false
1150	46195	indel	11.1 %	9	deletion	insertion	8	1	0	8	false
1151	46252	[A/G]	11.1 %	9	G	A	8	1	0		false
1152	46333	[A/G]	11.1 %	9	G	A	8	1	0		false
1153	46341	indel	11.1 %	9	deletion	insertion	8	1	0	5	false
1154	46362	[A/T]	11.1 %	9	T	A	8	1	0		false
1155	46519	[A/T]	11.1 %	9	T	A	8	1	0		false
1156	46522	[T/G]	22.2 %	9	G	T	7	2	0		false
1157	46546	[T/G]	22.2 %	9	G	T	7	2	0		false
1158	46548	[C/G]	44.4 %	9	C	G	5	4	0		false
1159	46824	[A/G]	11.1 %	9	A	G	8	1	0		false
1160	46973	[A/G]	11.1 %	9	G	A	8	1	0		false
1161	47267	[A/C]	44.4 %	9	A	C	5	4	0		false
1162	47333	[A/C]	11.1 %	9	C	A	8	1	0		false
1163	47353	indel	33.3 %	9	deletion	insertion	6	3	0	1	false
1164	47388	[A/T]	11.1 %	9	A	T	8	1	0		false
1165	47390	[A/G]	11.1 %	9	A	G	8	1	0		false
1166	47397	indel	11.1 %	9	insertion	deletion	8	1	0	13	false
1167	47399	indel	11.1 %	9	insertion	deletion	8	1	0	13	true
1168	47400	indel	11.1 %	9	insertion	deletion	8	1	0	13	true
1169	47402	[A/G]	33.3 %	6	A	G	4	2	0		true
1170	47404	indel	33.3 %	9	insertion	deletion	6	3	0	7	true
1171	47427	[A/G]	11.1 %	9	A	G	8	1	0		false
1172	47541	[C/G]	11.1 %	9	C	G	8	1	0		false
1173	47557	[T/C]	33.3 %	9	C	T	6	3	0		false
1174	47609	indel	44.4 %	9	insertion	deletion	5	4	0	1	false
1175	47617	indel	22.2 %	9	insertion	deletion	7	2	0	4	false
1176	47618	[A/T]	14.3 %	7	A	T	6	1	0		true
1177	47620	indel	11.1 %	9	deletion	insertion	8	1	0	1	true
1178	47635	[C/G]	11.1 %	9	G	C	8	1	0		false
1179	47790	indel	11.1 %	9	deletion	insertion	8	1	0	22	false
1180	47831	[A/T]	11.1 %	9	A	T	8	1	0		false
1181	47844	indel	22.2 %	9	deletion	insertion	7	2	0	5	false
1182	47875	indel	11.1 %	9	deletion	insertion	8	1	0	1	false
1183	47932	[A/G]	11.1 %	9	A	G	8	1	0		false
1184	47947	[A/G]	11.1 %	9	A	G	8	1	0		false
1185	47955	indel	11.1 %	9	deletion	insertion	8	1	0	29	false
1186	48125	indel	11.1 %	9	insertion	deletion	8	1	0	2	false
1187	48126	indel	44.4 %	9	deletion	insertion	5	4	0	1	true
1188	48170	indel	11.1 %	9	insertion	deletion	8	1	0	12	false
1189	48200	indel	11.1 %	9	deletion	insertion	8	1	0	1	false
1190	48303	[T/G]	11.1 %	9	T	G	8	1	0		false
1191	48361	indel	44.4 %	9	deletion	insertion	5	4	0	2	false
1192	48366	[T/C]	12.5 %	8	C	T	7	1	0		true
1193	48384	[A/G]	33.3 %	9	G	A	6	3	0		false
1194	48451	[A/G]	11.1 %	9	G	A	8	1	0		false
1195	48475	indel	44.4 %	9	insertion	deletion	5	4	0	1	false
1196	48478	indel	44.4 %	9	deletion	insertion	5	4	0	2	false
1197	48485	indel	22.2 %	9	insertion	deletion	7	2	0	1	false
1198	48487	[A/T]	33.3 %	9	A	T	6	3	0		false
1199	48488	[A/T]	33.3 %	9	A	T	6	3	0		false
1200	48490	[A/T]	11.1 %	9	A	T	8	1	0		false
1201	48494	[A/T]	11.1 %	9	A	T	8	1	0		false
1202	48496	indel	11.1 %	9	insertion	deletion	8	1	0	10	false
1203	48497	indel	33.3 %	9	insertion	deletion	6	3	0	9	true
1204	48499	indel	22.2 %	9	deletion	insertion	7	2	0	7	true
1205	48503	indel	11.1 %	9	deletion	insertion	8	1	0	3	true
1206	48575	[A/G]	11.1 %	9	A	G	8	1	0		false
1207	48739	[A/G]	33.3 %	9	G	A	6	3	0		false
1208	48799	[T/G]	11.1 %	9	G	T	8	1	0		false
1209	48822	[A/G]	11.1 %	9	G	A	8	1	0		false
1210	48831	[A/T]	11.1 %	9	T	A	8	1	0		false
1211	48837	indel	22.2 %	9	insertion	deletion	7	2	0	2	false
1212	48838	indel	11.1 %	9	deletion	insertion	8	1	0	1	true
1213	48898	indel	11.1 %	9	deletion	insertion	8	1	0	8	false
1214	48925	[A/G]	44.4 %	9	A	G	5	4	0		false
1215	48943	[C/G]	11.1 %	9	G	C	8	1	0		false
1216	48981	indel	11.1 %	9	insertion	deletion	8	1	0	5	false
1217	48982	indel	33.3 %	9	insertion	deletion	6	3	0	4	true
1218	48983	indel	44.4 %	9	deletion	insertion	5	4	0	3	true
1219	48984	indel	22.2 %	9	deletion	insertion	7	2	0	2	true
1220	48985	indel	11.1 %	9	deletion	insertion	8	1	0	1	true
1221	49021	[T/G]	11.1 %	9	G	T	8	1	0		false
1222	49027	[T/C]	22.2 %	9	C	T	7	2	0		false
1223	49111	[A/G]	33.3 %	9	G	A	6	3	0		false
1224	49178	[A/G]	22.2 %	9	G	A	7	2	0		false
1225	49189	indel	11.1 %	9	insertion	deletion	8	1	0	12	false
1226	49200	indel	11.1 %	9	insertion	deletion	8	1	0	12	true
1227	49231	[A/T]	11.1 %	9	T	A	8	1	0		false
1228	49232	[A/T]	11.1 %	9	A	T	8	1	0		false
1229	49254	[T/C]	11.1 %	9	T	C	8	1	0		false
1230	49274	[A/G]	33.3 %	9	A	G	6	3	0		false
1231	49287	indel	44.4 %	9	deletion	insertion	5	4	0	29	false
1232	49298	indel	11.1 %	9	deletion	insertion	8	1	0	8	true
1233	49316	[A/T]	11.1 %	9	T	A	8	1	0		false
1234	49330	[A/G]	44.4 %	9	G	A	5	4	0		false
1235	49364	[T/C]	44.4 %	9	T	C	5	4	0		true
1236	49365	indel	11.1 %	9	insertion	deletion	8	1	0	9	false
1237	49369	indel	33.3 %	9	insertion	deletion	6	3	0	6	true
1238	49376	[T/C]	11.1 %	9	T	C	8	1	0		false
1239	49384	indel	11.1 %	9	insertion	deletion	8	1	0	2	false
1240	49385	indel	11.1 %	9	insertion	deletion	8	1	0	5	true
1241	49386	[A/T]	37.5 %	8	A	T	5	3	0		true
1242	49442	indel	22.2 %	9	deletion	insertion	7	2	0	10	false
1243	49507	[T/G]	22.2 %	9	T	G	7	2	0		false
1244	49584	[T/G]	11.1 %	9	G	T	8	1	0		false
1245	49601	[A/C]	22.2 %	9	A	C	7	2	0		false
1246	49708	[A/C]	33.3 %	9	A	C	6	3	0		false
1247	49713	indel	11.1 %	9	deletion	insertion	8	1	0	7	false
1248	49731	[T/G]	22.2 %	9	G	T	7	2	0		true
1249	49732	indel	11.1 %	9	insertion	deletion	8	1	0	29	false
1250	49760	[T/G]	12.5 %	8	G	T	7	1	0		true
1251	49762	[T/C]	22.2 %	9	C	T	7	2	0		false
1252	49767	[A/T]	11.1 %	9	T	A	8	1	0		false
1253	49768	[T/G]	11.1 %	9	T	G	8	1	0		false
1254	49770	indel	33.3 %	9	insertion	deletion	6	3	0	3	false
1255	49771	[T/G]	16.7 %	6	T	G	5	1	0		true
1256	49772	indel	11.1 %	9	insertion	deletion	8	1	0	13	true
1257	49773	[T/C]	12.5 %	8	T	C	7	1	0		true
1258	49774	[A/T]	12.5 %	8	T	A	7	1	0		true
1259	49775	indel	11.1 %	9	deletion	insertion	8	1	0	7	true
1260	49783	indel	44.4 %	9	deletion	insertion	5	4	0	2	true
1261	49819	[T/C]	11.1 %	9	C	T	8	1	0		false
1262	50392	indel	11.1 %	9	deletion	insertion	8	1	0	1	false
1263	50395	[A/C]	11.1 %	9	C	A	8	1	0		false
1264	50419	[T/C]	11.1 %	9	T	C	8	1	0		false
1265	50452	[T/G]	11.1 %	9	G	T	8	1	0		false
1266	50454	[T/C]	44.4 %	9	C	T	5	4	0		false
1267	50508	[A/G]	44.4 %	9	G	A	5	4	0		false
1268	50615	[T/C]	11.1 %	9	C	T	8	1	0		false
1269	50767	[A/G]	11.1 %	9	G	A	8	1	0		false
1270	51171	[C/G]	11.1 %	9	C	G	8	1	0		false
1271	51194	indel	22.2 %	9	insertion	deletion	7	2	0	3	false
1272	51195	indel	44.4 %	9	deletion	insertion	5	4	0	2	true
1273	51196	indel	22.2 %	9	deletion	insertion	7	2	0	1	true
1274	51417	[T/G]	22.2 %	9	G	T	7	2	0		false
1275	51448	[T/G]	33.3 %	9	T	G	6	3	0		false
1276	51478	[A/T]	22.2 %	9	T	A	7	2	0		false
1277	51522	[T/C]	11.1 %	9	C	T	8	1	0		false
1278	51648	[T/G]	11.1 %	9	T	G	8	1	0		false
1279	51725	[T/G]	33.3 %	9	G	T	6	3	0		false
1280	51736	[T/C]	11.1 %	9	C	T	8	1	0		false
1281	51748	[T/C]	44.4 %	9	C	T	5	4	0		false
1282	51757	[A/G]	11.1 %	9	G	A	8	1	0		false
1283	51799	[A/C]	33.3 %	9	C	A	6	3	0		false
1284	51803	indel	33.3 %	9	insertion	deletion	6	3	0	1	false
1285	51807	[A/T]	33.3 %	9	A	T	6	3	0		false
1286	51810	indel	33.3 %	9	deletion	insertion	6	3	0	7	false
1287	51811	[A/G]	33.3 %	3	G	A	2	1	0		true
1288	51812	indel	11.1 %	9	insertion	deletion	8	1	0	13	true
1289	51817	[A/T]	14.3 %	7	A	T	6	1	0		true
1290	51818	[T/G]	14.3 %	7	T	G	6	1	0		true
1291	51825	[C/G]	11.1 %	9	C	G	8	1	0		false
1292	51839	[C/G]	33.3 %	9	C	G	6	3	0		false
1293	51847	indel	22.2 %	9	deletion	insertion	7	2	0	7	false
1294	51861	indel	44.4 %	9	insertion	deletion	5	4	0	10	false
1295	51882	[T/G]	33.3 %	9	G	T	6	3	0		false
1296	51917	indel	11.1 %	9	insertion	deletion	8	1	0	12	false
1297	51918	[A/T]	12.5 %	8	T	A	7	1	0		true
1298	51919	indel	44.4 %	9	insertion	deletion	5	4	0	11	true
1299	51931	indel	11.1 %	9	insertion	deletion	8	1	0	1	false
1300	51934	[A/T]	22.2 %	9	A	T	7	2	0		false
1301	51937	indel	11.1 %	9	insertion	deletion	8	1	0	3	false
1302	51939	[A/T]	12.5 %	8	A	T	7	1	0		true
1303	51940	[A/G]	22.2 %	9	A	G	7	2	0		true
1304	51941	indel	22.2 %	9	insertion	deletion	7	2	0	1	false
1305	51944	[A/T]	11.1 %	9	T	A	8	1	0		false
1306	51954	indel	11.1 %	9	insertion	deletion	8	1	0	360	false
1307	51962	[A/T]	12.5 %	8	A	T	7	1	0		true
1308	51965	indel	22.2 %	9	insertion	deletion	7	2	0	170	true
1309	51968	[A/T]	14.3 %	7	T	A	6	1	0		true
1310	51978	indel	11.1 %	9	deletion	insertion	8	1	0	5	true
1311	52001	[T/G]	14.3 %	7	G	T	6	1	0		true
1312	52013	[T/C]	14.3 %	7	C	T	6	1	0		true
1313	52024	indel	11.1 %	9	deletion	insertion	8	1	0	17	true
1314	52066	[A/T]	14.3 %	7	A	T	6	1	0		true
1315	52081	[A/T]	42.9 %	7	T	A	4	3	0		true
1316	52086	indel	33.3 %	9	insertion	deletion	6	3	0	47	true
1317	52102	indel	44.4 %	9	insertion	deletion	5	4	0	1	true
1318	52104	[A/T]	16.7 %	6	T	A	5	1	0		true
1319	52105	indel	44.4 %	9	deletion	insertion	5	4	0	9	true
1320	52109	indel	33.3 %	9	insertion	deletion	6	3	0	25	true
1321	52116	[A/T]	40.0 %	5	A	T	3	2	0		true
1322	52117	[A/T]	40.0 %	5	T	A	3	2	0		true
1323	52119	[A/T]	40.0 %	5	T	A	3	2	0		true
1324	52120	[A/T]	40.0 %	5	T	A	3	2	0		true
1325	52121	[A/T]	40.0 %	5	T	A	3	2	0		true
1326	52122	[A/T]	20.0 %	5	A	T	4	1	0		true
1327	52124	indel	22.2 %	9	insertion	deletion	7	2	0	16	true
1328	52126	indel	11.1 %	9	deletion	insertion	8	1	0	3	true
1329	52129	[A/T]	25.0 %	4	T	A	3	1	0		true
1330	52130	[A/T]	25.0 %	4	A	T	3	1	0		true
1331	52133	[A/T]	20.0 %	5	A	T	4	1	0		true
1332	52135	[A/T]	14.3 %	7	A	T	6	1	0		true
1333	52137	indel	33.3 %	9	insertion	deletion	6	3	0	3	true
1334	52159	[A/G]	12.5 %	8	G	A	7	1	0		true
1335	52175	indel	22.2 %	9	insertion	deletion	7	2	0	9	true
1336	52193	[T/G]	12.5 %	8	T	G	7	1	0		true
1337	52206	[T/G]	25.0 %	8	T	G	6	2	0		true
1338	52208	[A/T]	12.5 %	8	A	T	7	1	0		true
1339	52209	[T/C/G]	12.5 %	8	T	G	6	1	0		true
1340	52210	[A/T]	12.5 %	8	A	T	7	1	0		true
1341	52211	[A/C]	12.5 %	8	C	A	7	1	0		true
1342	52214	[A/C]	12.5 %	8	C	A	7	1	0		true
1343	52218	[A/T]	25.0 %	8	T	A	6	2	0		true
1344	52219	indel	33.3 %	9	insertion	deletion	6	3	0	20	true
1345	52222	indel	33.3 %	9	insertion	deletion	6	3	0	20	true
1346	52224	indel	44.4 %	9	deletion	insertion	5	4	0	15	true
1347	52225	[A/T]	25.0 %	4	A	T	3	1	0		true
1348	52227	[A/T]	25.0 %	4	T	A	3	1	0		true
1349	52229	[T/C]	50.0 %	4	T	C	2	2	0		true
1350	52230	indel	33.3 %	9	deletion	insertion	6	3	0	8	true
1351	52247	[A/G]	28.6 %	7	G	A	5	2	0		true
1352	52265	[A/C]	12.5 %	8	C	A	7	1	0		true
1353	52273	indel	44.4 %	9	deletion	insertion	5	4	0	24	true
1354	52300	[T/G]	25.0 %	8	T	G	6	2	0		true
1355	52316	indel	11.1 %	9	insertion	deletion	8	1	0	5	false
1356	52321	[A/T]	44.4 %	9	T	A	5	4	0		true
1357	52322	indel	22.2 %	9	insertion	deletion	7	2	0	1	false
1358	52324	[A/T]	33.3 %	9	T	A	6	3	0		false
1359	52332	[A/T/C]	11.1 %	9	A	T	6	1	0		false
1360	52337	indel	33.3 %	9	deletion	insertion	6	3	0	4	false
1361	52343	indel	11.1 %	9	deletion	insertion	8	1	0	5	false
1362	52390	[A/C]	11.1 %	9	C	A	8	1	0		false
1363	52406	indel	11.1 %	9	deletion	insertion	8	1	0	3	false
1364	52409	[A/T]	44.4 %	9	T	A	5	4	0		false
1365	52410	[A/T/G]	11.1 %	9	G	A	4	1	0		false
1366	52411	[A/G]	44.4 %	9	A	G	5	4	0		false
1367	52412	[T/C]	44.4 %	9	C	T	5	4	0		false
1368	52413	[A/C]	44.4 %	9	C	A	5	4	0		false
1369	52414	[A/T]	44.4 %	9	T	A	5	4	0		false
1370	52416	[A/G]	11.1 %	9	G	A	8	1	0		false
1371	52430	[T/G]	11.1 %	9	G	T	8	1	0		false
1372	52492	[A/C]	33.3 %	9	A	C	6	3	0		false
1373	52494	indel	11.1 %	9	deletion	insertion	8	1	0	6	false
1374	52563	[T/G]	11.1 %	9	G	T	8	1	0		false
1375	52702	[A/G]	44.4 %	9	G	A	5	4	0		false
1376	52748	[T/G]	22.2 %	9	G	T	7	2	0		false
1377	52773	[A/C]	11.1 %	9	C	A	8	1	0		false
1378	52775	[A/T]	11.1 %	9	A	T	8	1	0		false
1379	52781	[A/T]	11.1 %	9	A	T	8	1	0		false
1380	52782	[A/G]	11.1 %	9	A	G	8	1	0		true
1381	52783	indel	11.1 %	9	insertion	deletion	8	1	0	47	false
1382	52785	[A/T]	12.5 %	8	A	T	7	1	0		true
1383	52789	[A/T]	12.5 %	8	A	T	7	1	0		true
1384	52791	indel	44.4 %	9	deletion	insertion	5	4	0	2	true
1385	52793	[A/T]	20.0 %	5	A	T	4	1	0		true
1386	52794	indel	22.2 %	9	insertion	deletion	7	2	0	8	true
1387	52803	indel	22.2 %	9	insertion	deletion	7	2	0	1	true
1388	52830	[T/C]	11.1 %	9	T	C	8	1	0		false
1389	52840	indel	11.1 %	9	deletion	insertion	8	1	0	1	false
1390	52907	indel	33.3 %	9	deletion	insertion	6	3	0	3	true
1391	52908	indel	11.1 %	9	deletion	insertion	8	1	0	2	true
1392	52941	[A/G]	11.1 %	9	G	A	8	1	0		false
1393	52979	[A/T]	11.1 %	9	T	A	8	1	0		false
1394	52998	[T/G]	11.1 %	9	G	T	8	1	0		false
1395	53010	indel	11.1 %	9	insertion	deletion	8	1	0	6	false
1396	53032	indel	33.3 %	9	insertion	deletion	6	3	0	1	false
1397	53171	[T/C]	11.1 %	9	C	T	8	1	0		false
1398	53432	[T/G]	44.4 %	9	T	G	5	4	0		false
1399	53491	[C/G]	11.1 %	9	C	G	8	1	0		false
1400	53502	[T/C]	11.1 %	9	T	C	8	1	0		false
1401	53504	[T/C]	22.2 %	9	T	C	7	2	0		false
1402	53529	[T/C]	11.1 %	9	C	T	8	1	0		false
1403	53594	[T/G]	33.3 %	9	T	G	6	3	0		false
1404	53595	[C/G]	33.3 %	9	C	G	6	3	0		false
1405	53734	[T/C]	11.1 %	9	T	C	8	1	0		false
1406	53853	[T/C]	44.4 %	9	C	T	5	4	0		false
1407	53866	[T/G]	33.3 %	9	T	G	6	3	0		false
1408	53996	[T/C]	22.2 %	9	C	T	7	2	0		false
1409	54015	indel	11.1 %	9	insertion	deletion	8	1	0	7	false
1410	54033	indel	11.1 %	9	insertion	deletion	8	1	0	5	false
1411	54086	[C/G]	33.3 %	9	G	C	6	3	0		false
1412	54113	[T/G]	11.1 %	9	T	G	8	1	0		false
1413	54155	[A/G]	44.4 %	9	A	G	5	4	0		false
1414	54157	[A/G]	22.2 %	9	A	G	7	2	0		false
1415	54180	[T/G]	11.1 %	9	T	G	8	1	0		false
1416	54184	[T/C]	11.1 %	9	C	T	8	1	0		false
1417	54206	indel	11.1 %	9	deletion	insertion	8	1	0	1	false
1418	54300	[A/G]	22.2 %	9	G	A	7	2	0		false
1419	54494	[T/C]	11.1 %	9	C	T	8	1	0		false
1420	54527	[T/C]	44.4 %	9	C	T	5	4	0		false
1421	54821	[T/G]	11.1 %	9	T	G	8	1	0		false
1422	54974	[A/G]	44.4 %	9	G	A	5	4	0		false
1423	55048	[A/C]	11.1 %	9	C	A	8	1	0		false
1424	55169	[T/G]	11.1 %	9	G	T	8	1	0		false
1425	55195	[A/T]	11.1 %	9	T	A	8	1	0		false
1426	55205	[A/G]	11.1 %	9	G	A	8	1	0		false
1427	55391	[T/C]	11.1 %	9	T	C	8	1	0		false
1428	55427	[A/T]	44.4 %	9	A	T	5	4	0		false
1429	55734	[A/G]	11.1 %	9	G	A	8	1	0		false
1430	55737	[T/C]	33.3 %	9	C	T	6	3	0		false
1431	55738	[C/G]	44.4 %	9	G	C	5	4	0		false
1432	55811	[A/T/G]	11.1 %	9	G	A	5	1	0		false
1433	55868	[A/C]	22.2 %	9	A	C	7	2	0		false
1434	56085	[T/C]	11.1 %	9	C	T	8	1	0		false
1435	56132	indel	22.2 %	9	insertion	deletion	7	2	0	6	false
1436	56148	[A/T]	11.1 %	9	A	T	8	1	0		false
1437	56151	[A/T/C]	11.1 %	9	T	C	5	1	0		false
1438	56160	[T/G]	11.1 %	9	G	T	8	1	0		false
1439	56282	[A/T]	11.1 %	9	A	T	8	1	0		false
1440	56284	[A/T]	11.1 %	9	T	A	8	1	0		false
1441	56466	[A/T]	44.4 %	9	T	A	5	4	0		false
1442	56487	indel	11.1 %	9	insertion	deletion	8	1	0	28	false
1443	56500	indel	11.1 %	9	deletion	insertion	8	1	0	10	true
1444	56553	indel	11.1 %	9	insertion	deletion	8	1	0	6	false
1445	56556	indel	11.1 %	9	deletion	insertion	8	1	0	3	true
1446	56566	indel	22.2 %	9	insertion	deletion	7	2	0	4	true
1447	56568	indel	44.4 %	9	insertion	deletion	5	4	0	2	true
1448	56569	indel	44.4 %	9	deletion	insertion	5	4	0	1	true
1449	56587	[A/G]	11.1 %	9	G	A	8	1	0		false
1450	56687	[A/G]	11.1 %	9	G	A	8	1	0		false
1451	56886	[A/G]	11.1 %	9	G	A	8	1	0		false
1452	56920	indel	22.2 %	9	insertion	deletion	7	2	0	1	false
1453	56948	[A/G]	33.3 %	9	A	G	6	3	0		false
1454	56950	[A/G]	11.1 %	9	A	G	8	1	0		false
1455	56980	[T/G]	33.3 %	9	T	G	6	3	0		false
1456	56991	[A/C]	33.3 %	9	C	A	6	3	0		false
1457	57007	[A/C/G]	22.2 %	9	A	G	4	2	0		false
1458	57213	[A/T]	22.2 %	9	T	A	7	2	0		false
1459	57259	[T/C]	11.1 %	9	T	C	8	1	0		false
1460	57347	[A/C]	11.1 %	9	C	A	8	1	0		false
1461	57356	[A/T/G]	22.2 %	9	A	T	4	2	0		false
1462	57357	[T/C]	33.3 %	9	C	T	6	3	0		false
1463	57433	[A/G]	11.1 %	9	G	A	8	1	0		false
1464	57611	[A/G]	44.4 %	9	G	A	5	4	0		false
1465	57676	[C/G]	44.4 %	9	G	C	5	4	0		false
1466	57686	[A/G]	44.4 %	9	G	A	5	4	0		false
1467	57759	[C/G]	11.1 %	9	G	C	8	1	0		false
1468	57850	[A/G]	11.1 %	9	A	G	8	1	0		false
1469	57983	[A/G]	22.2 %	9	G	A	7	2	0		false
1470	58048	[A/G]	11.1 %	9	G	A	8	1	0		false
1471	58051	[T/C]	11.1 %	9	C	T	8	1	0		false
1472	58072	[T/C]	11.1 %	9	C	T	8	1	0		false
1473	58168	[T/C]	44.4 %	9	T	C	5	4	0		false
1474	58331	[C/G]	33.3 %	9	C	G	6	3	0		false
1475	58463	indel	33.3 %	9	deletion	insertion	6	3	0	3	false
1476	58473	indel	33.3 %	9	deletion	insertion	6	3	0	3	true
1477	58485	indel	11.1 %	9	insertion	deletion	8	1	0	6	false
1478	58486	indel	11.1 %	9	deletion	insertion	8	1	0	5	true
1479	58523	[C/G]	11.1 %	9	C	G	8	1	0		false
1480	58525	[A/T]	11.1 %	9	T	A	8	1	0		false
1481	58552	[A/C]	44.4 %	9	C	A	5	4	0		false
1482	58661	[A/C]	11.1 %	9	C	A	8	1	0		false
1483	58744	[C/G]	11.1 %	9	C	G	8	1	0		false
1484	58769	[T/G]	22.2 %	9	T	G	7	2	0		false
1485	58770	[A/C]	22.2 %	9	C	A	7	2	0		false
1486	58850	indel	22.2 %	9	insertion	deletion	7	2	0	7	false
1487	58878	indel	11.1 %	9	deletion	insertion	8	1	0	1	false
1488	59221	[T/C]	11.1 %	9	C	T	8	1	0		false
1489	59347	[A/G]	11.1 %	9	G	A	8	1	0		false
1490	59433	indel	11.1 %	9	insertion	deletion	8	1	0	80	false
1491	59540	[A/G]	33.3 %	9	A	G	6	3	0		false
1492	59543	[A/G]	11.1 %	9	A	G	8	1	0		false
1493	59546	[A/G]	11.1 %	9	G	A	8	1	0		false
1494	59591	[A/G]	11.1 %	9	G	A	8	1	0		false
1495	59603	[A/G]	22.2 %	9	G	A	7	2	0		false
1496	59634	[T/C]	11.1 %	9	C	T	8	1	0		false
1497	59651	[A/G]	11.1 %	9	G	A	8	1	0		false
1498	59751	[A/C]	33.3 %	9	A	C	6	3	0		false
1499	60225	[T/C]	11.1 %	9	C	T	8	1	0		false
1500	60246	[T/G]	11.1 %	9	T	G	8	1	0		false
1501	60297	[T/C]	11.1 %	9	C	T	8	1	0		false
1502	60545	[A/T]	44.4 %	9	T	A	5	4	0		false
1503	60548	[T/G]	11.1 %	9	T	G	8	1	0		false
1504	60549	[T/C]	22.2 %	9	C	T	7	2	0		false
1505	60586	indel	44.4 %	9	deletion	insertion	5	4	0	11	false
1506	60594	[A/T]	25.0 %	4	A	T	3	1	0		true
1507	60662	indel	11.1 %	9	deletion	insertion	8	1	0	32	false
1508	60721	indel	22.2 %	9	insertion	deletion	7	2	0	10	false
1509	60722	indel	44.4 %	9	insertion	deletion	5	4	0	11	true
1510	60731	[T/C]	40.0 %	5	C	T	3	2	0		true
1511	60732	[A/C]	40.0 %	5	C	A	3	2	0		true
1512	60734	[T/C]	33.3 %	9	C	T	6	3	0		false
1513	60738	indel	11.1 %	9	insertion	deletion	8	1	0	9	false
1514	60785	[T/G]	33.3 %	9	G	T	6	3	0		false
1515	60817	[A/G]	11.1 %	9	G	A	8	1	0		false
1516	60821	indel	11.1 %	9	deletion	insertion	8	1	0	7	false
1517	60840	indel	11.1 %	9	deletion	insertion	8	1	0	7	false
1518	60865	indel	44.4 %	9	insertion	deletion	5	4	0	16	false
1519	60881	indel	11.1 %	9	insertion	deletion	8	1	0	16	false
1520	60897	[A/T]	11.1 %	9	T	A	8	1	0		false
1521	60899	indel	11.1 %	9	insertion	deletion	8	1	0	59	false
1522	60958	[A/G]	11.1 %	9	A	G	8	1	0		false
1523	60959	[T/C]	33.3 %	9	C	T	6	3	0		false
1524	60965	indel	11.1 %	9	insertion	deletion	8	1	0	12	false
1525	60981	indel	33.3 %	9	deletion	insertion	6	3	0	14	false
1526	61080	[A/T]	11.1 %	9	A	T	8	1	0		false
1527	61106	[T/C]	11.1 %	9	C	T	8	1	0		false
1528	61184	indel	22.2 %	9	deletion	insertion	7	2	0	8	false
1529	61212	indel	11.1 %	9	insertion	deletion	8	1	0	14	false
1530	61216	[A/G]	12.5 %	8	G	A	7	1	0		true
1531	61217	[T/C]	25.0 %	8	C	T	6	2	0		true
1532	61218	indel	11.1 %	9	deletion	insertion	8	1	0	5	true
1533	61238	[T/G]	11.1 %	9	G	T	8	1	0		false
1534	61312	[A/G]	33.3 %	9	A	G	6	3	0		false
1535	61421	[A/G]	33.3 %	9	G	A	6	3	0		false
1536	61444	indel	11.1 %	9	insertion	deletion	8	1	0	2	false
1537	61445	indel	44.4 %	9	deletion	insertion	5	4	0	1	true
1538	61713	[T/G]	11.1 %	9	T	G	8	1	0		false
1539	61745	indel	11.1 %	9	insertion	deletion	8	1	0	1	false
1540	61753	indel	11.1 %	9	insertion	deletion	8	1	0	1	false
1541	61803	[T/C]	11.1 %	9	C	T	8	1	0		false
1542	61839	indel	11.1 %	9	deletion	insertion	8	1	0	6	false
1543	62010	[A/C]	44.4 %	9	A	C	5	4	0		false
1544	62028	[A/C]	33.3 %	9	A	C	6	3	0		false
1545	62240	[A/G]	11.1 %	9	G	A	8	1	0		false
1546	62247	[A/T]	11.1 %	9	T	A	8	1	0		false
1547	62248	[A/C]	22.2 %	9	A	C	7	2	0		false
1548	62386	[T/G]	22.2 %	9	T	G	7	2	0		false
1549	62401	[C/G]	11.1 %	9	C	G	8	1	0		false
1550	62455	indel	11.1 %	9	insertion	deletion	8	1	0	6	false
1551	62458	indel	11.1 %	9	insertion	deletion	8	1	0	4	true
1552	62460	[A/T]	42.9 %	7	A	T	4	3	0		true
1553	62461	[T/C]	25.0 %	8	T	C	6	2	0		true
1554	62462	indel	22.2 %	9	insertion	deletion	7	2	0	2	false
1555	62463	indel	44.4 %	9	deletion	insertion	5	4	0	1	true
1556	62464	[T/C]	44.4 %	9	T	C	5	4	0		false
1557	62470	[A/T]	44.4 %	9	T	A	5	4	0		false
1558	62476	[A/T]	22.2 %	9	T	A	7	2	0		false
1559	62488	indel	22.2 %	9	deletion	insertion	7	2	0	9	false
1560	62535	indel	33.3 %	9	deletion	insertion	6	3	0	9	false
1561	62536	[T/G]	33.3 %	3	G	T	2	1	0		true
1562	62537	[A/G]	33.3 %	3	G	A	2	1	0		true
1563	62538	[A/T]	33.3 %	3	A	T	2	1	0		true
1564	62544	indel	11.1 %	9	insertion	deletion	8	1	0	9	false
1565	62545	indel	22.2 %	9	insertion	deletion	7	2	0	4	true
1566	62563	[A/G]	33.3 %	9	G	A	6	3	0		false
1567	62572	[A/C]	44.4 %	9	C	A	5	4	0		false
1568	62579	[A/G]	11.1 %	9	G	A	8	1	0		false
1569	62592	indel	11.1 %	9	deletion	insertion	8	1	0	1	false
1570	62658	[A/G]	11.1 %	9	G	A	8	1	0		false
1571	62674	[A/G]	11.1 %	9	G	A	8	1	0		false
1572	62707	[A/G]	44.4 %	9	G	A	5	4	0		false
1573	62763	[A/G]	11.1 %	9	G	A	8	1	0		false
1574	62968	[A/T]	11.1 %	9	A	T	8	1	0		false
1575	63052	[T/C]	11.1 %	9	C	T	8	1	0		false
1576	63073	[A/G]	11.1 %	9	G	A	8	1	0		false
1577	63140	[A/G]	22.2 %	9	G	A	7	2	0		false
1578	63190	[T/G]	11.1 %	9	T	G	8	1	0		false
1579	63226	[T/C]	44.4 %	9	C	T	5	4	0		false
1580	63271	[T/C]	11.1 %	9	T	C	8	1	0		false
1581	63550	indel	11.1 %	9	insertion	deletion	8	1	0	7	false
1582	63552	indel	44.4 %	9	insertion	deletion	5	4	0	5	true
1583	63553	indel	33.3 %	9	deletion	insertion	6	3	0	4	true
1584	63558	[A/T]	11.1 %	9	T	A	8	1	0		false
1585	63565	indel	11.1 %	9	insertion	deletion	8	1	0	1	false
1586	63622	indel	22.2 %	9	insertion	deletion	7	2	0	8	false
1587	63629	[A/C]	14.3 %	7	A	C	6	1	0		true
1588	63686	[T/C]	33.3 %	9	T	C	6	3	0		false
1589	63896	[T/G]	44.4 %	9	G	T	5	4	0		false
1590	64064	[T/C]	22.2 %	9	T	C	7	2	0		false
1591	64082	[T/C]	33.3 %	9	C	T	6	3	0		false
1592	64130	[C/G]	11.1 %	9	C	G	8	1	0		false
1593	64152	[A/G]	11.1 %	9	G	A	8	1	0		false
1594	64251	[A/G]	33.3 %	9	G	A	6	3	0		false
1595	64321	[A/G]	11.1 %	9	G	A	8	1	0		false
1596	64430	[T/G]	11.1 %	9	G	T	8	1	0		false
1597	64692	[A/G]	11.1 %	9	G	A	8	1	0		false
1598	64743	[C/G]	44.4 %	9	G	C	5	4	0		false
1599	64748	[T/C]	11.1 %	9	T	C	8	1	0		false
1600	64780	indel	33.3 %	9	deletion	insertion	6	3	0	9	false
1601	64786	indel	22.2 %	9	deletion	insertion	7	2	0	3	true
1602	64787	indel	11.1 %	9	deletion	insertion	8	1	0	2	true
1603	64820	[A/C]	11.1 %	9	A	C	8	1	0		false
1604	64832	indel	44.4 %	9	insertion	deletion	5	4	0	2	false
1605	64833	indel	11.1 %	9	deletion	insertion	8	1	0	1	true
1606	64839	[A/G]	11.1 %	9	G	A	8	1	0		false
1607	64844	[A/T]	11.1 %	9	A	T	8	1	0		false
1608	64878	indel	11.1 %	9	deletion	insertion	8	1	0	6	false
1609	64927	[T/G]	44.4 %	9	T	G	5	4	0		false
1610	64988	indel	11.1 %	9	insertion	deletion	8	1	0	8	false
1611	65042	[T/C]	11.1 %	9	C	T	8	1	0		false
1612	65086	[T/G]	11.1 %	9	G	T	8	1	0		false
1613	65149	[A/G]	11.1 %	9	A	G	8	1	0		false
1614	65150	[A/G]	11.1 %	9	A	G	8	1	0		false
1615	65151	[T/G]	11.1 %	9	T	G	8	1	0		false
1616	65152	[T/G]	11.1 %	9	T	G	8	1	0		false
1617	65153	[T/G]	11.1 %	9	T	G	8	1	0		false
1618	65155	[C/G]	11.1 %	9	C	G	8	1	0		false
1619	65156	[C/G]	11.1 %	9	C	G	8	1	0		false
1620	65158	[A/C]	11.1 %	9	C	A	8	1	0		false
1621	65159	[A/C]	11.1 %	9	C	A	8	1	0		false
1622	65160	[A/C]	11.1 %	9	C	A	8	1	0		false
1623	65161	[T/C]	11.1 %	9	C	T	8	1	0		false
1624	65162	[T/C]	11.1 %	9	C	T	8	1	0		false
1625	65165	indel	11.1 %	9	insertion	deletion	8	1	0	3	false
1626	65166	indel	44.4 %	9	insertion	deletion	5	4	0	2	true
1627	65167	indel	11.1 %	9	deletion	insertion	8	1	0	1	true
1628	65171	[A/G]	22.2 %	9	G	A	7	2	0		false
1629	65282	[A/C]	11.1 %	9	C	A	8	1	0		false
1630	65292	indel	11.1 %	9	insertion	deletion	8	1	0	2	false
1631	65293	indel	44.4 %	9	deletion	insertion	5	4	0	1	true
1632	65295	[A/G]	11.1 %	9	A	G	8	1	0		false
1633	65296	[T/G]	33.3 %	9	G	T	6	3	0		false
1634	65298	[A/T]	11.1 %	9	A	T	8	1	0		false
1635	65304	[A/T]	22.2 %	9	T	A	7	2	0		false
1636	65305	[A/T]	11.1 %	9	A	T	8	1	0		false
1637	65307	[A/T]	11.1 %	9	T	A	8	1	0		false
1638	65311	indel	11.1 %	9	insertion	deletion	8	1	0	10	false
1639	65315	indel	11.1 %	9	deletion	insertion	8	1	0	3	true
1640	65321	[A/G]	11.1 %	9	A	G	8	1	0		false
1641	65323	indel	22.2 %	9	insertion	deletion	7	2	0	1	false
1642	65324	[A/T]	11.1 %	9	A	T	8	1	0		false
1643	65342	[T/G]	22.2 %	9	G	T	7	2	0		false
1644	65421	indel	11.1 %	9	insertion	deletion	8	1	0	4	false
1645	65485	[A/T]	33.3 %	9	T	A	6	3	0		false
1646	65486	[A/T]	11.1 %	9	A	T	8	1	0		false
1647	65661	[A/G]	11.1 %	9	G	A	8	1	0		false
1648	65720	[T/C/G]	11.1 %	9	G	C	6	1	0		false
1649	65903	[A/T]	11.1 %	9	A	T	8	1	0		false
1650	65904	[T/C]	11.1 %	9	C	T	8	1	0		false
1651	65905	[T/C]	11.1 %	9	T	C	8	1	0		false
1652	65908	[T/C]	11.1 %	9	C	T	8	1	0		false
1653	65913	[A/C]	11.1 %	9	C	A	8	1	0		false
1654	65914	[A/C]	11.1 %	9	C	A	8	1	0		false
1655	65921	[A/T]	22.2 %	9	A	T	7	2	0		false
1656	65925	[A/T]	44.4 %	9	T	A	5	4	0		false
1657	65926	[A/T]	44.4 %	9	A	T	5	4	0		true
1658	65927	indel	22.2 %	9	insertion	deletion	7	2	0	1	false
1659	65928	indel	11.1 %	9	insertion	deletion	8	1	0	1	false
1660	65930	indel	44.4 %	9	deletion	insertion	5	4	0	2	false
1661	65934	indel	11.1 %	9	deletion	insertion	8	1	0	2	false
1662	65937	[A/T]	50.0 %	2	A	T	1	1	0		true
1663	65939	[A/T]	11.1 %	9	T	A	8	1	0		true
1664	65940	indel	11.1 %	9	insertion	deletion	8	1	0	6	false
1665	65941	[A/T]	12.5 %	8	A	T	7	1	0		true
1666	65942	[A/T]	37.5 %	8	T	A	5	3	0		true
1667	65943	[A/T]	12.5 %	8	T	A	7	1	0		true
1668	65945	indel	11.1 %	9	insertion	deletion	8	1	0	3	true
1669	65946	[A/T]	12.5 %	8	T	A	7	1	0		true
1670	65954	indel	11.1 %	9	insertion	deletion	8	1	0	5	false
1671	65956	indel	22.2 %	9	insertion	deletion	7	2	0	65	true
1672	65957	[A/T]	50.0 %	2	A	T	1	1	0		true
1673	65958	[A/T]	50.0 %	2	A	T	1	1	0		true
1674	65959	[A/T]	33.3 %	3	T	A	2	1	0		true
1675	65961	indel	44.4 %	9	insertion	deletion	5	4	0	60	true
1676	66020	[A/T]	20.0 %	5	T	A	4	1	0		true
1677	66022	[A/T]	37.5 %	8	A	T	5	3	0		true
1678	66023	[A/T]	12.5 %	8	A	T	7	1	0		true
1679	66024	[A/T]	50.0 %	8	A	T	4	4	0		true
1680	66026	[A/T]	12.5 %	8	T	A	7	1	0		true
1681	66029	[A/T]	11.1 %	9	A	T	8	1	0		false
1682	66030	[T/G]	11.1 %	9	G	T	8	1	0		false
1683	66033	indel	44.4 %	9	insertion	deletion	5	4	0	24	false
1684	66034	[T/G]	20.0 %	5	T	G	4	1	0		true
1685	66037	indel	44.4 %	9	deletion	insertion	5	4	0	12	true
1686	66040	[A/T]	25.0 %	4	T	A	3	1	0		true
1687	66044	indel	22.2 %	9	insertion	deletion	7	2	0	14	true
1688	66050	indel	44.4 %	9	insertion	deletion	5	4	0	8	true
1689	66342	[T/C]	11.1 %	9	C	T	8	1	0		false
1690	66352	[T/C]	11.1 %	9	C	T	8	1	0		false
1691	66450	[T/C]	11.1 %	9	T	C	8	1	0		false
1692	66638	[A/G]	11.1 %	9	G	A	8	1	0		false
1693	66722	[A/G]	11.1 %	9	G	A	8	1	0		false
1694	66826	indel	11.1 %	9	deletion	insertion	8	1	0	6	false
1695	66863	[T/G]	11.1 %	9	G	T	8	1	0		false
1696	66868	[A/G]	11.1 %	9	A	G	8	1	0		false
1697	66919	indel	33.3 %	9	deletion	insertion	6	3	0	14	false
1698	66980	[T/C]	22.2 %	9	C	T	7	2	0		false
1699	66985	[T/C]	44.4 %	9	C	T	5	4	0		false
1700	67030	[T/C]	33.3 %	9	C	T	6	3	0		false
1701	67037	indel	11.1 %	9	deletion	insertion	8	1	0	1	false
1702	67147	[T/C]	11.1 %	9	C	T	8	1	0		false
1703	67187	[A/C]	11.1 %	9	C	A	8	1	0		false
1704	67199	indel	11.1 %	9	deletion	insertion	8	1	0	12	false
1705	67227	indel	22.2 %	9	insertion	deletion	7	2	0	13	false
1706	67237	indel	33.3 %	9	insertion	deletion	6	3	0	3	true
1707	67238	indel	44.4 %	9	insertion	deletion	5	4	0	2	true
1708	67239	indel	22.2 %	9	deletion	insertion	7	2	0	1	true
1709	67241	indel	11.1 %	9	insertion	deletion	8	1	0	5	false
1710	67243	indel	22.2 %	9	insertion	deletion	7	2	0	2	true
1711	67244	[A/T]	14.3 %	7	T	A	6	1	0		true
1712	67245	[A/T]	12.5 %	8	A	T	7	1	0		true
1713	67265	indel	22.2 %	9	insertion	deletion	7	2	0	1	false
1714	67276	indel	11.1 %	9	insertion	deletion	8	1	0	11	false
1715	67326	indel	11.1 %	9	insertion	deletion	8	1	0	3	false
1716	67327	indel	22.2 %	9	insertion	deletion	7	2	0	2	true
1717	67328	indel	11.1 %	9	deletion	insertion	8	1	0	1	true
1718	67335	[T/C]	11.1 %	9	C	T	8	1	0		false
1719	67351	indel	22.2 %	9	insertion	deletion	7	2	0	11	false
1720	67400	[T/C]	11.1 %	9	C	T	8	1	0		false
1721	67422	[A/C]	33.3 %	9	C	A	6	3	0		false
1722	67497	[A/T]	22.2 %	9	T	A	7	2	0		false
1723	67506	indel	33.3 %	9	insertion	deletion	6	3	0	11	false
1724	67539	[T/C]	33.3 %	9	C	T	6	3	0		false
1725	67552	indel	22.2 %	9	insertion	deletion	7	2	0	100	false
1726	67628	[A/C]	14.3 %	7	C	A	6	1	0		true
1727	67640	indel	33.3 %	9	insertion	deletion	6	3	0	2	true
1728	67641	indel	44.4 %	9	insertion	deletion	5	4	0	1	true
1729	67785	indel	33.3 %	9	deletion	insertion	6	3	0	1	false
1730	67798	[T/C]	22.2 %	9	C	T	7	2	0		false
1731	67865	[A/C]	11.1 %	9	C	A	8	1	0		false
1732	67928	[A/T]	11.1 %	9	A	T	8	1	0		true
1733	67929	indel	11.1 %	9	insertion	deletion	8	1	0	19	false
1734	67934	[A/G]	25.0 %	8	A	G	6	2	0		true
1735	67936	[A/G]	25.0 %	8	A	G	6	2	0		true
1736	67937	indel	33.3 %	9	insertion	deletion	6	3	0	9	true
1737	67938	[A/G]	33.3 %	6	G	A	4	2	0		true
1738	67939	indel	44.4 %	9	insertion	deletion	5	4	0	6	true
1739	67941	indel	33.3 %	9	deletion	insertion	6	3	0	5	true
1740	67956	[T/G]	11.1 %	9	T	G	8	1	0		true
1741	67957	indel	11.1 %	9	insertion	deletion	8	1	0	1	false
1742	68067	[T/C]	11.1 %	9	C	T	8	1	0		false
1743	68222	indel	44.4 %	9	insertion	deletion	5	4	0	3	false
1744	68223	indel	44.4 %	9	deletion	insertion	5	4	0	2	true
1745	68224	indel	11.1 %	9	deletion	insertion	8	1	0	1	true
1746	68242	[A/T]	11.1 %	9	A	T	8	1	0		false
1747	68283	[T/C]	22.2 %	9	C	T	7	2	0		false
1748	68318	[A/C]	33.3 %	9	A	C	6	3	0		false
1749	68407	indel	11.1 %	9	deletion	insertion	8	1	0	10	false
1750	68453	indel	44.4 %	9	deletion	insertion	5	4	0	9	false
1751	68454	indel	33.3 %	9	deletion	insertion	6	3	0	9	true
1752	68531	indel	11.1 %	9	deletion	insertion	8	1	0	10	false
1753	68555	[A/C]	11.1 %	9	A	C	8	1	0		false
1754	68556	[A/T]	11.1 %	9	A	T	8	1	0		false
1755	68557	[A/T]	11.1 %	9	A	T	8	1	0		false
1756	68558	[T/G]	11.1 %	9	G	T	8	1	0		false
1757	68570	[A/C]	11.1 %	9	A	C	8	1	0		false
1758	68590	[T/C]	44.4 %	9	C	T	5	4	0		false
1759	68621	indel	11.1 %	9	insertion	deletion	8	1	0	9	false
1760	68842	indel	33.3 %	9	deletion	insertion	6	3	0	3	false
1761	68843	indel	11.1 %	9	deletion	insertion	8	1	0	2	true
1762	68860	indel	11.1 %	9	deletion	insertion	8	1	0	7	false
1763	68872	[T/G]	11.1 %	9	T	G	8	1	0		false
1764	68881	indel	11.1 %	9	deletion	insertion	8	1	0	1	false
1765	68905	[A/G]	11.1 %	9	G	A	8	1	0		false
1766	68915	indel	22.2 %	9	insertion	deletion	7	2	0	6	false
1767	68916	indel	44.4 %	9	deletion	insertion	5	4	0	5	true
1768	68917	indel	11.1 %	9	deletion	insertion	8	1	0	4	true
1769	68934	[A/T/G]	11.1 %	9	G	A	6	1	0		false
1770	68986	indel	22.2 %	9	deletion	insertion	7	2	0	7	false
1771	69008	[A/C]	11.1 %	9	C	A	8	1	0		false
1772	69148	[A/C]	11.1 %	9	C	A	8	1	0		false
1773	69233	[A/G]	11.1 %	9	A	G	8	1	0		false
1774	69310	[A/G]	11.1 %	9	G	A	8	1	0		false
1775	69340	[A/T]	44.4 %	9	A	T	5	4	0		false
1776	69341	[A/T]	22.2 %	9	A	T	7	2	0		false
1777	69369	indel	11.1 %	9	deletion	insertion	8	1	0	1	false
1778	69370	[A/C]	11.1 %	9	C	A	8	1	0		false
1779	69431	[A/G]	33.3 %	9	G	A	6	3	0		false
1780	69472	indel	11.1 %	9	insertion	deletion	8	1	0	26	false
1781	69473	[T/C]	37.5 %	8	T	C	5	3	0		true
1782	69476	indel	44.4 %	9	deletion	insertion	5	4	0	14	true
1783	69477	[A/T]	25.0 %	4	A	T	3	1	0		true
1784	69478	indel	11.1 %	9	deletion	insertion	8	1	0	9	true
1785	69489	[A/T]	25.0 %	4	A	T	3	1	0		true
1786	69496	indel	22.2 %	9	insertion	deletion	7	2	0	5	true
1787	69505	indel	11.1 %	9	deletion	insertion	8	1	0	1	false
1788	69535	[A/G]	44.4 %	9	G	A	5	4	0		false
1789	69592	indel	11.1 %	9	insertion	deletion	8	1	0	13	false
1790	69616	indel	11.1 %	9	deletion	insertion	8	1	0	1	false
1791	69621	indel	11.1 %	9	deletion	insertion	8	1	0	7	false
1792	69669	[T/C]	11.1 %	9	C	T	8	1	0		false
1793	69671	[A/C]	22.2 %	9	A	C	7	2	0		false
1794	69694	[T/C]	11.1 %	9	C	T	8	1	0		false
1795	69702	indel	11.1 %	9	deletion	insertion	8	1	0	7	false
1796	70008	[T/C]	11.1 %	9	T	C	8	1	0		false
1797	70014	[T/C]	11.1 %	9	C	T	8	1	0		false
1798	70134	[A/T]	11.1 %	9	A	T	8	1	0		false
1799	70470	indel	11.1 %	9	deletion	insertion	8	1	0	1	false
1800	70516	indel	11.1 %	9	insertion	deletion	8	1	0	140	false
1801	70517	[A/G]	14.3 %	7	G	A	6	1	0		true
1802	70552	[A/C]	14.3 %	7	A	C	6	1	0		true
1803	70555	[T/C]	42.9 %	7	C	T	4	3	0		true
1804	70597	indel	11.1 %	9	insertion	deletion	8	1	0	64	true
1805	70604	[T/G]	14.3 %	7	G	T	6	1	0		true
1806	70626	indel	33.3 %	9	deletion	insertion	6	3	0	2	true
1807	70627	indel	11.1 %	9	deletion	insertion	8	1	0	1	true
1808	70667	indel	33.3 %	9	deletion	insertion	6	3	0	1	false
1809	70927	[T/C]	11.1 %	9	T	C	8	1	0		false
1810	70940	[T/C]	22.2 %	9	T	C	7	2	0		false
1811	70949	[A/C/G]	11.1 %	9	G	A	6	1	0		false
1812	70952	[T/C]	11.1 %	9	T	C	8	1	0		false
1813	70957	[T/G]	22.2 %	9	G	T	7	2	0		false
1814	70995	[T/G]	11.1 %	9	G	T	8	1	0		false
1815	71051	[T/C]	44.4 %	9	C	T	5	4	0		false
1816	71062	[A/C]	33.3 %	9	A	C	6	3	0		false
1817	71198	[T/C]	33.3 %	9	T	C	6	3	0		false
1818	71322	[T/G]	11.1 %	9	T	G	8	1	0		false
1819	71330	indel	11.1 %	9	insertion	deletion	8	1	0	4	false
1820	71331	indel	44.4 %	9	insertion	deletion	5	4	0	3	true
1821	71332	indel	44.4 %	9	deletion	insertion	5	4	0	2	true
1822	71333	indel	22.2 %	9	deletion	insertion	7	2	0	1	true
1823	71350	[A/G]	11.1 %	9	G	A	8	1	0		false
1824	71590	[T/C]	11.1 %	9	C	T	8	1	0		false
1825	71596	[A/G]	11.1 %	9	G	A	8	1	0		false
1826	71702	[T/C]	22.2 %	9	C	T	7	2	0		false
1827	71873	indel	11.1 %	9	insertion	deletion	8	1	0	2	false
1828	71874	indel	11.1 %	9	deletion	insertion	8	1	0	1	true
1829	71885	indel	11.1 %	9	deletion	insertion	8	1	0	8	false
1830	71896	[C/G]	33.3 %	9	G	C	6	3	0		false
1831	71970	[A/C]	11.1 %	9	A	C	8	1	0		false
1832	71973	[T/C]	22.2 %	9	C	T	7	2	0		false
1833	71981	indel	11.1 %	9	deletion	insertion	8	1	0	325	false
1834	72489	[T/G]	11.1 %	9	G	T	8	1	0		false
1835	72529	indel	11.1 %	9	insertion	deletion	8	1	0	10	false
1836	72530	indel	22.2 %	9	insertion	deletion	7	2	0	2	true
1837	72533	[A/T]	25.0 %	8	T	A	6	2	0		true
1838	72535	[A/T]	37.5 %	8	T	A	5	3	0		true
1839	72538	[A/T]	25.0 %	8	T	A	6	2	0		true
1840	72539	indel	11.1 %	9	insertion	deletion	8	1	0	10	false
1841	72542	indel	44.4 %	9	insertion	deletion	5	4	0	5	true
1842	72555	[A/T]	11.1 %	9	T	A	8	1	0		false
1843	72562	[A/C]	11.1 %	9	C	A	8	1	0		false
1844	72587	[T/G]	22.2 %	9	G	T	7	2	0		false
1845	72779	[T/C]	11.1 %	9	C	T	8	1	0		false
1846	72882	indel	11.1 %	9	deletion	insertion	8	1	0	1	false
1847	72889	[A/T]	11.1 %	9	T	A	8	1	0		false
1848	72942	indel	33.3 %	9	insertion	deletion	6	3	0	3	false
1849	72943	indel	11.1 %	9	deletion	insertion	8	1	0	2	true
1850	72977	[A/G]	11.1 %	9	G	A	8	1	0		false
1851	73027	[A/G]	11.1 %	9	A	G	8	1	0		false
1852	73092	[T/G]	11.1 %	9	G	T	8	1	0		false
1853	73169	indel	22.2 %	9	insertion	deletion	7	2	0	1	false
1854	73170	indel	44.4 %	9	insertion	deletion	5	4	0	2	true
1855	73174	[A/T]	33.3 %	9	T	A	6	3	0		true
1856	73175	indel	22.2 %	9	insertion	deletion	7	2	0	3	false
1857	73176	[A/T]	14.3 %	7	A	T	6	1	0		true
1858	73177	[A/G]	14.3 %	7	A	G	6	1	0		true
1859	73184	indel	11.1 %	9	insertion	deletion	8	1	0	3	false
1860	73185	indel	22.2 %	9	insertion	deletion	7	2	0	2	true
1861	73186	indel	33.3 %	9	insertion	deletion	6	3	0	1	true
1862	73213	indel	11.1 %	9	insertion	deletion	8	1	0	4	false
1863	73214	indel	22.2 %	9	insertion	deletion	7	2	0	3	true
1864	73215	indel	44.4 %	9	deletion	insertion	5	4	0	2	true
1865	73216	indel	11.1 %	9	deletion	insertion	8	1	0	1	true
1866	73263	[A/C]	22.2 %	9	C	A	7	2	0		false
1867	73285	indel	33.3 %	9	deletion	insertion	6	3	0	6	false
1868	73286	indel	11.1 %	9	deletion	insertion	8	1	0	5	true
1869	73308	[A/T]	11.1 %	9	A	T	8	1	0		false
1870	73335	[T/C]	44.4 %	9	C	T	5	4	0		false
1871	73362	[T/C]	11.1 %	9	C	T	8	1	0		false
1872	73379	[A/C]	11.1 %	9	A	C	8	1	0		false
1873	73393	indel	11.1 %	9	insertion	deletion	8	1	0	1	false
1874	73394	indel	33.3 %	9	deletion	insertion	6	3	0	2	false
1875	73395	indel	11.1 %	9	deletion	insertion	8	1	0	1	true
1876	73398	[T/C]	11.1 %	9	C	T	8	1	0		false
1877	73752	[A/C]	11.1 %	9	A	C	8	1	0		false
1878	73871	[A/C]	11.1 %	9	C	A	8	1	0		false
1879	73880	indel	22.2 %	9	deletion	insertion	7	2	0	1	false
1880	73926	[T/C]	11.1 %	9	C	T	8	1	0		false
1881	73968	indel	22.2 %	9	deletion	insertion	7	2	0	18	false
1882	73990	[A/T]	33.3 %	9	A	T	6	3	0		false
1883	73991	[A/T]	33.3 %	9	T	A	6	3	0		false
1884	74000	indel	11.1 %	9	insertion	deletion	8	1	0	2	false
1885	74001	indel	33.3 %	9	insertion	deletion	6	3	0	1	true
1886	74045	[T/C]	22.2 %	9	C	T	7	2	0		false
1887	74205	[T/C]	22.2 %	9	C	T	7	2	0		false
1888	74215	indel	22.2 %	9	insertion	deletion	7	2	0	3	false
1889	74216	indel	33.3 %	9	deletion	insertion	6	3	0	2	true
1890	74217	indel	22.2 %	9	deletion	insertion	7	2	0	1	true
1891	74223	[T/C]	33.3 %	9	C	T	6	3	0		false
1892	74232	[T/C]	11.1 %	9	C	T	8	1	0		false
1893	74315	[A/T]	11.1 %	9	A	T	8	1	0		false
1894	74320	indel	11.1 %	9	insertion	deletion	8	1	0	9	false
1895	74330	indel	11.1 %	9	deletion	insertion	8	1	0	8	false
1896	74414	[A/C]	11.1 %	9	A	C	8	1	0		false
1897	74497	indel	11.1 %	9	insertion	deletion	8	1	0	5	false
1898	74716	indel	11.1 %	9	deletion	insertion	8	1	0	1	false
1899	74773	indel	44.4 %	9	insertion	deletion	5	4	0	9	false
1900	74776	indel	22.2 %	9	insertion	deletion	7	2	0	32	true
1901	74777	[A/C]	25.0 %	4	A	C	3	1	0		true
1902	74780	[A/T]	25.0 %	4	T	A	3	1	0		true
1903	74783	[A/T]	42.9 %	7	A	T	4	3	0		true
1904	74784	[A/G]	42.9 %	7	A	G	4	3	0		true
1905	74786	[A/C]	42.9 %	7	A	C	4	3	0		true
1906	74790	[A/T]	42.9 %	7	T	A	4	3	0		true
1907	74793	indel	11.1 %	9	insertion	deletion	8	1	0	27	true
1908	74820	[T/G]	22.2 %	9	T	G	7	2	0		false
1909	74821	[A/G]	22.2 %	9	G	A	7	2	0		false
1910	74822	[A/G]	22.2 %	9	G	A	7	2	0		false
1911	74823	[A/T]	22.2 %	9	A	T	7	2	0		false
1912	74825	[A/T]	22.2 %	9	A	T	7	2	0		false
1913	74826	[A/T]	22.2 %	9	T	A	7	2	0		false
1914	74828	[T/G]	22.2 %	9	G	T	7	2	0		false
1915	74830	[T/C]	22.2 %	9	C	T	7	2	0		false
1916	74831	[T/C]	22.2 %	9	T	C	7	2	0		false
1917	74834	[A/T]	22.2 %	9	T	A	7	2	0		false
1918	74837	[A/T]	22.2 %	9	T	A	7	2	0		false
1919	74838	[A/T]	22.2 %	9	T	A	7	2	0		false
1920	74845	[A/T]	22.2 %	9	T	A	7	2	0		false
1921	74848	[T/G]	22.2 %	9	T	G	7	2	0		false
1922	74849	[T/G]	22.2 %	9	T	G	7	2	0		false
1923	74850	[A/C]	22.2 %	9	C	A	7	2	0		false
1924	74851	[T/G]	11.1 %	9	T	G	8	1	0		false
1925	74855	indel	33.3 %	9	deletion	insertion	6	3	0	9	false
1926	74856	[T/G]	33.3 %	3	G	T	2	1	0		true
1927	74859	indel	11.1 %	9	deletion	insertion	8	1	0	5	true
1928	74866	[A/T/C]	11.1 %	9	C	A	6	1	0		false
1929	74867	[A/T]	22.2 %	9	T	A	7	2	0		false
1930	74870	[A/T]	22.2 %	9	A	T	7	2	0		false
1931	74872	indel	11.1 %	9	insertion	deletion	8	1	0	4	false
1932	74875	[A/T]	12.5 %	8	T	A	7	1	0		true
1933	74878	[T/G]	11.1 %	9	G	T	8	1	0		false
1934	74883	[A/G]	11.1 %	9	A	G	8	1	0		false
1935	74922	[T/C]	11.1 %	9	C	T	8	1	0		false
1936	74934	indel	22.2 %	9	insertion	deletion	7	2	0	2	false
1937	74935	indel	22.2 %	9	deletion	insertion	7	2	0	1	true
1938	74951	indel	33.3 %	9	deletion	insertion	6	3	0	1	false
1939	74957	[A/C]	11.1 %	9	A	C	8	1	0		false
1940	74977	[T/C]	22.2 %	9	C	T	7	2	0		false
1941	75131	indel	22.2 %	9	insertion	deletion	7	2	0	5	false
1942	75132	indel	44.4 %	9	deletion	insertion	5	4	0	4	true
1943	75133	indel	33.3 %	9	deletion	insertion	6	3	0	3	true
1944	75134	indel	22.2 %	9	deletion	insertion	7	2	0	2	true
1945	75393	[T/C]	11.1 %	9	C	T	8	1	0		false
1946	75541	[T/G]	11.1 %	9	G	T	8	1	0		false
1947	75902	[T/C]	11.1 %	9	T	C	8	1	0		false
1948	76671	[T/C]	44.4 %	9	C	T	5	4	0		false
1949	76726	[A/G]	11.1 %	9	G	A	8	1	0		false
1950	76776	[T/C]	11.1 %	9	C	T	8	1	0		false
1951	76786	[T/C]	11.1 %	9	C	T	8	1	0		false
1952	76796	[T/G]	44.4 %	9	T	G	5	4	0		false
1953	76813	indel	22.2 %	9	deletion	insertion	7	2	0	9	false
1954	76817	indel	11.1 %	9	insertion	deletion	8	1	0	11	true
1955	76834	indel	11.1 %	9	deletion	insertion	8	1	0	8	false
1956	76846	[A/G]	11.1 %	9	G	A	8	1	0		false
1957	76848	[T/G]	11.1 %	9	T	G	8	1	0		false
1958	76849	[A/T]	11.1 %	9	A	T	8	1	0		false
1959	76850	[A/C]	11.1 %	9	C	A	8	1	0		false
1960	76851	[T/C]	11.1 %	9	T	C	8	1	0		false
1961	76852	[T/G]	11.1 %	9	G	T	8	1	0		false
1962	77292	indel	22.2 %	9	deletion	insertion	7	2	0	1	false
1963	77298	[A/T]	5.6 %	9	A	T	8	0	1		false
1964	77300	[T/G]	5.6 %	9	T	G	8	0	1		false
1965	77305	[T/G]	5.6 %	9	G	T	8	0	1		false
1966	77320	[A/C]	5.6 %	9	A	C	8	0	1		false
1967	77325	[A/T]	5.6 %	9	A	T	8	0	1		false
1968	77336	[T/G]	5.6 %	9	T	G	8	0	1		false
1969	77348	[T/G]	5.6 %	9	T	G	8	0	1		false
1970	77500	[T/G]	11.1 %	9	G	T	8	1	0		false
1971	77584	[T/C]	11.1 %	9	C	T	8	1	0		false
1972	77630	[A/T]	11.1 %	9	T	A	8	1	0		false
1973	77855	[A/G]	22.2 %	9	G	A	7	2	0		false
1974	77869	[T/G]	11.1 %	9	G	T	8	1	0		false
1975	77941	[A/G]	11.1 %	9	G	A	8	1	0		false
1976	77980	[C/G]	11.1 %	9	G	C	8	1	0		false
1977	78246	[T/C]	33.3 %	9	C	T	6	3	0		false
1978	78273	[A/G]	11.1 %	9	A	G	8	1	0		false
1979	78380	indel	11.1 %	9	deletion	insertion	8	1	0	15	false
1980	78444	indel	11.1 %	9	insertion	deletion	8	1	0	5	false
1981	78451	indel	44.4 %	9	deletion	insertion	5	4	0	6	false
1982	78485	[A/G]	11.1 %	9	G	A	8	1	0		false
1983	78563	[A/T]	11.1 %	9	A	T	8	1	0		false
1984	78753	[A/G]	33.3 %	9	G	A	6	3	0		false
1985	79246	indel	11.1 %	9	deletion	insertion	8	1	0	30	false
1986	79285	indel	11.1 %	9	deletion	insertion	8	1	0	11	false
1987	79428	indel	44.4 %	9	insertion	deletion	5	4	0	1	false
1988	79429	indel	11.1 %	9	insertion	deletion	8	1	0	18	false
1989	79430	indel	22.2 %	9	insertion	deletion	7	2	0	17	true
1990	79448	[A/T]	22.2 %	9	T	A	7	2	0		false
1991	79449	[A/G]	22.2 %	9	G	A	7	2	0		false
1992	79556	[T/G]	11.1 %	9	G	T	8	1	0		false
1993	79610	[A/G]	11.1 %	9	G	A	8	1	0		false
1994	79664	[T/C]	11.1 %	9	C	T	8	1	0		false
1995	79696	[T/C]	11.1 %	9	C	T	8	1	0		false
1996	79742	[A/C]	11.1 %	9	C	A	8	1	0		false
1997	79754	indel	11.1 %	9	deletion	insertion	8	1	0	1	false
1998	79784	[T/C]	11.1 %	9	C	T	8	1	0		false
1999	79957	[A/G]	11.1 %	9	G	A	8	1	0		false
[truncated: 1,025 more rows]

## Sheet: genotyping_data
Accessions	SNP	Variation	Genotype	Code genotype	Sequence before	Sequence after	Position consensus
Peuphratica	1	[T/C]	C:C	C	ATGGGCGAATGACGGGAATTGAACCCGCG	ATGGTGGATTCACAATCCACTGCCTTGA	30
Ptrichocarpa	1	[T/C]	C:C	C	ATGGGCGAATGACGGGAATTGAACCCGCG	ATGGTGGATTCACAATCCACTGCCTTGA	30
Pfremontii	1	[T/C]	C:C	C	ATGGGCGAATGACGGGAATTGAACCCGCG	ATGGTGGATTCACAATCCACTGCCTTGA	30
PtremulaW52	1	[T/C]	C:C	C	ATGGGCGAATGACGGGAATTGAACCCGCG	ATGGTGGATTCACAATCCACTGCCTTGA	30
Pyunnanensis	1	[T/C]	C:C	C	ATGGGCGAATGACGGGAATTGAACCCGCG	ATGGTGGATTCACAATCCACTGCCTTGA	30
Ptremula717	1	[T/C]	C:C	C	ATGGGCGAATGACGGGAATTGAACCCGCG	ATGGTGGATTCACAATCCACTGCCTTGA	30
Pcathayana	1	[T/C]	C:C	C	ATGGGCGAATGACGGGAATTGAACCCGCG	ATGGTGGATTCACAATCCACTGCCTTGA	30
Palba	1	[T/C]	T:T	T	ATGGGCGAATGACGGGAATTGAACCCGCG	ATGGTGGATTCACAATCCACTGCCTTGA	30
Pbalsamifera	1	[T/C]	C:C	C	ATGGGCGAATGACGGGAATTGAACCCGCG	ATGGTGGATTCACAATCCACTGCCTTGA	30
Peuphratica	2	[T/G]	T:T	T	ATGGTGGATTCACAATCCACTGCCTTGA	CCACTTGGCTACATCCGCCCCTAATACTCTATTTACAAATTACCAAGATTTGAATTTCTAACATTTAACATT	59
Ptrichocarpa	2	[T/G]	T:T	T	ATGGTGGATTCACAATCCACTGCCTTGA	CCACTTGGCTACATCCGCCCCTAATACTCTATTTACAAATTACCAAGATTTGAATTTCTAACATTTAACATT	59
Pfremontii	2	[T/G]	T:T	T	ATGGTGGATTCACAATCCACTGCCTTGA	CCACTTGGCTACATCCGCCCCTAATACTCTATTTACAAATTACCAAGATTTGAATTTCTAACATTTAACATT	59
PtremulaW52	2	[T/G]	G:G	G	ATGGTGGATTCACAATCCACTGCCTTGA	CCACTTGGCTACATCCGCCCCTAATACTCTATTTACAAATTACCAAGATTTGAATTTCTAACATTTAACATT	59
Pyunnanensis	2	[T/G]	T:T	T	ATGGTGGATTCACAATCCACTGCCTTGA	CCACTTGGCTACATCCGCCCCTAATACTCTATTTACAAATTACCAAGATTTGAATTTCTAACATTTAACATT	59
Ptremula717	2	[T/G]	G:G	G	ATGGTGGATTCACAATCCACTGCCTTGA	CCACTTGGCTACATCCGCCCCTAATACTCTATTTACAAATTACCAAGATTTGAATTTCTAACATTTAACATT	59
Palba	2	[T/G]	T:T	T	ATGGTGGATTCACAATCCACTGCCTTGA	CCACTTGGCTACATCCGCCCCTAATACTCTATTTACAAATTACCAAGATTTGAATTTCTAACATTTAACATT	59
Pcathayana	2	[T/G]	T:T	T	ATGGTGGATTCACAATCCACTGCCTTGA	CCACTTGGCTACATCCGCCCCTAATACTCTATTTACAAATTACCAAGATTTGAATTTCTAACATTTAACATT	59
Pbalsamifera	2	[T/G]	T:T	T	ATGGTGGATTCACAATCCACTGCCTTGA	CCACTTGGCTACATCCGCCCCTAATACTCTATTTACAAATTACCAAGATTTGAATTTCTAACATTTAACATT	59
Peuphratica	3	[A/C]	C:C	C	CCACTTGGCTACATCCGCCCCTAATACTCTATTTACAAATTACCAAGATTTGAATTTCTAACATTTAACATT	AATTTGACCTTTTTT	132
Ptrichocarpa	3	[A/C]	C:C	C	CCACTTGGCTACATCCGCCCCTAATACTCTATTTACAAATTACCAAGATTTGAATTTCTAACATTTAACATT	AATTTGACCTTTTTT	132
Pfremontii	3	[A/C]	C:C	C	CCACTTGGCTACATCCGCCCCTAATACTCTATTTACAAATTACCAAGATTTGAATTTCTAACATTTAACATT	AATTTGACCTTTTTT	132
PtremulaW52	3	[A/C]	A:A	A	CCACTTGGCTACATCCGCCCCTAATACTCTATTTACAAATTACCAAGATTTGAATTTCTAACATTTAACATT	AATTTGACCTTTTTT	132
Pyunnanensis	3	[A/C]	A:A	A	CCACTTGGCTACATCCGCCCCTAATACTCTATTTACAAATTACCAAGATTTGAATTTCTAACATTTAACATT	AATTTGACCTTTTTT	132
Ptremula717	3	[A/C]	C:C	C	CCACTTGGCTACATCCGCCCCTAATACTCTATTTACAAATTACCAAGATTTGAATTTCTAACATTTAACATT	AATTTGACCTTTTTT	132
Palba	3	[A/C]	C:C	C	CCACTTGGCTACATCCGCCCCTAATACTCTATTTACAAATTACCAAGATTTGAATTTCTAACATTTAACATT	AATTTGACCTTTTTT	132
Pcathayana	3	[A/C]	C:C	C	CCACTTGGCTACATCCGCCCCTAATACTCTATTTACAAATTACCAAGATTTGAATTTCTAACATTTAACATT	AATTTGACCTTTTTT	132
Pbalsamifera	3	[A/C]	C:C	C	CCACTTGGCTACATCCGCCCCTAATACTCTATTTACAAATTACCAAGATTTGAATTTCTAACATTTAACATT	AATTTGACCTTTTTT	132
Peuphratica	4	indel	deletion	deletion	AATTTGACCTTTTTT	ATTTTTTA	148
Ptrichocarpa	4	indel	deletion	deletion	AATTTGACCTTTTTT	ATTTTTTA	148
Pfremontii	4	indel	deletion	deletion	AATTTGACCTTTTTT	ATTTTTTA	148
PtremulaW52	4	indel	insertion	insertion	AATTTGACCTTTTTT	ATTTTTTA	148
Pyunnanensis	4	indel	deletion	deletion	AATTTGACCTTTTTT	ATTTTTTA	148
Ptremula717	4	indel	deletion	deletion	AATTTGACCTTTTTT	ATTTTTTA	148
Palba	4	indel	deletion	deletion	AATTTGACCTTTTTT	ATTTTTTA	148
Pcathayana	4	indel	deletion	deletion	AATTTGACCTTTTTT	ATTTTTTA	148
Pbalsamifera	4	indel	deletion	deletion	AATTTGACCTTTTTT	ATTTTTTA	148
Peuphratica	5	[T/G]	T:T	T	ATTTTTTA	AA	157
Ptrichocarpa	5	[T/G]	T:T	T	ATTTTTTA	AA	157
Pfremontii	5	[T/G]	T:T	T	ATTTTTTA	AA	157
PtremulaW52	5	[T/G]	T:T	T	ATTTTTTA	AA	157
Pyunnanensis	5	[T/G]	T:T	T	ATTTTTTA	AA	157
Ptremula717	5	[T/G]	T:T	T	ATTTTTTA	AA	157
Palba	5	[T/G]	G:G	G	ATTTTTTA	AA	157
Pcathayana	5	[T/G]	T:T	T	ATTTTTTA	AA	157
Pbalsamifera	5	[T/G]	T:T	T	ATTTTTTA	AA	157
Peuphratica	6	[A/G]	G:G	G	AA	TCT	160
Ptrichocarpa	6	[A/G]	G:G	G	AA	TCT	160
Pfremontii	6	[A/G]	G:G	G	AA	TCT	160
PtremulaW52	6	[A/G]	A:A	A	AA	TCT	160
Pyunnanensis	6	[A/G]	G:G	G	AA	TCT	160
Ptremula717	6	[A/G]	A:A	A	AA	TCT	160
Palba	6	[A/G]	G:G	G	AA	TCT	160
Pcathayana	6	[A/G]	G:G	G	AA	TCT	160
Pbalsamifera	6	[A/G]	G:G	G	AA	TCT	160
Peuphratica	7	[T/C]	T:T	T	TCT	ATAAGAAAGAAATACAAAA	164
Ptrichocarpa	7	[T/C]	T:T	T	TCT	ATAAGAAAGAAATACAAAA	164
Pfremontii	7	[T/C]	T:T	T	TCT	ATAAGAAAGAAATACAAAA	164
PtremulaW52	7	[T/C]	T:T	T	TCT	ATAAGAAAGAAATACAAAA	164
Pyunnanensis	7	[T/C]	T:T	T	TCT	ATAAGAAAGAAATACAAAA	164
Ptremula717	7	[T/C]	T:T	T	TCT	ATAAGAAAGAAATACAAAA	164
Palba	7	[T/C]	C:C	C	TCT	ATAAGAAAGAAATACAAAA	164
Pcathayana	7	[T/C]	T:T	T	TCT	ATAAGAAAGAAATACAAAA	164
Pbalsamifera	7	[T/C]	T:T	T	TCT	ATAAGAAAGAAATACAAAA	164
Peuphratica	8	[T/G]	G:G	G	ATAAGAAAGAAATACAAAA		184
Ptrichocarpa	8	[T/G]	G:G	G	ATAAGAAAGAAATACAAAA		184
Pfremontii	8	[T/G]	G:G	G	ATAAGAAAGAAATACAAAA		184
PtremulaW52	8	[T/G]	G:G	G	ATAAGAAAGAAATACAAAA		184
Pyunnanensis	8	[T/G]	G:G	G	ATAAGAAAGAAATACAAAA		184
Ptremula717	8	[T/G]	G:G	G	ATAAGAAAGAAATACAAAA		184
Palba	8	[T/G]	G:G	G	ATAAGAAAGAAATACAAAA		184
Pcathayana	8	[T/G]	G:G	G	ATAAGAAAGAAATACAAAA		184
Pbalsamifera	8	[T/G]	T:T	T	ATAAGAAAGAAATACAAAA		184
Peuphratica	9	[A/T]	T:T	T		A	185
Ptrichocarpa	9	[A/T]	T:T	T		A	185
Pfremontii	9	[A/T]	T:T	T		A	185
PtremulaW52	9	[A/T]	T:T	T		A	185
Pyunnanensis	9	[A/T]	T:T	T		A	185
Ptremula717	9	[A/T]	T:T	T		A	185
Palba	9	[A/T]	T:T	T		A	185
Pcathayana	9	[A/T]	T:T	T		A	185
Pbalsamifera	9	[A/T]	A:A	A		A	185
Peuphratica	10	indel	deletion	deletion	A		187
Ptrichocarpa	10	indel	deletion	deletion	A		187
Pfremontii	10	indel	insertion	insertion	A		187
PtremulaW52	10	indel	insertion	insertion	A		187
Pyunnanensis	10	indel	insertion	insertion	A		187
Ptremula717	10	indel	insertion	insertion	A		187
Palba	10	indel	insertion	insertion	A		187
Pcathayana	10	indel	insertion	insertion	A		187
Pbalsamifera	10	indel	insertion	insertion	A		187
Peuphratica	11	indel	deletion	deletion			191
Ptrichocarpa	11	indel	deletion	deletion			191
Pfremontii	11	indel	deletion	deletion			191
PtremulaW52	11	indel	deletion	deletion			191
Pyunnanensis	11	indel	deletion	deletion			191
Ptremula717	11	indel	deletion	deletion			191
Palba	11	indel	deletion	deletion			191
Pcathayana	11	indel	deletion	deletion			191
Pbalsamifera	11	indel	insertion	insertion			191
Peuphratica	12	indel	insertion	insertion	AAAA		210
Ptrichocarpa	12	indel	insertion	insertion	AAAA		210
Pfremontii	12	indel	deletion	deletion	AAAA		210
PtremulaW52	12	indel	insertion	insertion	AAAA		210
Pyunnanensis	12	indel	insertion	insertion	AAAA		210
Ptremula717	12	indel	insertion	insertion	AAAA		210
Palba	12	indel	insertion	insertion	AAAA		210
Pcathayana	12	indel	insertion	insertion	AAAA		210
Pbalsamifera	12	indel	insertion	insertion	AAAA		210
Peuphratica	13	indel	insertion	insertion			211
Ptrichocarpa	13	indel	insertion	insertion			211
Pfremontii	13	indel	deletion	deletion			211
PtremulaW52	13	indel	insertion	insertion			211
Pyunnanensis	13	indel	insertion	insertion			211
Ptremula717	13	indel	insertion	insertion			211
Palba	13	indel	insertion	insertion			211
Pcathayana	13	indel	deletion	deletion			211
Pbalsamifera	13	indel	insertion	insertion			211
Peuphratica	14	indel	insertion	insertion	GAAAATTTATTTTAGGAGCAATGCCAACCCTCTTGATAGAACAAGAAATTGGCGATTGCTCCTTTTTTTTTT		288
Ptrichocarpa	14	indel	insertion	insertion	GAAAATTTATTTTAGGAGCAATGCCAACCCTCTTGATAGAACAAGAAATTGGCGATTGCTCCTTTTTTTTTT		288
Pfremontii	14	indel	deletion	deletion	GAAAATTTATTTTAGGAGCAATGCCAACCCTCTTGATAGAACAAGAAATTGGCGATTGCTCCTTTTTTTTTT		288
PtremulaW52	14	indel	insertion	insertion	GAAAATTTATTTTAGGAGCAATGCCAACCCTCTTGATAGAACAAGAAATTGGCGATTGCTCCTTTTTTTTTT		288
Pyunnanensis	14	indel	insertion	insertion	GAAAATTTATTTTAGGAGCAATGCCAACCCTCTTGATAGAACAAGAAATTGGCGATTGCTCCTTTTTTTTTT		288
Ptremula717	14	indel	deletion	deletion	GAAAATTTATTTTAGGAGCAATGCCAACCCTCTTGATAGAACAAGAAATTGGCGATTGCTCCTTTTTTTTTT		288
Palba	14	indel	insertion	insertion	GAAAATTTATTTTAGGAGCAATGCCAACCCTCTTGATAGAACAAGAAATTGGCGATTGCTCCTTTTTTTTTT		288
Pcathayana	14	indel	insertion	insertion	GAAAATTTATTTTAGGAGCAATGCCAACCCTCTTGATAGAACAAGAAATTGGCGATTGCTCCTTTTTTTTTT		288
Pbalsamifera	14	indel	insertion	insertion	GAAAATTTATTTTAGGAGCAATGCCAACCCTCTTGATAGAACAAGAAATTGGCGATTGCTCCTTTTTTTTTT		288
Peuphratica	15	indel	deletion	deletion			289
Ptrichocarpa	15	indel	deletion	deletion			289
Pfremontii	15	indel	deletion	deletion			289
PtremulaW52	15	indel	insertion	insertion			289
Pyunnanensis	15	indel	insertion	insertion			289
Ptremula717	15	indel	deletion	deletion			289
Palba	15	indel	insertion	insertion			289
Pcathayana	15	indel	insertion	insertion			289
Pbalsamifera	15	indel	insertion	insertion			289
Peuphratica	16	indel	deletion	deletion		CAAAA	290
Ptrichocarpa	16	indel	deletion	deletion		CAAAA	290
Pfremontii	16	indel	deletion	deletion		CAAAA	290
PtremulaW52	16	indel	insertion	insertion		CAAAA	290
Pyunnanensis	16	indel	deletion	deletion		CAAAA	290
Ptremula717	16	indel	deletion	deletion		CAAAA	290
Palba	16	indel	deletion	deletion		CAAAA	290
Pcathayana	16	indel	deletion	deletion		CAAAA	290
Pbalsamifera	16	indel	deletion	deletion		CAAAA	290
Peuphratica	17	[A/G]	G:G	G	CAAAA	CTCGTACACACTAAG	296
Ptrichocarpa	17	[A/G]	G:G	G	CAAAA	CTCGTACACACTAAG	296
Pfremontii	17	[A/G]	G:G	G	CAAAA	CTCGTACACACTAAG	296
PtremulaW52	17	[A/G]	G:G	G	CAAAA	CTCGTACACACTAAG	296
Pyunnanensis	17	[A/G]	G:G	G	CAAAA	CTCGTACACACTAAG	296
Ptremula717	17	[A/G]	G:G	G	CAAAA	CTCGTACACACTAAG	296
Palba	17	[A/G]	A:A	A	CAAAA	CTCGTACACACTAAG	296
Pcathayana	17	[A/G]	G:G	G	CAAAA	CTCGTACACACTAAG	296
Pbalsamifera	17	[A/G]	G:G	G	CAAAA	CTCGTACACACTAAG	296
Peuphratica	18	[A/G]	A:A	A	CTCGTACACACTAAG		312
Ptrichocarpa	18	[A/G]	A:A	A	CTCGTACACACTAAG		312
Pfremontii	18	[A/G]	A:A	A	CTCGTACACACTAAG		312
PtremulaW52	18	[A/G]	G:G	G	CTCGTACACACTAAG		312
Pyunnanensis	18	[A/G]	A:A	A	CTCGTACACACTAAG		312
Ptremula717	18	[A/G]	G:G	G	CTCGTACACACTAAG		312
Palba	18	[A/G]	A:A	A	CTCGTACACACTAAG		312
Pcathayana	18	[A/G]	A:A	A	CTCGTACACACTAAG		312
Pbalsamifera	18	[A/G]	A:A	A	CTCGTACACACTAAG		312
Peuphratica	19	[A/C]	C:C	C		AAAAGCCTTA	313
Ptrichocarpa	19	[A/C]	A:A	A		AAAAGCCTTA	313
Pfremontii	19	[A/C]	A:A	A		AAAAGCCTTA	313
PtremulaW52	19	[A/C]	C:C	C		AAAAGCCTTA	313
Pyunnanensis	19	[A/C]	C:C	C		AAAAGCCTTA	313
Ptremula717	19	[A/C]	C:C	C		AAAAGCCTTA	313
Palba	19	[A/C]	C:C	C		AAAAGCCTTA	313
Pcathayana	19	[A/C]	C:C	C		AAAAGCCTTA	313
Pbalsamifera	19	[A/C]	A:A	A		AAAAGCCTTA	313
Peuphratica	20	[T/C]	T:T	T	AAAAGCCTTA	CCATTTACAAAAGTCTTA	324
Ptrichocarpa	20	[T/C]	T:T	T	AAAAGCCTTA	CCATTTACAAAAGTCTTA	324
Pfremontii	20	[T/C]	T:T	T	AAAAGCCTTA	CCATTTACAAAAGTCTTA	324
PtremulaW52	20	[T/C]	C:C	C	AAAAGCCTTA	CCATTTACAAAAGTCTTA	324
Pyunnanensis	20	[T/C]	T:T	T	AAAAGCCTTA	CCATTTACAAAAGTCTTA	324
Ptremula717	20	[T/C]	C:C	C	AAAAGCCTTA	CCATTTACAAAAGTCTTA	324
Palba	20	[T/C]	T:T	T	AAAAGCCTTA	CCATTTACAAAAGTCTTA	324
Pcathayana	20	[T/C]	T:T	T	AAAAGCCTTA	CCATTTACAAAAGTCTTA	324
Pbalsamifera	20	[T/C]	T:T	T	AAAAGCCTTA	CCATTTACAAAAGTCTTA	324
Peuphratica	21	indel	deletion	deletion	CCATTTACAAAAGTCTTA		343
Ptrichocarpa	21	indel	deletion	deletion	CCATTTACAAAAGTCTTA		343
Pfremontii	21	indel	deletion	deletion	CCATTTACAAAAGTCTTA		343
PtremulaW52	21	indel	insertion	insertion	CCATTTACAAAAGTCTTA		343
Pyunnanensis	21	indel	deletion	deletion	CCATTTACAAAAGTCTTA		343
Ptremula717	21	indel	insertion	insertion	CCATTTACAAAAGTCTTA		343
Palba	21	indel	deletion	deletion	CCATTTACAAAAGTCTTA		343
Pcathayana	21	indel	deletion	deletion	CCATTTACAAAAGTCTTA		343
Pbalsamifera	21	indel	deletion	deletion	CCATTTACAAAAGTCTTA		343
Peuphratica	22	[A/G]	A:A	A	TCCATTTGTAGATGGAACTTCGACAGCAGCTAGGTCTAGAGGGAAATTATGAGCATTACGTTCATGCATAACTTCCATACCAAGGTTAGCACGGTTAATAATATCAGCCCAGGTATTAATTACACGACCTTG	CTATCAACTACAGATTGGTTGAAATTGAAACCATTTAGATTGAAAGCCATAGTGCTAATACCTAAAGCAGTGAACCAGATACCTACTACAGGCCAAGCAGCTAAGAAGAAATGTAAAGA	481
Ptrichocarpa	22	[A/G]	A:A	A	TCCATTTGTAGATGGAACTTCGACAGCAGCTAGGTCTAGAGGGAAATTATGAGCATTACGTTCATGCATAACTTCCATACCAAGGTTAGCACGGTTAATAATATCAGCCCAGGTATTAATTACACGACCTTG	CTATCAACTACAGATTGGTTGAAATTGAAACCATTTAGATTGAAAGCCATAGTGCTAATACCTAAAGCAGTGAACCAGATACCTACTACAGGCCAAGCAGCTAAGAAGAAATGTAAAGA	481
Pfremontii	22	[A/G]	A:A	A	TCCATTTGTAGATGGAACTTCGACAGCAGCTAGGTCTAGAGGGAAATTATGAGCATTACGTTCATGCATAACTTCCATACCAAGGTTAGCACGGTTAATAATATCAGCCCAGGTATTAATTACACGACCTTG	CTATCAACTACAGATTGGTTGAAATTGAAACCATTTAGATTGAAAGCCATAGTGCTAATACCTAAAGCAGTGAACCAGATACCTACTACAGGCCAAGCAGCTAAGAAGAAATGTAAAGA	481
PtremulaW52	22	[A/G]	A:A	A	TCCATTTGTAGATGGAACTTCGACAGCAGCTAGGTCTAGAGGGAAATTATGAGCATTACGTTCATGCATAACTTCCATACCAAGGTTAGCACGGTTAATAATATCAGCCCAGGTATTAATTACACGACCTTG	CTATCAACTACAGATTGGTTGAAATTGAAACCATTTAGATTGAAAGCCATAGTGCTAATACCTAAAGCAGTGAACCAGATACCTACTACAGGCCAAGCAGCTAAGAAGAAATGTAAAGA	481
Pyunnanensis	22	[A/G]	A:A	A	TCCATTTGTAGATGGAACTTCGACAGCAGCTAGGTCTAGAGGGAAATTATGAGCATTACGTTCATGCATAACTTCCATACCAAGGTTAGCACGGTTAATAATATCAGCCCAGGTATTAATTACACGACCTTG	CTATCAACTACAGATTGGTTGAAATTGAAACCATTTAGATTGAAAGCCATAGTGCTAATACCTAAAGCAGTGAACCAGATACCTACTACAGGCCAAGCAGCTAAGAAGAAATGTAAAGA	481
Ptremula717	22	[A/G]	A:A	A	TCCATTTGTAGATGGAACTTCGACAGCAGCTAGGTCTAGAGGGAAATTATGAGCATTACGTTCATGCATAACTTCCATACCAAGGTTAGCACGGTTAATAATATCAGCCCAGGTATTAATTACACGACCTTG	CTATCAACTACAGATTGGTTGAAATTGAAACCATTTAGATTGAAAGCCATAGTGCTAATACCTAAAGCAGTGAACCAGATACCTACTACAGGCCAAGCAGCTAAGAAGAAATGTAAAGA	481
Palba	22	[A/G]	G:G	G	TCCATTTGTAGATGGAACTTCGACAGCAGCTAGGTCTAGAGGGAAATTATGAGCATTACGTTCATGCATAACTTCCATACCAAGGTTAGCACGGTTAATAATATCAGCCCAGGTATTAATTACACGACCTTG	CTATCAACTACAGATTGGTTGAAATTGAAACCATTTAGATTGAAAGCCATAGTGCTAATACCTAAAGCAGTGAACCAGATACCTACTACAGGCCAAGCAGCTAAGAAGAAATGTAAAGA	481
Pcathayana	22	[A/G]	A:A	A	TCCATTTGTAGATGGAACTTCGACAGCAGCTAGGTCTAGAGGGAAATTATGAGCATTACGTTCATGCATAACTTCCATACCAAGGTTAGCACGGTTAATAATATCAGCCCAGGTATTAATTACACGACCTTG	CTATCAACTACAGATTGGTTGAAATTGAAACCATTTAGATTGAAAGCCATAGTGCTAATACCTAAAGCAGTGAACCAGATACCTACTACAGGCCAAGCAGCTAAGAAGAAATGTAAAGA	481
Pbalsamifera	22	[A/G]	A:A	A	TCCATTTGTAGATGGAACTTCGACAGCAGCTAGGTCTAGAGGGAAATTATGAGCATTACGTTCATGCATAACTTCCATACCAAGGTTAGCACGGTTAATAATATCAGCCCAGGTATTAATTACACGACCTTG	CTATCAACTACAGATTGGTTGAAATTGAAACCATTTAGATTGAAAGCCATAGTGCTAATACCTAAAGCAGTGAACCAGATACCTACTACAGGCCAAGCAGCTAAGAAGAAATGTAAAGA	481
Peuphratica	23	[A/G]	G:G	G	CTATCAACTACAGATTGGTTGAAATTGAAACCATTTAGATTGAAAGCCATAGTGCTAATACCTAAAGCAGTGAACCAGATACCTACTACAGGCCAAGCAGCTAAGAAGAAATGTAAAGA	CGAGAGTTGTTAAAACTAGCATATTGGAAGATCAATCGGCCAAAATAACCATGAGCGGCTACGATATTATAAGTTTCTTCCTCTTGACCAAATCTGTAACCTTCATTAGCAGATTCATTTTCTGTGGTTTCCCTGATCAAACTAGAGGTTACCAAAGAACCATGCATAGCACTGAATAGGGAGCCGCCGAATACACCAGCTACGCCTAACATGTGAAATGGGTGCATAAGGATGTTGTGCTCAGCCTGGAATACAATCATAAAGTTAAAAGTACCAGAGATTCCTAGAGGCATCCCATC	601
Ptrichocarpa	23	[A/G]	A:A	A	CTATCAACTACAGATTGGTTGAAATTGAAACCATTTAGATTGAAAGCCATAGTGCTAATACCTAAAGCAGTGAACCAGATACCTACTACAGGCCAAGCAGCTAAGAAGAAATGTAAAGA	CGAGAGTTGTTAAAACTAGCATATTGGAAGATCAATCGGCCAAAATAACCATGAGCGGCTACGATATTATAAGTTTCTTCCTCTTGACCAAATCTGTAACCTTCATTAGCAGATTCATTTTCTGTGGTTTCCCTGATCAAACTAGAGGTTACCAAAGAACCATGCATAGCACTGAATAGGGAGCCGCCGAATACACCAGCTACGCCTAACATGTGAAATGGGTGCATAAGGATGTTGTGCTCAGCCTGGAATACAATCATAAAGTTAAAAGTACCAGAGATTCCTAGAGGCATCCCATC	601
Pfremontii	23	[A/G]	G:G	G	CTATCAACTACAGATTGGTTGAAATTGAAACCATTTAGATTGAAAGCCATAGTGCTAATACCTAAAGCAGTGAACCAGATACCTACTACAGGCCAAGCAGCTAAGAAGAAATGTAAAGA	CGAGAGTTGTTAAAACTAGCATATTGGAAGATCAATCGGCCAAAATAACCATGAGCGGCTACGATATTATAAGTTTCTTCCTCTTGACCAAATCTGTAACCTTCATTAGCAGATTCATTTTCTGTGGTTTCCCTGATCAAACTAGAGGTTACCAAAGAACCATGCATAGCACTGAATAGGGAGCCGCCGAATACACCAGCTACGCCTAACATGTGAAATGGGTGCATAAGGATGTTGTGCTCAGCCTGGAATACAATCATAAAGTTAAAAGTACCAGAGATTCCTAGAGGCATCCCATC	601
PtremulaW52	23	[A/G]	G:G	G	CTATCAACTACAGATTGGTTGAAATTGAAACCATTTAGATTGAAAGCCATAGTGCTAATACCTAAAGCAGTGAACCAGATACCTACTACAGGCCAAGCAGCTAAGAAGAAATGTAAAGA	CGAGAGTTGTTAAAACTAGCATATTGGAAGATCAATCGGCCAAAATAACCATGAGCGGCTACGATATTATAAGTTTCTTCCTCTTGACCAAATCTGTAACCTTCATTAGCAGATTCATTTTCTGTGGTTTCCCTGATCAAACTAGAGGTTACCAAAGAACCATGCATAGCACTGAATAGGGAGCCGCCGAATACACCAGCTACGCCTAACATGTGAAATGGGTGCATAAGGATGTTGTGCTCAGCCTGGAATACAATCATAAAGTTAAAAGTACCAGAGATTCCTAGAGGCATCCCATC	601
Pyunnanensis	23	[A/G]	G:G	G	CTATCAACTACAGATTGGTTGAAATTGAAACCATTTAGATTGAAAGCCATAGTGCTAATACCTAAAGCAGTGAACCAGATACCTACTACAGGCCAAGCAGCTAAGAAGAAATGTAAAGA	CGAGAGTTGTTAAAACTAGCATATTGGAAGATCAATCGGCCAAAATAACCATGAGCGGCTACGATATTATAAGTTTCTTCCTCTTGACCAAATCTGTAACCTTCATTAGCAGATTCATTTTCTGTGGTTTCCCTGATCAAACTAGAGGTTACCAAAGAACCATGCATAGCACTGAATAGGGAGCCGCCGAATACACCAGCTACGCCTAACATGTGAAATGGGTGCATAAGGATGTTGTGCTCAGCCTGGAATACAATCATAAAGTTAAAAGTACCAGAGATTCCTAGAGGCATCCCATC	601
Ptremula717	23	[A/G]	G:G	G	CTATCAACTACAGATTGGTTGAAATTGAAACCATTTAGATTGAAAGCCATAGTGCTAATACCTAAAGCAGTGAACCAGATACCTACTACAGGCCAAGCAGCTAAGAAGAAATGTAAAGA	CGAGAGTTGTTAAAACTAGCATATTGGAAGATCAATCGGCCAAAATAACCATGAGCGGCTACGATATTATAAGTTTCTTCCTCTTGACCAAATCTGTAACCTTCATTAGCAGATTCATTTTCTGTGGTTTCCCTGATCAAACTAGAGGTTACCAAAGAACCATGCATAGCACTGAATAGGGAGCCGCCGAATACACCAGCTACGCCTAACATGTGAAATGGGTGCATAAGGATGTTGTGCTCAGCCTGGAATACAATCATAAAGTTAAAAGTACCAGAGATTCCTAGAGGCATCCCATC	601
Palba	23	[A/G]	G:G	G	CTATCAACTACAGATTGGTTGAAATTGAAACCATTTAGATTGAAAGCCATAGTGCTAATACCTAAAGCAGTGAACCAGATACCTACTACAGGCCAAGCAGCTAAGAAGAAATGTAAAGA	CGAGAGTTGTTAAAACTAGCATATTGGAAGATCAATCGGCCAAAATAACCATGAGCGGCTACGATATTATAAGTTTCTTCCTCTTGACCAAATCTGTAACCTTCATTAGCAGATTCATTTTCTGTGGTTTCCCTGATCAAACTAGAGGTTACCAAAGAACCATGCATAGCACTGAATAGGGAGCCGCCGAATACACCAGCTACGCCTAACATGTGAAATGGGTGCATAAGGATGTTGTGCTCAGCCTGGAATACAATCATAAAGTTAAAAGTACCAGAGATTCCTAGAGGCATCCCATC	601
Pcathayana	23	[A/G]	G:G	G	CTATCAACTACAGATTGGTTGAAATTGAAACCATTTAGATTGAAAGCCATAGTGCTAATACCTAAAGCAGTGAACCAGATACCTACTACAGGCCAAGCAGCTAAGAAGAAATGTAAAGA	CGAGAGTTGTTAAAACTAGCATATTGGAAGATCAATCGGCCAAAATAACCATGAGCGGCTACGATATTATAAGTTTCTTCCTCTTGACCAAATCTGTAACCTTCATTAGCAGATTCATTTTCTGTGGTTTCCCTGATCAAACTAGAGGTTACCAAAGAACCATGCATAGCACTGAATAGGGAGCCGCCGAATACACCAGCTACGCCTAACATGTGAAATGGGTGCATAAGGATGTTGTGCTCAGCCTGGAATACAATCATAAAGTTAAAAGTACCAGAGATTCCTAGAGGCATCCCATC	601
Pbalsamifera	23	[A/G]	A:A	A	CTATCAACTACAGATTGGTTGAAATTGAAACCATTTAGATTGAAAGCCATAGTGCTAATACCTAAAGCAGTGAACCAGATACCTACTACAGGCCAAGCAGCTAAGAAGAAATGTAAAGA	CGAGAGTTGTTAAAACTAGCATATTGGAAGATCAATCGGCCAAAATAACCATGAGCGGCTACGATATTATAAGTTTCTTCCTCTTGACCAAATCTGTAACCTTCATTAGCAGATTCATTTTCTGTGGTTTCCCTGATCAAACTAGAGGTTACCAAAGAACCATGCATAGCACTGAATAGGGAGCCGCCGAATACACCAGCTACGCCTAACATGTGAAATGGGTGCATAAGGATGTTGTGCTCAGCCTGGAATACAATCATAAAGTTAAAAGTACCAGAGATTCCTAGAGGCATCCCATC	601
Peuphratica	24	[T/C]	C:C	C	CGAGAGTTGTTAAAACTAGCATATTGGAAGATCAATCGGCCAAAATAACCATGAGCGGCTACGATATTATAAGTTTCTTCCTCTTGACCAAATCTGTAACCTTCATTAGCAGATTCATTTTCTGTGGTTTCCCTGATCAAACTAGAGGTTACCAAAGAACCATGCATAGCACTGAATAGGGAGCCGCCGAATACACCAGCTACGCCTAACATGTGAAATGGGTGCATAAGGATGTTGTGCTCAGCCTGGAATACAATCATAAAGTTAAAAGTACCAGAGATTCCTAGAGGCATCCCATC	GAAAAACTTCCTTGACC	901
Ptrichocarpa	24	[T/C]	C:C	C	CGAGAGTTGTTAAAACTAGCATATTGGAAGATCAATCGGCCAAAATAACCATGAGCGGCTACGATATTATAAGTTTCTTCCTCTTGACCAAATCTGTAACCTTCATTAGCAGATTCATTTTCTGTGGTTTCCCTGATCAAACTAGAGGTTACCAAAGAACCATGCATAGCACTGAATAGGGAGCCGCCGAATACACCAGCTACGCCTAACATGTGAAATGGGTGCATAAGGATGTTGTGCTCAGCCTGGAATACAATCATAAAGTTAAAAGTACCAGAGATTCCTAGAGGCATCCCATC	GAAAAACTTCCTTGACC	901
Pfremontii	24	[T/C]	C:C	C	CGAGAGTTGTTAAAACTAGCATATTGGAAGATCAATCGGCCAAAATAACCATGAGCGGCTACGATATTATAAGTTTCTTCCTCTTGACCAAATCTGTAACCTTCATTAGCAGATTCATTTTCTGTGGTTTCCCTGATCAAACTAGAGGTTACCAAAGAACCATGCATAGCACTGAATAGGGAGCCGCCGAATACACCAGCTACGCCTAACATGTGAAATGGGTGCATAAGGATGTTGTGCTCAGCCTGGAATACAATCATAAAGTTAAAAGTACCAGAGATTCCTAGAGGCATCCCATC	GAAAAACTTCCTTGACC	901
PtremulaW52	24	[T/C]	T:T	T	CGAGAGTTGTTAAAACTAGCATATTGGAAGATCAATCGGCCAAAATAACCATGAGCGGCTACGATATTATAAGTTTCTTCCTCTTGACCAAATCTGTAACCTTCATTAGCAGATTCATTTTCTGTGGTTTCCCTGATCAAACTAGAGGTTACCAAAGAACCATGCATAGCACTGAATAGGGAGCCGCCGAATACACCAGCTACGCCTAACATGTGAAATGGGTGCATAAGGATGTTGTGCTCAGCCTGGAATACAATCATAAAGTTAAAAGTACCAGAGATTCCTAGAGGCATCCCATC	GAAAAACTTCCTTGACC	901
Pyunnanensis	24	[T/C]	T:T	T	CGAGAGTTGTTAAAACTAGCATATTGGAAGATCAATCGGCCAAAATAACCATGAGCGGCTACGATATTATAAGTTTCTTCCTCTTGACCAAATCTGTAACCTTCATTAGCAGATTCATTTTCTGTGGTTTCCCTGATCAAACTAGAGGTTACCAAAGAACCATGCATAGCACTGAATAGGGAGCCGCCGAATACACCAGCTACGCCTAACATGTGAAATGGGTGCATAAGGATGTTGTGCTCAGCCTGGAATACAATCATAAAGTTAAAAGTACCAGAGATTCCTAGAGGCATCCCATC	GAAAAACTTCCTTGACC	901
Ptremula717	24	[T/C]	T:T	T	CGAGAGTTGTTAAAACTAGCATATTGGAAGATCAATCGGCCAAAATAACCATGAGCGGCTACGATATTATAAGTTTCTTCCTCTTGACCAAATCTGTAACCTTCATTAGCAGATTCATTTTCTGTGGTTTCCCTGATCAAACTAGAGGTTACCAAAGAACCATGCATAGCACTGAATAGGGAGCCGCCGAATACACCAGCTACGCCTAACATGTGAAATGGGTGCATAAGGATGTTGTGCTCAGCCTGGAATACAATCATAAAGTTAAAAGTACCAGAGATTCCTAGAGGCATCCCATC	GAAAAACTTCCTTGACC	901
Palba	24	[T/C]	C:C	C	CGAGAGTTGTTAAAACTAGCATATTGGAAGATCAATCGGCCAAAATAACCATGAGCGGCTACGATATTATAAGTTTCTTCCTCTTGACCAAATCTGTAACCTTCATTAGCAGATTCATTTTCTGTGGTTTCCCTGATCAAACTAGAGGTTACCAAAGAACCATGCATAGCACTGAATAGGGAGCCGCCGAATACACCAGCTACGCCTAACATGTGAAATGGGTGCATAAGGATGTTGTGCTCAGCCTGGAATACAATCATAAAGTTAAAAGTACCAGAGATTCCTAGAGGCATCCCATC	GAAAAACTTCCTTGACC	901
Pcathayana	24	[T/C]	C:C	C	CGAGAGTTGTTAAAACTAGCATATTGGAAGATCAATCGGCCAAAATAACCATGAGCGGCTACGATATTATAAGTTTCTTCCTCTTGACCAAATCTGTAACCTTCATTAGCAGATTCATTTTCTGTGGTTTCCCTGATCAAACTAGAGGTTACCAAAGAACCATGCATAGCACTGAATAGGGAGCCGCCGAATACACCAGCTACGCCTAACATGTGAAATGGGTGCATAAGGATGTTGTGCTCAGCCTGGAATACAATCATAAAGTTAAAAGTACCAGAGATTCCTAGAGGCATCCCATC	GAAAAACTTCCTTGACC	901
Pbalsamifera	24	[T/C]	C:C	C	CGAGAGTTGTTAAAACTAGCATATTGGAAGATCAATCGGCCAAAATAACCATGAGCGGCTACGATATTATAAGTTTCTTCCTCTTGACCAAATCTGTAACCTTCATTAGCAGATTCATTTTCTGTGGTTTCCCTGATCAAACTAGAGGTTACCAAAGAACCATGCATAGCACTGAATAGGGAGCCGCCGAATACACCAGCTACGCCTAACATGTGAAATGGGTGCATAAGGATGTTGTGCTCAGCCTGGAATACAATCATAAAGTTAAAAGTACCAGAGATTCCTAGAGGCATCCCATC	GAAAAACTTCCTTGACC	901
Peuphratica	25	[A/G]	G:G	G	GAAAAACTTCCTTGACC	ATTGGATAAATCAAGAAAACAGCAGTAGCCGCCGCAACAGGAGCTGAATATGCAACAGCAATCCAAGGACGCATACCCAGACGGAAACT	919
Ptrichocarpa	25	[A/G]	G:G	G	GAAAAACTTCCTTGACC	ATTGGATAAATCAAGAAAACAGCAGTAGCCGCCGCAACAGGAGCTGAATATGCAACAGCAATCCAAGGACGCATACCCAGACGGAAACT	919
Pfremontii	25	[A/G]	G:G	G	GAAAAACTTCCTTGACC	ATTGGATAAATCAAGAAAACAGCAGTAGCCGCCGCAACAGGAGCTGAATATGCAACAGCAATCCAAGGACGCATACCCAGACGGAAACT	919
PtremulaW52	25	[A/G]	G:G	G	GAAAAACTTCCTTGACC	ATTGGATAAATCAAGAAAACAGCAGTAGCCGCCGCAACAGGAGCTGAATATGCAACAGCAATCCAAGGACGCATACCCAGACGGAAACT	919
Pyunnanensis	25	[A/G]	G:G	G	GAAAAACTTCCTTGACC	ATTGGATAAATCAAGAAAACAGCAGTAGCCGCCGCAACAGGAGCTGAATATGCAACAGCAATCCAAGGACGCATACCCAGACGGAAACT	919
Ptremula717	25	[A/G]	G:G	G	GAAAAACTTCCTTGACC	ATTGGATAAATCAAGAAAACAGCAGTAGCCGCCGCAACAGGAGCTGAATATGCAACAGCAATCCAAGGACGCATACCCAGACGGAAACT	919
Palba	25	[A/G]	G:G	G	GAAAAACTTCCTTGACC	ATTGGATAAATCAAGAAAACAGCAGTAGCCGCCGCAACAGGAGCTGAATATGCAACAGCAATCCAAGGACGCATACCCAGACGGAAACT	919
Pcathayana	25	[A/G]	A:A	A	GAAAAACTTCCTTGACC	ATTGGATAAATCAAGAAAACAGCAGTAGCCGCCGCAACAGGAGCTGAATATGCAACAGCAATCCAAGGACGCATACCCAGACGGAAACT	919
Pbalsamifera	25	[A/G]	G:G	G	GAAAAACTTCCTTGACC	ATTGGATAAATCAAGAAAACAGCAGTAGCCGCCGCAACAGGAGCTGAATATGCAACAGCAATCCAAGGACGCATACCCAGACGGAAACT	919
Peuphratica	26	[A/C]	C:C	C	ATTGGATAAATCAAGAAAACAGCAGTAGCCGCCGCAACAGGAGCTGAATATGCAACAGCAATCCAAGGACGCATACCCAGACGGAAACT	AGTTCCCACTCACGCCCCATGTAACAAGCTACACCAAGTAAGAAGTGTAGAACAATTAGCTCATAAGGACCGCCGTTGTATAACCATTCATCAACGGATGCCGCTTCCCATATTGGGTAAAAGTGCAACCCTATAGCCGCAGAAGTAGGAATAATGGCACCAGAAAT	1009
Ptrichocarpa	26	[A/C]	A:A	A	ATTGGATAAATCAAGAAAACAGCAGTAGCCGCCGCAACAGGAGCTGAATATGCAACAGCAATCCAAGGACGCATACCCAGACGGAAACT	AGTTCCCACTCACGCCCCATGTAACAAGCTACACCAAGTAAGAAGTGTAGAACAATTAGCTCATAAGGACCGCCGTTGTATAACCATTCATCAACGGATGCCGCTTCCCATATTGGGTAAAAGTGCAACCCTATAGCCGCAGAAGTAGGAATAATGGCACCAGAAAT	1009
Pfremontii	26	[A/C]	A:A	A	ATTGGATAAATCAAGAAAACAGCAGTAGCCGCCGCAACAGGAGCTGAATATGCAACAGCAATCCAAGGACGCATACCCAGACGGAAACT	AGTTCCCACTCACGCCCCATGTAACAAGCTACACCAAGTAAGAAGTGTAGAACAATTAGCTCATAAGGACCGCCGTTGTATAACCATTCATCAACGGATGCCGCTTCCCATATTGGGTAAAAGTGCAACCCTATAGCCGCAGAAGTAGGAATAATGGCACCAGAAAT	1009
PtremulaW52	26	[A/C]	C:C	C	ATTGGATAAATCAAGAAAACAGCAGTAGCCGCCGCAACAGGAGCTGAATATGCAACAGCAATCCAAGGACGCATACCCAGACGGAAACT	AGTTCCCACTCACGCCCCATGTAACAAGCTACACCAAGTAAGAAGTGTAGAACAATTAGCTCATAAGGACCGCCGTTGTATAACCATTCATCAACGGATGCCGCTTCCCATATTGGGTAAAAGTGCAACCCTATAGCCGCAGAAGTAGGAATAATGGCACCAGAAAT	1009
Pyunnanensis	26	[A/C]	A:A	A	ATTGGATAAATCAAGAAAACAGCAGTAGCCGCCGCAACAGGAGCTGAATATGCAACAGCAATCCAAGGACGCATACCCAGACGGAAACT	AGTTCCCACTCACGCCCCATGTAACAAGCTACACCAAGTAAGAAGTGTAGAACAATTAGCTCATAAGGACCGCCGTTGTATAACCATTCATCAACGGATGCCGCTTCCCATATTGGGTAAAAGTGCAACCCTATAGCCGCAGAAGTAGGAATAATGGCACCAGAAAT	1009
Ptremula717	26	[A/C]	C:C	C	ATTGGATAAATCAAGAAAACAGCAGTAGCCGCCGCAACAGGAGCTGAATATGCAACAGCAATCCAAGGACGCATACCCAGACGGAAACT	AGTTCCCACTCACGCCCCATGTAACAAGCTACACCAAGTAAGAAGTGTAGAACAATTAGCTCATAAGGACCGCCGTTGTATAACCATTCATCAACGGATGCCGCTTCCCATATTGGGTAAAAGTGCAACCCTATAGCCGCAGAAGTAGGAATAATGGCACCAGAAAT	1009
Palba	26	[A/C]	C:C	C	ATTGGATAAATCAAGAAAACAGCAGTAGCCGCCGCAACAGGAGCTGAATATGCAACAGCAATCCAAGGACGCATACCCAGACGGAAACT	AGTTCCCACTCACGCCCCATGTAACAAGCTACACCAAGTAAGAAGTGTAGAACAATTAGCTCATAAGGACCGCCGTTGTATAACCATTCATCAACGGATGCCGCTTCCCATATTGGGTAAAAGTGCAACCCTATAGCCGCAGAAGTAGGAATAATGGCACCAGAAAT	1009
Pcathayana	26	[A/C]	C:C	C	ATTGGATAAATCAAGAAAACAGCAGTAGCCGCCGCAACAGGAGCTGAATATGCAACAGCAATCCAAGGACGCATACCCAGACGGAAACT	AGTTCCCACTCACGCCCCATGTAACAAGCTACACCAAGTAAGAAGTGTAGAACAATTAGCTCATAAGGACCGCCGTTGTATAACCATTCATCAACGGATGCCGCTTCCCATATTGGGTAAAAGTGCAACCCTATAGCCGCAGAAGTAGGAATAATGGCACCAGAAAT	1009
Pbalsamifera	26	[A/C]	A:A	A	ATTGGATAAATCAAGAAAACAGCAGTAGCCGCCGCAACAGGAGCTGAATATGCAACAGCAATCCAAGGACGCATACCCAGACGGAAACT	AGTTCCCACTCACGCCCCATGTAACAAGCTACACCAAGTAAGAAGTGTAGAACAATTAGCTCATAAGGACCGCCGTTGTATAACCATTCATCAACGGATGCCGCTTCCCATATTGGGTAAAAGTGCAACCCTATAGCCGCAGAAGTAGGAATAATGGCACCAGAAAT	1009
Peuphratica	27	[A/G]	G:G	G	AGTTCCCACTCACGCCCCATGTAACAAGCTACACCAAGTAAGAAGTGTAGAACAATTAGCTCATAAGGACCGCCGTTGTATAACCATTCATCAACGGATGCCGCTTCCCATATTGGGTAAAAGTGCAACCCTATAGCCGCAGAAGTAGGAATAATGGCACCAGAAAT	ATATTGTTTCCATAAAGTAGAGATCCAGAAACAGGTTCACGAATACCATCAATGTCTACTGGAGGGGCAGCAATGAAAGCGATAATAAATACAGAAGTTGCGGTCAATAAAGTAGGAATCATCAAAACACCAAACCATCCAATATAAAGACGGTTTTCAGTGCTGGTTATCCAATTACAGAAGCGACCCCAAAGGCTTTCGCTTTCGCGTCTCTCTAAAATTGCAGTCATGGTAAAAT	1177
Ptrichocarpa	27	[A/G]	G:G	G	AGTTCCCACTCACGCCCCATGTAACAAGCTACACCAAGTAAGAAGTGTAGAACAATTAGCTCATAAGGACCGCCGTTGTATAACCATTCATCAACGGATGCCGCTTCCCATATTGGGTAAAAGTGCAACCCTATAGCCGCAGAAGTAGGAATAATGGCACCAGAAAT	ATATTGTTTCCATAAAGTAGAGATCCAGAAACAGGTTCACGAATACCATCAATGTCTACTGGAGGGGCAGCAATGAAAGCGATAATAAATACAGAAGTTGCGGTCAATAAAGTAGGAATCATCAAAACACCAAACCATCCAATATAAAGACGGTTTTCAGTGCTGGTTATCCAATTACAGAAGCGACCCCAAAGGCTTTCGCTTTCGCGTCTCTCTAAAATTGCAGTCATGGTAAAAT	1177
Pfremontii	27	[A/G]	G:G	G	AGTTCCCACTCACGCCCCATGTAACAAGCTACACCAAGTAAGAAGTGTAGAACAATTAGCTCATAAGGACCGCCGTTGTATAACCATTCATCAACGGATGCCGCTTCCCATATTGGGTAAAAGTGCAACCCTATAGCCGCAGAAGTAGGAATAATGGCACCAGAAAT	ATATTGTTTCCATAAAGTAGAGATCCAGAAACAGGTTCACGAATACCATCAATGTCTACTGGAGGGGCAGCAATGAAAGCGATAATAAATACAGAAGTTGCGGTCAATAAAGTAGGAATCATCAAAACACCAAACCATCCAATATAAAGACGGTTTTCAGTGCTGGTTATCCAATTACAGAAGCGACCCCAAAGGCTTTCGCTTTCGCGTCTCTCTAAAATTGCAGTCATGGTAAAAT	1177
PtremulaW52	27	[A/G]	G:G	G	AGTTCCCACTCACGCCCCATGTAACAAGCTACACCAAGTAAGAAGTGTAGAACAATTAGCTCATAAGGACCGCCGTTGTATAACCATTCATCAACGGATGCCGCTTCCCATATTGGGTAAAAGTGCAACCCTATAGCCGCAGAAGTAGGAATAATGGCACCAGAAAT	ATATTGTTTCCATAAAGTAGAGATCCAGAAACAGGTTCACGAATACCATCAATGTCTACTGGAGGGGCAGCAATGAAAGCGATAATAAATACAGAAGTTGCGGTCAATAAAGTAGGAATCATCAAAACACCAAACCATCCAATATAAAGACGGTTTTCAGTGCTGGTTATCCAATTACAGAAGCGACCCCAAAGGCTTTCGCTTTCGCGTCTCTCTAAAATTGCAGTCATGGTAAAAT	1177
Pyunnanensis	27	[A/G]	G:G	G	AGTTCCCACTCACGCCCCATGTAACAAGCTACACCAAGTAAGAAGTGTAGAACAATTAGCTCATAAGGACCGCCGTTGTATAACCATTCATCAACGGATGCCGCTTCCCATATTGGGTAAAAGTGCAACCCTATAGCCGCAGAAGTAGGAATAATGGCACCAGAAAT	ATATTGTTTCCATAAAGTAGAGATCCAGAAACAGGTTCACGAATACCATCAATGTCTACTGGAGGGGCAGCAATGAAAGCGATAATAAATACAGAAGTTGCGGTCAATAAAGTAGGAATCATCAAAACACCAAACCATCCAATATAAAGACGGTTTTCAGTGCTGGTTATCCAATTACAGAAGCGACCCCAAAGGCTTTCGCTTTCGCGTCTCTCTAAAATTGCAGTCATGGTAAAAT	1177
Ptremula717	27	[A/G]	G:G	G	AGTTCCCACTCACGCCCCATGTAACAAGCTACACCAAGTAAGAAGTGTAGAACAATTAGCTCATAAGGACCGCCGTTGTATAACCATTCATCAACGGATGCCGCTTCCCATATTGGGTAAAAGTGCAACCCTATAGCCGCAGAAGTAGGAATAATGGCACCAGAAAT	ATATTGTTTCCATAAAGTAGAGATCCAGAAACAGGTTCACGAATACCATCAATGTCTACTGGAGGGGCAGCAATGAAAGCGATAATAAATACAGAAGTTGCGGTCAATAAAGTAGGAATCATCAAAACACCAAACCATCCAATATAAAGACGGTTTTCAGTGCTGGTTATCCAATTACAGAAGCGACCCCAAAGGCTTTCGCTTTCGCGTCTCTCTAAAATTGCAGTCATGGTAAAAT	1177
Palba	27	[A/G]	G:G	G	AGTTCCCACTCACGCCCCATGTAACAAGCTACACCAAGTAAGAAGTGTAGAACAATTAGCTCATAAGGACCGCCGTTGTATAACCATTCATCAACGGATGCCGCTTCCCATATTGGGTAAAAGTGCAACCCTATAGCCGCAGAAGTAGGAATAATGGCACCAGAAAT	ATATTGTTTCCATAAAGTAGAGATCCAGAAACAGGTTCACGAATACCATCAATGTCTACTGGAGGGGCAGCAATGAAAGCGATAATAAATACAGAAGTTGCGGTCAATAAAGTAGGAATCATCAAAACACCAAACCATCCAATATAAAGACGGTTTTCAGTGCTGGTTATCCAATTACAGAAGCGACCCCAAAGGCTTTCGCTTTCGCGTCTCTCTAAAATTGCAGTCATGGTAAAAT	1177
Pcathayana	27	[A/G]	A:A	A	AGTTCCCACTCACGCCCCATGTAACAAGCTACACCAAGTAAGAAGTGTAGAACAATTAGCTCATAAGGACCGCCGTTGTATAACCATTCATCAACGGATGCCGCTTCCCATATTGGGTAAAAGTGCAACCCTATAGCCGCAGAAGTAGGAATAATGGCACCAGAAAT	ATATTGTTTCCATAAAGTAGAGATCCAGAAACAGGTTCACGAATACCATCAATGTCTACTGGAGGGGCAGCAATGAAAGCGATAATAAATACAGAAGTTGCGGTCAATAAAGTAGGAATCATCAAAACACCAAACCATCCAATATAAAGACGGTTTTCAGTGCTGGTTATCCAATTACAGAAGCGACCCCAAAGGCTTTCGCTTTCGCGTCTCTCTAAAATTGCAGTCATGGTAAAAT	1177
Pbalsamifera	27	[A/G]	G:G	G	AGTTCCCACTCACGCCCCATGTAACAAGCTACACCAAGTAAGAAGTGTAGAACAATTAGCTCATAAGGACCGCCGTTGTATAACCATTCATCAACGGATGCCGCTTCCCATATTGGGTAAAAGTGCAACCCTATAGCCGCAGAAGTAGGAATAATGGCACCAGAAAT	ATATTGTTTCCATAAAGTAGAGATCCAGAAACAGGTTCACGAATACCATCAATGTCTACTGGAGGGGCAGCAATGAAAGCGATAATAAATACAGAAGTTGCGGTCAATAAAGTAGGAATCATCAAAACACCAAACCATCCAATATAAAGACGGTTTTCAGTGCTGGTTATCCAATTACAGAAGCGACCCCAAAGGCTTTCGCTTTCGCGTCTCTCTAAAATTGCAGTCATGGTAAAAT	1177
Peuphratica	28	[T/C]	T:T	T	ATATTGTTTCCATAAAGTAGAGATCCAGAAACAGGTTCACGAATACCATCAATGTCTACTGGAGGGGCAGCAATGAAAGCGATAATAAATACAGAAGTTGCGGTCAATAAAGTAGGAATCATCAAAACACCAAACCATCCAATATAAAGACGGTTTTCAGTGCTGGTTATCCAATTACAGAAGCGACCCCAAAGGCTTTCGCTTTCGCGTCTCTCTAAAATTGCAGTCATGGTAAAAT	TTGGTTTATTTAATCATCAGGGACTCCCAAGCACACGAATTCTCTATAAATAGAAATAGATAATTGAGGGCTTGTTATTCAACAGTATAACATGACTTCTATACCCATGTCAACCAATATCAACATCTATGAATATATCTTT	1416
Ptrichocarpa	28	[T/C]	C:C	C	ATATTGTTTCCATAAAGTAGAGATCCAGAAACAGGTTCACGAATACCATCAATGTCTACTGGAGGGGCAGCAATGAAAGCGATAATAAATACAGAAGTTGCGGTCAATAAAGTAGGAATCATCAAAACACCAAACCATCCAATATAAAGACGGTTTTCAGTGCTGGTTATCCAATTACAGAAGCGACCCCAAAGGCTTTCGCTTTCGCGTCTCTCTAAAATTGCAGTCATGGTAAAAT	TTGGTTTATTTAATCATCAGGGACTCCCAAGCACACGAATTCTCTATAAATAGAAATAGATAATTGAGGGCTTGTTATTCAACAGTATAACATGACTTCTATACCCATGTCAACCAATATCAACATCTATGAATATATCTTT	1416
Pfremontii	28	[T/C]	C:C	C	ATATTGTTTCCATAAAGTAGAGATCCAGAAACAGGTTCACGAATACCATCAATGTCTACTGGAGGGGCAGCAATGAAAGCGATAATAAATACAGAAGTTGCGGTCAATAAAGTAGGAATCATCAAAACACCAAACCATCCAATATAAAGACGGTTTTCAGTGCTGGTTATCCAATTACAGAAGCGACCCCAAAGGCTTTCGCTTTCGCGTCTCTCTAAAATTGCAGTCATGGTAAAAT	TTGGTTTATTTAATCATCAGGGACTCCCAAGCACACGAATTCTCTATAAATAGAAATAGATAATTGAGGGCTTGTTATTCAACAGTATAACATGACTTCTATACCCATGTCAACCAATATCAACATCTATGAATATATCTTT	1416
PtremulaW52	28	[T/C]	C:C	C	ATATTGTTTCCATAAAGTAGAGATCCAGAAACAGGTTCACGAATACCATCAATGTCTACTGGAGGGGCAGCAATGAAAGCGATAATAAATACAGAAGTTGCGGTCAATAAAGTAGGAATCATCAAAACACCAAACCATCCAATATAAAGACGGTTTTCAGTGCTGGTTATCCAATTACAGAAGCGACCCCAAAGGCTTTCGCTTTCGCGTCTCTCTAAAATTGCAGTCATGGTAAAAT	TTGGTTTATTTAATCATCAGGGACTCCCAAGCACACGAATTCTCTATAAATAGAAATAGATAATTGAGGGCTTGTTATTCAACAGTATAACATGACTTCTATACCCATGTCAACCAATATCAACATCTATGAATATATCTTT	1416
Pyunnanensis	28	[T/C]	C:C	C	ATATTGTTTCCATAAAGTAGAGATCCAGAAACAGGTTCACGAATACCATCAATGTCTACTGGAGGGGCAGCAATGAAAGCGATAATAAATACAGAAGTTGCGGTCAATAAAGTAGGAATCATCAAAACACCAAACCATCCAATATAAAGACGGTTTTCAGTGCTGGTTATCCAATTACAGAAGCGACCCCAAAGGCTTTCGCTTTCGCGTCTCTCTAAAATTGCAGTCATGGTAAAAT	TTGGTTTATTTAATCATCAGGGACTCCCAAGCACACGAATTCTCTATAAATAGAAATAGATAATTGAGGGCTTGTTATTCAACAGTATAACATGACTTCTATACCCATGTCAACCAATATCAACATCTATGAATATATCTTT	1416
Ptremula717	28	[T/C]	C:C	C	ATATTGTTTCCATAAAGTAGAGATCCAGAAACAGGTTCACGAATACCATCAATGTCTACTGGAGGGGCAGCAATGAAAGCGATAATAAATACAGAAGTTGCGGTCAATAAAGTAGGAATCATCAAAACACCAAACCATCCAATATAAAGACGGTTTTCAGTGCTGGTTATCCAATTACAGAAGCGACCCCAAAGGCTTTCGCTTTCGCGTCTCTCTAAAATTGCAGTCATGGTAAAAT	TTGGTTTATTTAATCATCAGGGACTCCCAAGCACACGAATTCTCTATAAATAGAAATAGATAATTGAGGGCTTGTTATTCAACAGTATAACATGACTTCTATACCCATGTCAACCAATATCAACATCTATGAATATATCTTT	1416
Palba	28	[T/C]	C:C	C	ATATTGTTTCCATAAAGTAGAGATCCAGAAACAGGTTCACGAATACCATCAATGTCTACTGGAGGGGCAGCAATGAAAGCGATAATAAATACAGAAGTTGCGGTCAATAAAGTAGGAATCATCAAAACACCAAACCATCCAATATAAAGACGGTTTTCAGTGCTGGTTATCCAATTACAGAAGCGACCCCAAAGGCTTTCGCTTTCGCGTCTCTCTAAAATTGCAGTCATGGTAAAAT	TTGGTTTATTTAATCATCAGGGACTCCCAAGCACACGAATTCTCTATAAATAGAAATAGATAATTGAGGGCTTGTTATTCAACAGTATAACATGACTTCTATACCCATGTCAACCAATATCAACATCTATGAATATATCTTT	1416
Pcathayana	28	[T/C]	C:C	C	ATATTGTTTCCATAAAGTAGAGATCCAGAAACAGGTTCACGAATACCATCAATGTCTACTGGAGGGGCAGCAATGAAAGCGATAATAAATACAGAAGTTGCGGTCAATAAAGTAGGAATCATCAAAACACCAAACCATCCAATATAAAGACGGTTTTCAGTGCTGGTTATCCAATTACAGAAGCGACCCCAAAGGCTTTCGCTTTCGCGTCTCTCTAAAATTGCAGTCATGGTAAAAT	TTGGTTTATTTAATCATCAGGGACTCCCAAGCACACGAATTCTCTATAAATAGAAATAGATAATTGAGGGCTTGTTATTCAACAGTATAACATGACTTCTATACCCATGTCAACCAATATCAACATCTATGAATATATCTTT	1416
Pbalsamifera	28	[T/C]	C:C	C	ATATTGTTTCCATAAAGTAGAGATCCAGAAACAGGTTCACGAATACCATCAATGTCTACTGGAGGGGCAGCAATGAAAGCGATAATAAATACAGAAGTTGCGGTCAATAAAGTAGGAATCATCAAAACACCAAACCATCCAATATAAAGACGGTTTTCAGTGCTGGTTATCCAATTACAGAAGCGACCCCAAAGGCTTTCGCTTTCGCGTCTCTCTAAAATTGCAGTCATGGTAAAAT	TTGGTTTATTTAATCATCAGGGACTCCCAAGCACACGAATTCTCTATAAATAGAAATAGATAATTGAGGGCTTGTTATTCAACAGTATAACATGACTTCTATACCCATGTCAACCAATATCAACATCTATGAATATATCTTT	1416
Peuphratica	29	[A/T]	T:T	T	TTGGTTTATTTAATCATCAGGGACTCCCAAGCACACGAATTCTCTATAAATAGAAATAGATAATTGAGGGCTTGTTATTCAACAGTATAACATGACTTCTATACCCATGTCAACCAATATCAACATCTATGAATATATCTTT	TGATCTTATCTATTTAGATTCATCAGCATTTTTTTGAATGAATGAAATTGAAGTGAGTTAAAAATTAGAATTCAGATTTC	1559
Ptrichocarpa	29	[A/T]	A:A	A	TTGGTTTATTTAATCATCAGGGACTCCCAAGCACACGAATTCTCTATAAATAGAAATAGATAATTGAGGGCTTGTTATTCAACAGTATAACATGACTTCTATACCCATGTCAACCAATATCAACATCTATGAATATATCTTT	TGATCTTATCTATTTAGATTCATCAGCATTTTTTTGAATGAATGAAATTGAAGTGAGTTAAAAATTAGAATTCAGATTTC	1559
Pfremontii	29	[A/T]	A:A	A	TTGGTTTATTTAATCATCAGGGACTCCCAAGCACACGAATTCTCTATAAATAGAAATAGATAATTGAGGGCTTGTTATTCAACAGTATAACATGACTTCTATACCCATGTCAACCAATATCAACATCTATGAATATATCTTT	TGATCTTATCTATTTAGATTCATCAGCATTTTTTTGAATGAATGAAATTGAAGTGAGTTAAAAATTAGAATTCAGATTTC	1559
PtremulaW52	29	[A/T]	A:A	A	TTGGTTTATTTAATCATCAGGGACTCCCAAGCACACGAATTCTCTATAAATAGAAATAGATAATTGAGGGCTTGTTATTCAACAGTATAACATGACTTCTATACCCATGTCAACCAATATCAACATCTATGAATATATCTTT	TGATCTTATCTATTTAGATTCATCAGCATTTTTTTGAATGAATGAAATTGAAGTGAGTTAAAAATTAGAATTCAGATTTC	1559
Pyunnanensis	29	[A/T]	A:A	A	TTGGTTTATTTAATCATCAGGGACTCCCAAGCACACGAATTCTCTATAAATAGAAATAGATAATTGAGGGCTTGTTATTCAACAGTATAACATGACTTCTATACCCATGTCAACCAATATCAACATCTATGAATATATCTTT	TGATCTTATCTATTTAGATTCATCAGCATTTTTTTGAATGAATGAAATTGAAGTGAGTTAAAAATTAGAATTCAGATTTC	1559
Ptremula717	29	[A/T]	A:A	A	TTGGTTTATTTAATCATCAGGGACTCCCAAGCACACGAATTCTCTATAAATAGAAATAGATAATTGAGGGCTTGTTATTCAACAGTATAACATGACTTCTATACCCATGTCAACCAATATCAACATCTATGAATATATCTTT	TGATCTTATCTATTTAGATTCATCAGCATTTTTTTGAATGAATGAAATTGAAGTGAGTTAAAAATTAGAATTCAGATTTC	1559
Palba	29	[A/T]	A:A	A	TTGGTTTATTTAATCATCAGGGACTCCCAAGCACACGAATTCTCTATAAATAGAAATAGATAATTGAGGGCTTGTTATTCAACAGTATAACATGACTTCTATACCCATGTCAACCAATATCAACATCTATGAATATATCTTT	TGATCTTATCTATTTAGATTCATCAGCATTTTTTTGAATGAATGAAATTGAAGTGAGTTAAAAATTAGAATTCAGATTTC	1559
Pcathayana	29	[A/T]	A:A	A	TTGGTTTATTTAATCATCAGGGACTCCCAAGCACACGAATTCTCTATAAATAGAAATAGATAATTGAGGGCTTGTTATTCAACAGTATAACATGACTTCTATACCCATGTCAACCAATATCAACATCTATGAATATATCTTT	TGATCTTATCTATTTAGATTCATCAGCATTTTTTTGAATGAATGAAATTGAAGTGAGTTAAAAATTAGAATTCAGATTTC	1559
Pbalsamifera	29	[A/T]	A:A	A	TTGGTTTATTTAATCATCAGGGACTCCCAAGCACACGAATTCTCTATAAATAGAAATAGATAATTGAGGGCTTGTTATTCAACAGTATAACATGACTTCTATACCCATGTCAACCAATATCAACATCTATGAATATATCTTT	TGATCTTATCTATTTAGATTCATCAGCATTTTTTTGAATGAATGAAATTGAAGTGAGTTAAAAATTAGAATTCAGATTTC	1559
Peuphratica	30	[A/T]	A:A	A	TGATCTTATCTATTTAGATTCATCAGCATTTTTTTGAATGAATGAAATTGAAGTGAGTTAAAAATTAGAATTCAGATTTC	ATTTCTATG	1640
Ptrichocarpa	30	[A/T]	T:T	T	TGATCTTATCTATTTAGATTCATCAGCATTTTTTTGAATGAATGAAATTGAAGTGAGTTAAAAATTAGAATTCAGATTTC	ATTTCTATG	1640
Pfremontii	30	[A/T]	T:T	T	TGATCTTATCTATTTAGATTCATCAGCATTTTTTTGAATGAATGAAATTGAAGTGAGTTAAAAATTAGAATTCAGATTTC	ATTTCTATG	1640
PtremulaW52	30	[A/T]	T:T	T	TGATCTTATCTATTTAGATTCATCAGCATTTTTTTGAATGAATGAAATTGAAGTGAGTTAAAAATTAGAATTCAGATTTC	ATTTCTATG	1640
Pyunnanensis	30	[A/T]	T:T	T	TGATCTTATCTATTTAGATTCATCAGCATTTTTTTGAATGAATGAAATTGAAGTGAGTTAAAAATTAGAATTCAGATTTC	ATTTCTATG	1640
Ptremula717	30	[A/T]	T:T	T	TGATCTTATCTATTTAGATTCATCAGCATTTTTTTGAATGAATGAAATTGAAGTGAGTTAAAAATTAGAATTCAGATTTC	ATTTCTATG	1640
Palba	30	[A/T]	T:T	T	TGATCTTATCTATTTAGATTCATCAGCATTTTTTTGAATGAATGAAATTGAAGTGAGTTAAAAATTAGAATTCAGATTTC	ATTTCTATG	1640
Pcathayana	30	[A/T]	T:T	T	TGATCTTATCTATTTAGATTCATCAGCATTTTTTTGAATGAATGAAATTGAAGTGAGTTAAAAATTAGAATTCAGATTTC	ATTTCTATG	1640
Pbalsamifera	30	[A/T]	T:T	T	TGATCTTATCTATTTAGATTCATCAGCATTTTTTTGAATGAATGAAATTGAAGTGAGTTAAAAATTAGAATTCAGATTTC	ATTTCTATG	1640
Peuphratica	31	[C/G]	C:C	C	ATTTCTATG	ATAGAAATAGCATATAGAATTTCATATGATTTCAATATACTAGTTATAATG	1650
Ptrichocarpa	31	[C/G]	G:G	G	ATTTCTATG	ATAGAAATAGCATATAGAATTTCATATGATTTCAATATACTAGTTATAATG	1650
Pfremontii	31	[C/G]	C:C	C	ATTTCTATG	ATAGAAATAGCATATAGAATTTCATATGATTTCAATATACTAGTTATAATG	1650
PtremulaW52	31	[C/G]	C:C	C	ATTTCTATG	ATAGAAATAGCATATAGAATTTCATATGATTTCAATATACTAGTTATAATG	1650
Pyunnanensis	31	[C/G]	C:C	C	ATTTCTATG	ATAGAAATAGCATATAGAATTTCATATGATTTCAATATACTAGTTATAATG	1650
Ptremula717	31	[C/G]	C:C	C	ATTTCTATG	ATAGAAATAGCATATAGAATTTCATATGATTTCAATATACTAGTTATAATG	1650
Palba	31	[C/G]	C:C	C	ATTTCTATG	ATAGAAATAGCATATAGAATTTCATATGATTTCAATATACTAGTTATAATG	1650
Pcathayana	31	[C/G]	C:C	C	ATTTCTATG	ATAGAAATAGCATATAGAATTTCATATGATTTCAATATACTAGTTATAATG	1650
Pbalsamifera	31	[C/G]	C:C	C	ATTTCTATG	ATAGAAATAGCATATAGAATTTCATATGATTTCAATATACTAGTTATAATG	1650
Peuphratica	32	[A/G]	A:A	A	ATAGAAATAGCATATAGAATTTCATATGATTTCAATATACTAGTTATAATG		1702
Ptrichocarpa	32	[A/G]	G:G	G	ATAGAAATAGCATATAGAATTTCATATGATTTCAATATACTAGTTATAATG		1702
Pfremontii	32	[A/G]	G:G	G	ATAGAAATAGCATATAGAATTTCATATGATTTCAATATACTAGTTATAATG		1702
PtremulaW52	32	[A/G]	G:G	G	ATAGAAATAGCATATAGAATTTCATATGATTTCAATATACTAGTTATAATG		1702
Pyunnanensis	32	[A/G]	G:G	G	ATAGAAATAGCATATAGAATTTCATATGATTTCAATATACTAGTTATAATG		1702
Ptremula717	32	[A/G]	G:G	G	ATAGAAATAGCATATAGAATTTCATATGATTTCAATATACTAGTTATAATG		1702
Palba	32	[A/G]	G:G	G	ATAGAAATAGCATATAGAATTTCATATGATTTCAATATACTAGTTATAATG		1702
Pcathayana	32	[A/G]	G:G	G	ATAGAAATAGCATATAGAATTTCATATGATTTCAATATACTAGTTATAATG		1702
Pbalsamifera	32	[A/G]	G:G	G	ATAGAAATAGCATATAGAATTTCATATGATTTCAATATACTAGTTATAATG		1702
Peuphratica	33	indel	insertion	insertion			1703
Ptrichocarpa	33	indel	insertion	insertion			1703
Pfremontii	33	indel	insertion	insertion			1703
PtremulaW52	33	indel	insertion	insertion			1703
Pyunnanensis	33	indel	deletion	deletion			1703
Ptremula717	33	indel	insertion	insertion			1703
Palba	33	indel	insertion	insertion			1703
Pcathayana	33	indel	deletion	deletion			1703
Pbalsamifera	33	indel	deletion	deletion			1703
Peuphratica	34	[A/C]	A:A	A	GTTGCCCGGGACTCGAACCCGGAACTAGTCGGATGGAGTAGAGAATTTCTTTGTTAAAAAATAGTTTAAAAACCCTCCCCAAACCGTGCTTGCATTTTTCATTGCACACGGCTTTCCCTATGTATACATCTAAAACTCAGTTCCCTCCCC	GA	1862
Ptrichocarpa	34	[A/C]	A:A	A	GTTGCCCGGGACTCGAACCCGGAACTAGTCGGATGGAGTAGAGAATTTCTTTGTTAAAAAATAGTTTAAAAACCCTCCCCAAACCGTGCTTGCATTTTTCATTGCACACGGCTTTCCCTATGTATACATCTAAAACTCAGTTCCCTCCCC	GA	1862
Pfremontii	34	[A/C]	A:A	A	GTTGCCCGGGACTCGAACCCGGAACTAGTCGGATGGAGTAGAGAATTTCTTTGTTAAAAAATAGTTTAAAAACCCTCCCCAAACCGTGCTTGCATTTTTCATTGCACACGGCTTTCCCTATGTATACATCTAAAACTCAGTTCCCTCCCC	GA	1862
PtremulaW52	34	[A/C]	A:A	A	GTTGCCCGGGACTCGAACCCGGAACTAGTCGGATGGAGTAGAGAATTTCTTTGTTAAAAAATAGTTTAAAAACCCTCCCCAAACCGTGCTTGCATTTTTCATTGCACACGGCTTTCCCTATGTATACATCTAAAACTCAGTTCCCTCCCC	GA	1862
Pyunnanensis	34	[A/C]	A:A	A	GTTGCCCGGGACTCGAACCCGGAACTAGTCGGATGGAGTAGAGAATTTCTTTGTTAAAAAATAGTTTAAAAACCCTCCCCAAACCGTGCTTGCATTTTTCATTGCACACGGCTTTCCCTATGTATACATCTAAAACTCAGTTCCCTCCCC	GA	1862
Ptremula717	34	[A/C]	A:A	A	GTTGCCCGGGACTCGAACCCGGAACTAGTCGGATGGAGTAGAGAATTTCTTTGTTAAAAAATAGTTTAAAAACCCTCCCCAAACCGTGCTTGCATTTTTCATTGCACACGGCTTTCCCTATGTATACATCTAAAACTCAGTTCCCTCCCC	GA	1862
Palba	34	[A/C]	C:C	C	GTTGCCCGGGACTCGAACCCGGAACTAGTCGGATGGAGTAGAGAATTTCTTTGTTAAAAAATAGTTTAAAAACCCTCCCCAAACCGTGCTTGCATTTTTCATTGCACACGGCTTTCCCTATGTATACATCTAAAACTCAGTTCCCTCCCC	GA	1862
Pcathayana	34	[A/C]	A:A	A	GTTGCCCGGGACTCGAACCCGGAACTAGTCGGATGGAGTAGAGAATTTCTTTGTTAAAAAATAGTTTAAAAACCCTCCCCAAACCGTGCTTGCATTTTTCATTGCACACGGCTTTCCCTATGTATACATCTAAAACTCAGTTCCCTCCCC	GA	1862
Pbalsamifera	34	[A/C]	A:A	A	GTTGCCCGGGACTCGAACCCGGAACTAGTCGGATGGAGTAGAGAATTTCTTTGTTAAAAAATAGTTTAAAAACCCTCCCCAAACCGTGCTTGCATTTTTCATTGCACACGGCTTTCCCTATGTATACATCTAAAACTCAGTTCCCTCCCC	GA	1862
Peuphratica	35	[T/C]	C:C	C	GA	GGAAC	1865
Ptrichocarpa	35	[T/C]	C:C	C	GA	GGAAC	1865
Pfremontii	35	[T/C]	T:T	T	GA	GGAAC	1865
PtremulaW52	35	[T/C]	C:C	C	GA	GGAAC	1865
Pyunnanensis	35	[T/C]	C:C	C	GA	GGAAC	1865
Ptremula717	35	[T/C]	C:C	C	GA	GGAAC	1865
Palba	35	[T/C]	C:C	C	GA	GGAAC	1865
Pcathayana	35	[T/C]	C:C	C	GA	GGAAC	1865
Pbalsamifera	35	[T/C]	C:C	C	GA	GGAAC	1865
Peuphratica	36	indel	insertion	insertion	GGAAC		1871
Ptrichocarpa	36	indel	insertion	insertion	GGAAC		1871
Pfremontii	36	indel	insertion	insertion	GGAAC		1871
PtremulaW52	36	indel	insertion	insertion	GGAAC		1871
Pyunnanensis	36	indel	insertion	insertion	GGAAC		1871
Ptremula717	36	indel	insertion	insertion	GGAAC		1871
Palba	36	indel	deletion	deletion	GGAAC		1871
Pcathayana	36	indel	insertion	insertion	GGAAC		1871
Pbalsamifera	36	indel	insertion	insertion	GGAAC		1871
Peuphratica	37	[C/G]	G:G	G	GATAAATACTCATTTACTCAATCTTTACTC	TATATTG	1911
Ptrichocarpa	37	[C/G]	G:G	G	GATAAATACTCATTTACTCAATCTTTACTC	TATATTG	1911
Pfremontii	37	[C/G]	G:G	G	GATAAATACTCATTTACTCAATCTTTACTC	TATATTG	1911
PtremulaW52	37	[C/G]	C:C	C	GATAAATACTCATTTACTCAATCTTTACTC	TATATTG	1911
Pyunnanensis	37	[C/G]	G:G	G	GATAAATACTCATTTACTCAATCTTTACTC	TATATTG	1911
Ptremula717	37	[C/G]	C:C	C	GATAAATACTCATTTACTCAATCTTTACTC	TATATTG	1911
Palba	37	[C/G]	G:G	G	GATAAATACTCATTTACTCAATCTTTACTC	TATATTG	1911
Pcathayana	37	[C/G]	G:G	G	GATAAATACTCATTTACTCAATCTTTACTC	TATATTG	1911
Pbalsamifera	37	[C/G]	G:G	G	GATAAATACTCATTTACTCAATCTTTACTC	TATATTG	1911
Peuphratica	38	[T/C]	C:C	C	TATATTG	ATGAGCATTTCATAATG	1919
Ptrichocarpa	38	[T/C]	C:C	C	TATATTG	ATGAGCATTTCATAATG	1919
Pfremontii	38	[T/C]	C:C	C	TATATTG	ATGAGCATTTCATAATG	1919
PtremulaW52	38	[T/C]	C:C	C	TATATTG	ATGAGCATTTCATAATG	1919
Pyunnanensis	38	[T/C]	C:C	C	TATATTG	ATGAGCATTTCATAATG	1919
Ptremula717	38	[T/C]	C:C	C	TATATTG	ATGAGCATTTCATAATG	1919
Palba	38	[T/C]	T:T	T	TATATTG	ATGAGCATTTCATAATG	1919
Pcathayana	38	[T/C]	C:C	C	TATATTG	ATGAGCATTTCATAATG	1919
Pbalsamifera	38	[T/C]	C:C	C	TATATTG	ATGAGCATTTCATAATG	1919
Peuphratica	39	[T/G]	G:G	G	ATGAGCATTTCATAATG	AAAT	1937
Ptrichocarpa	39	[T/G]	G:G	G	ATGAGCATTTCATAATG	AAAT	1937
Pfremontii	39	[T/G]	T:T	T	ATGAGCATTTCATAATG	AAAT	1937
PtremulaW52	39	[T/G]	G:G	G	ATGAGCATTTCATAATG	AAAT	1937
Pyunnanensis	39	[T/G]	G:G	G	ATGAGCATTTCATAATG	AAAT	1937
Ptremula717	39	[T/G]	G:G	G	ATGAGCATTTCATAATG	AAAT	1937
Palba	39	[T/G]	G:G	G	ATGAGCATTTCATAATG	AAAT	1937
Pcathayana	39	[T/G]	G:G	G	ATGAGCATTTCATAATG	AAAT	1937
Pbalsamifera	39	[T/G]	G:G	G	ATGAGCATTTCATAATG	AAAT	1937
Peuphratica	40	[C/G]	G:G	G	AAAT	GATGATTTCTTTTGTTATCCCTATTTAGTTT	1942
Ptrichocarpa	40	[C/G]	G:G	G	AAAT	GATGATTTCTTTTGTTATCCCTATTTAGTTT	1942
Pfremontii	40	[C/G]	G:G	G	AAAT	GATGATTTCTTTTGTTATCCCTATTTAGTTT	1942
PtremulaW52	40	[C/G]	G:G	G	AAAT	GATGATTTCTTTTGTTATCCCTATTTAGTTT	1942
Pyunnanensis	40	[C/G]	G:G	G	AAAT	GATGATTTCTTTTGTTATCCCTATTTAGTTT	1942
Ptremula717	40	[C/G]	G:G	G	AAAT	GATGATTTCTTTTGTTATCCCTATTTAGTTT	1942
Palba	40	[C/G]	G:G	G	AAAT	GATGATTTCTTTTGTTATCCCTATTTAGTTT	1942
Pcathayana	40	[C/G]	C:C	C	AAAT	GATGATTTCTTTTGTTATCCCTATTTAGTTT	1942
Pbalsamifera	40	[C/G]	G:G	G	AAAT	GATGATTTCTTTTGTTATCCCTATTTAGTTT	1942
Peuphratica	41	indel	deletion	deletion	GATGATTTCTTTTGTTATCCCTATTTAGTTT		1974
Ptrichocarpa	41	indel	deletion	deletion	GATGATTTCTTTTGTTATCCCTATTTAGTTT		1974
Pfremontii	41	indel	deletion	deletion	GATGATTTCTTTTGTTATCCCTATTTAGTTT		1974
PtremulaW52	41	indel	insertion	insertion	GATGATTTCTTTTGTTATCCCTATTTAGTTT		1974
Pyunnanensis	41	indel	deletion	deletion	GATGATTTCTTTTGTTATCCCTATTTAGTTT		1974
Ptremula717	41	indel	insertion	insertion	GATGATTTCTTTTGTTATCCCTATTTAGTTT		1974
Palba	41	indel	insertion	insertion	GATGATTTCTTTTGTTATCCCTATTTAGTTT		1974
Pcathayana	41	indel	deletion	deletion	GATGATTTCTTTTGTTATCCCTATTTAGTTT		1974
Pbalsamifera	41	indel	deletion	deletion	GATGATTTCTTTTGTTATCCCTATTTAGTTT		1974
Peuphratica	42	[T/G]	G:G	G	AGG	ATATTTT	1984
Ptrichocarpa	42	[T/G]	G:G	G	AGG	ATATTTT	1984
Pfremontii	42	[T/G]	G:G	G	AGG	ATATTTT	1984
PtremulaW52	42	[T/G]	G:G	G	AGG	ATATTTT	1984
Pyunnanensis	42	[T/G]	G:G	G	AGG	ATATTTT	1984
Ptremula717	42	[T/G]	G:G	G	AGG	ATATTTT	1984
Palba	42	[T/G]	G:G	G	AGG	ATATTTT	1984
Pcathayana	42	[T/G]	G:G	G	AGG	ATATTTT	1984
Pbalsamifera	42	[T/G]	T:T	T	AGG	ATATTTT	1984
Peuphratica	43	[T/C]	C:C	C	ATATTTT	GATTTCCATGTTTTCATAACCAATTATTCATGATTGGACAGCTCGTTGATACAAATAATATCCAAATACCAAACCCGCCCCCTATATAACTTTTG	1992
Ptrichocarpa	43	[T/C]	C:C	C	ATATTTT	GATTTCCATGTTTTCATAACCAATTATTCATGATTGGACAGCTCGTTGATACAAATAATATCCAAATACCAAACCCGCCCCCTATATAACTTTTG	1992
Pfremontii	43	[T/C]	T:T	T	ATATTTT	GATTTCCATGTTTTCATAACCAATTATTCATGATTGGACAGCTCGTTGATACAAATAATATCCAAATACCAAACCCGCCCCCTATATAACTTTTG	1992
PtremulaW52	43	[T/C]	C:C	C	ATATTTT	GATTTCCATGTTTTCATAACCAATTATTCATGATTGGACAGCTCGTTGATACAAATAATATCCAAATACCAAACCCGCCCCCTATATAACTTTTG	1992
Pyunnanensis	43	[T/C]	C:C	C	ATATTTT	GATTTCCATGTTTTCATAACCAATTATTCATGATTGGACAGCTCGTTGATACAAATAATATCCAAATACCAAACCCGCCCCCTATATAACTTTTG	1992
Ptremula717	43	[T/C]	C:C	C	ATATTTT	GATTTCCATGTTTTCATAACCAATTATTCATGATTGGACAGCTCGTTGATACAAATAATATCCAAATACCAAACCCGCCCCCTATATAACTTTTG	1992
Palba	43	[T/C]	C:C	C	ATATTTT	GATTTCCATGTTTTCATAACCAATTATTCATGATTGGACAGCTCGTTGATACAAATAATATCCAAATACCAAACCCGCCCCCTATATAACTTTTG	1992
Pcathayana	43	[T/C]	T:T	T	ATATTTT	GATTTCCATGTTTTCATAACCAATTATTCATGATTGGACAGCTCGTTGATACAAATAATATCCAAATACCAAACCCGCCCCCTATATAACTTTTG	1992
Pbalsamifera	43	[T/C]	C:C	C	ATATTTT	GATTTCCATGTTTTCATAACCAATTATTCATGATTGGACAGCTCGTTGATACAAATAATATCCAAATACCAAACCCGCCCCCTATATAACTTTTG	1992
Peuphratica	44	[T/G]	G:G	G	GATTTCCATGTTTTCATAACCAATTATTCATGATTGGACAGCTCGTTGATACAAATAATATCCAAATACCAAACCCGCCCCCTATATAACTTTTG	GAAATAGAA	2088
Ptrichocarpa	44	[T/G]	T:T	T	GATTTCCATGTTTTCATAACCAATTATTCATGATTGGACAGCTCGTTGATACAAATAATATCCAAATACCAAACCCGCCCCCTATATAACTTTTG	GAAATAGAA	2088
Pfremontii	44	[T/G]	T:T	T	GATTTCCATGTTTTCATAACCAATTATTCATGATTGGACAGCTCGTTGATACAAATAATATCCAAATACCAAACCCGCCCCCTATATAACTTTTG	GAAATAGAA	2088
PtremulaW52	44	[T/G]	T:T	T	GATTTCCATGTTTTCATAACCAATTATTCATGATTGGACAGCTCGTTGATACAAATAATATCCAAATACCAAACCCGCCCCCTATATAACTTTTG	GAAATAGAA	2088
Pyunnanensis	44	[T/G]	T:T	T	GATTTCCATGTTTTCATAACCAATTATTCATGATTGGACAGCTCGTTGATACAAATAATATCCAAATACCAAACCCGCCCCCTATATAACTTTTG	GAAATAGAA	2088
Ptremula717	44	[T/G]	T:T	T	GATTTCCATGTTTTCATAACCAATTATTCATGATTGGACAGCTCGTTGATACAAATAATATCCAAATACCAAACCCGCCCCCTATATAACTTTTG	GAAATAGAA	2088
Palba	44	[T/G]	T:T	T	GATTTCCATGTTTTCATAACCAATTATTCATGATTGGACAGCTCGTTGATACAAATAATATCCAAATACCAAACCCGCCCCCTATATAACTTTTG	GAAATAGAA	2088
Pcathayana	44	[T/G]	T:T	T	GATTTCCATGTTTTCATAACCAATTATTCATGATTGGACAGCTCGTTGATACAAATAATATCCAAATACCAAACCCGCCCCCTATATAACTTTTG	GAAATAGAA	2088
Pbalsamifera	44	[T/G]	T:T	T	GATTTCCATGTTTTCATAACCAATTATTCATGATTGGACAGCTCGTTGATACAAATAATATCCAAATACCAAACCCGCCCCCTATATAACTTTTG	GAAATAGAA	2088
Peuphratica	45	[A/G]	G:G	G	GAAATAGAA	AAGCTCTTGGAAAGATCAAAAAAA	2098
Ptrichocarpa	45	[A/G]	G:G	G	GAAATAGAA	AAGCTCTTGGAAAGATCAAAAAAA	2098
Pfremontii	45	[A/G]	G:G	G	GAAATAGAA	AAGCTCTTGGAAAGATCAAAAAAA	2098
PtremulaW52	45	[A/G]	G:G	G	GAAATAGAA	AAGCTCTTGGAAAGATCAAAAAAA	2098
Pyunnanensis	45	[A/G]	G:G	G	GAAATAGAA	AAGCTCTTGGAAAGATCAAAAAAA	2098
Ptremula717	45	[A/G]	G:G	G	GAAATAGAA	AAGCTCTTGGAAAGATCAAAAAAA	2098
Palba	45	[A/G]	G:G	G	GAAATAGAA	AAGCTCTTGGAAAGATCAAAAAAA	2098
Pcathayana	45	[A/G]	G:G	G	GAAATAGAA	AAGCTCTTGGAAAGATCAAAAAAA	2098
Pbalsamifera	45	[A/G]	A:A	A	GAAATAGAA	AAGCTCTTGGAAAGATCAAAAAAA	2098
Peuphratica	46	[T/G]	G:G	G	AAGCTCTTGGAAAGATCAAAAAAA	AATTTGCTCTTCCTCCGTAAAAAACTCTTCCAATAATTCTGAACCTAATCTTTTCAAAAAAAT	2123
Ptrichocarpa	46	[T/G]	G:G	G	AAGCTCTTGGAAAGATCAAAAAAA	AATTTGCTCTTCCTCCGTAAAAAACTCTTCCAATAATTCTGAACCTAATCTTTTCAAAAAAAT	2123
Pfremontii	46	[T/G]	G:G	G	AAGCTCTTGGAAAGATCAAAAAAA	AATTTGCTCTTCCTCCGTAAAAAACTCTTCCAATAATTCTGAACCTAATCTTTTCAAAAAAAT	2123
PtremulaW52	46	[T/G]	T:T	T	AAGCTCTTGGAAAGATCAAAAAAA	AATTTGCTCTTCCTCCGTAAAAAACTCTTCCAATAATTCTGAACCTAATCTTTTCAAAAAAAT	2123
Pyunnanensis	46	[T/G]	G:G	G	AAGCTCTTGGAAAGATCAAAAAAA	AATTTGCTCTTCCTCCGTAAAAAACTCTTCCAATAATTCTGAACCTAATCTTTTCAAAAAAAT	2123
Ptremula717	46	[T/G]	T:T	T	AAGCTCTTGGAAAGATCAAAAAAA	AATTTGCTCTTCCTCCGTAAAAAACTCTTCCAATAATTCTGAACCTAATCTTTTCAAAAAAAT	2123
Palba	46	[T/G]	T:T	T	AAGCTCTTGGAAAGATCAAAAAAA	AATTTGCTCTTCCTCCGTAAAAAACTCTTCCAATAATTCTGAACCTAATCTTTTCAAAAAAAT	2123
Pcathayana	46	[T/G]	T:T	T	AAGCTCTTGGAAAGATCAAAAAAA	AATTTGCTCTTCCTCCGTAAAAAACTCTTCCAATAATTCTGAACCTAATCTTTTCAAAAAAAT	2123
Pbalsamifera	46	[T/G]	G:G	G	AAGCTCTTGGAAAGATCAAAAAAA	AATTTGCTCTTCCTCCGTAAAAAACTCTTCCAATAATTCTGAACCTAATCTTTTCAAAAAAAT	2123
Peuphratica	47	[C/G]	G:G	G	AATTTGCTCTTCCTCCGTAAAAAACTCTTCCAATAATTCTGAACCTAATCTTTTCAAAAAAAT	CGTACAGTACTTTTGTGTTTACGAGCCAACGTTTTAACACAAGAAAGTCGAAGTATATATTTTATTCGATACAAACTCTTTTTTCTTGAGGATCCGCTATAATAATGAGAAAGATTTCTGCATATACGGACAAATCGGTCGATAATATCAGAATC	2187
Ptrichocarpa	47	[C/G]	C:C	C	AATTTGCTCTTCCTCCGTAAAAAACTCTTCCAATAATTCTGAACCTAATCTTTTCAAAAAAAT	CGTACAGTACTTTTGTGTTTACGAGCCAACGTTTTAACACAAGAAAGTCGAAGTATATATTTTATTCGATACAAACTCTTTTTTCTTGAGGATCCGCTATAATAATGAGAAAGATTTCTGCATATACGGACAAATCGGTCGATAATATCAGAATC	2187
Pfremontii	47	[C/G]	C:C	C	AATTTGCTCTTCCTCCGTAAAAAACTCTTCCAATAATTCTGAACCTAATCTTTTCAAAAAAAT	CGTACAGTACTTTTGTGTTTACGAGCCAACGTTTTAACACAAGAAAGTCGAAGTATATATTTTATTCGATACAAACTCTTTTTTCTTGAGGATCCGCTATAATAATGAGAAAGATTTCTGCATATACGGACAAATCGGTCGATAATATCAGAATC	2187
PtremulaW52	47	[C/G]	G:G	G	AATTTGCTCTTCCTCCGTAAAAAACTCTTCCAATAATTCTGAACCTAATCTTTTCAAAAAAAT	CGTACAGTACTTTTGTGTTTACGAGCCAACGTTTTAACACAAGAAAGTCGAAGTATATATTTTATTCGATACAAACTCTTTTTTCTTGAGGATCCGCTATAATAATGAGAAAGATTTCTGCATATACGGACAAATCGGTCGATAATATCAGAATC	2187
Pyunnanensis	47	[C/G]	G:G	G	AATTTGCTCTTCCTCCGTAAAAAACTCTTCCAATAATTCTGAACCTAATCTTTTCAAAAAAAT	CGTACAGTACTTTTGTGTTTACGAGCCAACGTTTTAACACAAGAAAGTCGAAGTATATATTTTATTCGATACAAACTCTTTTTTCTTGAGGATCCGCTATAATAATGAGAAAGATTTCTGCATATACGGACAAATCGGTCGATAATATCAGAATC	2187
Ptremula717	47	[C/G]	G:G	G	AATTTGCTCTTCCTCCGTAAAAAACTCTTCCAATAATTCTGAACCTAATCTTTTCAAAAAAAT	CGTACAGTACTTTTGTGTTTACGAGCCAACGTTTTAACACAAGAAAGTCGAAGTATATATTTTATTCGATACAAACTCTTTTTTCTTGAGGATCCGCTATAATAATGAGAAAGATTTCTGCATATACGGACAAATCGGTCGATAATATCAGAATC	2187
Palba	47	[C/G]	G:G	G	AATTTGCTCTTCCTCCGTAAAAAACTCTTCCAATAATTCTGAACCTAATCTTTTCAAAAAAAT	CGTACAGTACTTTTGTGTTTACGAGCCAACGTTTTAACACAAGAAAGTCGAAGTATATATTTTATTCGATACAAACTCTTTTTTCTTGAGGATCCGCTATAATAATGAGAAAGATTTCTGCATATACGGACAAATCGGTCGATAATATCAGAATC	2187
Pcathayana	47	[C/G]	G:G	G	AATTTGCTCTTCCTCCGTAAAAAACTCTTCCAATAATTCTGAACCTAATCTTTTCAAAAAAAT	CGTACAGTACTTTTGTGTTTACGAGCCAACGTTTTAACACAAGAAAGTCGAAGTATATATTTTATTCGATACAAACTCTTTTTTCTTGAGGATCCGCTATAATAATGAGAAAGATTTCTGCATATACGGACAAATCGGTCGATAATATCAGAATC	2187
Pbalsamifera	47	[C/G]	C:C	C	AATTTGCTCTTCCTCCGTAAAAAACTCTTCCAATAATTCTGAACCTAATCTTTTCAAAAAAAT	CGTACAGTACTTTTGTGTTTACGAGCCAACGTTTTAACACAAGAAAGTCGAAGTATATATTTTATTCGATACAAACTCTTTTTTCTTGAGGATCCGCTATAATAATGAGAAAGATTTCTGCATATACGGACAAATCGGTCGATAATATCAGAATC	2187
Peuphratica	48	[T/C]	C:C	C	CGTACAGTACTTTTGTGTTTACGAGCCAACGTTTTAACACAAGAAAGTCGAAGTATATATTTTATTCGATACAAACTCTTTTTTCTTGAGGATCCGCTATAATAATGAGAAAGATTTCTGCATATACGGACAAATCGGTCGATAATATCAGAATC	GAAAAA	2343
Ptrichocarpa	48	[T/C]	C:C	C	CGTACAGTACTTTTGTGTTTACGAGCCAACGTTTTAACACAAGAAAGTCGAAGTATATATTTTATTCGATACAAACTCTTTTTTCTTGAGGATCCGCTATAATAATGAGAAAGATTTCTGCATATACGGACAAATCGGTCGATAATATCAGAATC	GAAAAA	2343
Pfremontii	48	[T/C]	C:C	C	CGTACAGTACTTTTGTGTTTACGAGCCAACGTTTTAACACAAGAAAGTCGAAGTATATATTTTATTCGATACAAACTCTTTTTTCTTGAGGATCCGCTATAATAATGAGAAAGATTTCTGCATATACGGACAAATCGGTCGATAATATCAGAATC	GAAAAA	2343
PtremulaW52	48	[T/C]	C:C	C	CGTACAGTACTTTTGTGTTTACGAGCCAACGTTTTAACACAAGAAAGTCGAAGTATATATTTTATTCGATACAAACTCTTTTTTCTTGAGGATCCGCTATAATAATGAGAAAGATTTCTGCATATACGGACAAATCGGTCGATAATATCAGAATC	GAAAAA	2343
Pyunnanensis	48	[T/C]	C:C	C	CGTACAGTACTTTTGTGTTTACGAGCCAACGTTTTAACACAAGAAAGTCGAAGTATATATTTTATTCGATACAAACTCTTTTTTCTTGAGGATCCGCTATAATAATGAGAAAGATTTCTGCATATACGGACAAATCGGTCGATAATATCAGAATC	GAAAAA	2343
Ptremula717	48	[T/C]	C:C	C	CGTACAGTACTTTTGTGTTTACGAGCCAACGTTTTAACACAAGAAAGTCGAAGTATATATTTTATTCGATACAAACTCTTTTTTCTTGAGGATCCGCTATAATAATGAGAAAGATTTCTGCATATACGGACAAATCGGTCGATAATATCAGAATC	GAAAAA	2343
Palba	48	[T/C]	T:T	T	CGTACAGTACTTTTGTGTTTACGAGCCAACGTTTTAACACAAGAAAGTCGAAGTATATATTTTATTCGATACAAACTCTTTTTTCTTGAGGATCCGCTATAATAATGAGAAAGATTTCTGCATATACGGACAAATCGGTCGATAATATCAGAATC	GAAAAA	2343
Pcathayana	48	[T/C]	C:C	C	CGTACAGTACTTTTGTGTTTACGAGCCAACGTTTTAACACAAGAAAGTCGAAGTATATATTTTATTCGATACAAACTCTTTTTTCTTGAGGATCCGCTATAATAATGAGAAAGATTTCTGCATATACGGACAAATCGGTCGATAATATCAGAATC	GAAAAA	2343
Pbalsamifera	48	[T/C]	C:C	C	CGTACAGTACTTTTGTGTTTACGAGCCAACGTTTTAACACAAGAAAGTCGAAGTATATATTTTATTCGATACAAACTCTTTTTTCTTGAGGATCCGCTATAATAATGAGAAAGATTTCTGCATATACGGACAAATCGGTCGATAATATCAGAATC	GAAAAA	2343
Peuphratica	49	[T/G]	T:T	T	GAAAAA	CGGCCCAGGTCGGTTTACTAATGGGATGTCCTACTGCGTTACAAAATTTCATTTTTGCTAATGATCCAATCAAAGGAATAATTGAAACTGTTGTATCGAGTTTATTCATAATATTATCCATTAGAAATGCATTTTCTAGCATTTGACTCCGTACCACTGAAAGGTTTAGTCGTACACTTGAACTTGAAAGATAACCTAATAAGGCGAAAGAATGCTTGTATAATGAAAATGGGTTTATATGGATCTTTTGGGGTTGAAAGCACACATCAAAATGACATTGACATAAATTGACAAGGTAATATTTCCATTTTTTCATCAGAAGAGGCGTATCCTTTGAGACAAAAATGGATTTTCCTTGATATCTAATATAATGTATGAAAGGATCCTTGAGCAAGCATA…	2350
Ptrichocarpa	49	[T/G]	T:T	T	GAAAAA	CGGCCCAGGTCGGTTTACTAATGGGATGTCCTACTGCGTTACAAAATTTCATTTTTGCTAATGATCCAATCAAAGGAATAATTGAAACTGTTGTATCGAGTTTATTCATAATATTATCCATTAGAAATGCATTTTCTAGCATTTGACTCCGTACCACTGAAAGGTTTAGTCGTACACTTGAACTTGAAAGATAACCTAATAAGGCGAAAGAATGCTTGTATAATGAAAATGGGTTTATATGGATCTTTTGGGGTTGAAAGCACACATCAAAATGACATTGACATAAATTGACAAGGTAATATTTCCATTTTTTCATCAGAAGAGGCGTATCCTTTGAGACAAAAATGGATTTTCCTTGATATCTAATATAATGTATGAAAGGATCCTTGAGCAAGCATA…	2350
Pfremontii	49	[T/G]	T:T	T	GAAAAA	CGGCCCAGGTCGGTTTACTAATGGGATGTCCTACTGCGTTACAAAATTTCATTTTTGCTAATGATCCAATCAAAGGAATAATTGAAACTGTTGTATCGAGTTTATTCATAATATTATCCATTAGAAATGCATTTTCTAGCATTTGACTCCGTACCACTGAAAGGTTTAGTCGTACACTTGAACTTGAAAGATAACCTAATAAGGCGAAAGAATGCTTGTATAATGAAAATGGGTTTATATGGATCTTTTGGGGTTGAAAGCACACATCAAAATGACATTGACATAAATTGACAAGGTAATATTTCCATTTTTTCATCAGAAGAGGCGTATCCTTTGAGACAAAAATGGATTTTCCTTGATATCTAATATAATGTATGAAAGGATCCTTGAGCAAGCATA…	2350
PtremulaW52	49	[T/G]	T:T	T	GAAAAA	CGGCCCAGGTCGGTTTACTAATGGGATGTCCTACTGCGTTACAAAATTTCATTTTTGCTAATGATCCAATCAAAGGAATAATTGAAACTGTTGTATCGAGTTTATTCATAATATTATCCATTAGAAATGCATTTTCTAGCATTTGACTCCGTACCACTGAAAGGTTTAGTCGTACACTTGAACTTGAAAGATAACCTAATAAGGCGAAAGAATGCTTGTATAATGAAAATGGGTTTATATGGATCTTTTGGGGTTGAAAGCACACATCAAAATGACATTGACATAAATTGACAAGGTAATATTTCCATTTTTTCATCAGAAGAGGCGTATCCTTTGAGACAAAAATGGATTTTCCTTGATATCTAATATAATGTATGAAAGGATCCTTGAGCAAGCATA…	2350
Pyunnanensis	49	[T/G]	G:G	G	GAAAAA	CGGCCCAGGTCGGTTTACTAATGGGATGTCCTACTGCGTTACAAAATTTCATTTTTGCTAATGATCCAATCAAAGGAATAATTGAAACTGTTGTATCGAGTTTATTCATAATATTATCCATTAGAAATGCATTTTCTAGCATTTGACTCCGTACCACTGAAAGGTTTAGTCGTACACTTGAACTTGAAAGATAACCTAATAAGGCGAAAGAATGCTTGTATAATGAAAATGGGTTTATATGGATCTTTTGGGGTTGAAAGCACACATCAAAATGACATTGACATAAATTGACAAGGTAATATTTCCATTTTTTCATCAGAAGAGGCGTATCCTTTGAGACAAAAATGGATTTTCCTTGATATCTAATATAATGTATGAAAGGATCCTTGAGCAAGCATA…	2350
Ptremula717	49	[T/G]	T:T	T	GAAAAA	CGGCCCAGGTCGGTTTACTAATGGGATGTCCTACTGCGTTACAAAATTTCATTTTTGCTAATGATCCAATCAAAGGAATAATTGAAACTGTTGTATCGAGTTTATTCATAATATTATCCATTAGAAATGCATTTTCTAGCATTTGACTCCGTACCACTGAAAGGTTTAGTCGTACACTTGAACTTGAAAGATAACCTAATAAGGCGAAAGAATGCTTGTATAATGAAAATGGGTTTATATGGATCTTTTGGGGTTGAAAGCACACATCAAAATGACATTGACATAAATTGACAAGGTAATATTTCCATTTTTTCATCAGAAGAGGCGTATCCTTTGAGACAAAAATGGATTTTCCTTGATATCTAATATAATGTATGAAAGGATCCTTGAGCAAGCATA…	2350
Palba	49	[T/G]	T:T	T	GAAAAA	CGGCCCAGGTCGGTTTACTAATGGGATGTCCTACTGCGTTACAAAATTTCATTTTTGCTAATGATCCAATCAAAGGAATAATTGAAACTGTTGTATCGAGTTTATTCATAATATTATCCATTAGAAATGCATTTTCTAGCATTTGACTCCGTACCACTGAAAGGTTTAGTCGTACACTTGAACTTGAAAGATAACCTAATAAGGCGAAAGAATGCTTGTATAATGAAAATGGGTTTATATGGATCTTTTGGGGTTGAAAGCACACATCAAAATGACATTGACATAAATTGACAAGGTAATATTTCCATTTTTTCATCAGAAGAGGCGTATCCTTTGAGACAAAAATGGATTTTCCTTGATATCTAATATAATGTATGAAAGGATCCTTGAGCAAGCATA…	2350
Pcathayana	49	[T/G]	T:T	T	GAAAAA	CGGCCCAGGTCGGTTTACTAATGGGATGTCCTACTGCGTTACAAAATTTCATTTTTGCTAATGATCCAATCAAAGGAATAATTGAAACTGTTGTATCGAGTTTATTCATAATATTATCCATTAGAAATGCATTTTCTAGCATTTGACTCCGTACCACTGAAAGGTTTAGTCGTACACTTGAACTTGAAAGATAACCTAATAAGGCGAAAGAATGCTTGTATAATGAAAATGGGTTTATATGGATCTTTTGGGGTTGAAAGCACACATCAAAATGACATTGACATAAATTGACAAGGTAATATTTCCATTTTTTCATCAGAAGAGGCGTATCCTTTGAGACAAAAATGGATTTTCCTTGATATCTAATATAATGTATGAAAGGATCCTTGAGCAAGCATA…	2350
Pbalsamifera	49	[T/G]	T:T	T	GAAAAA	CGGCCCAGGTCGGTTTACTAATGGGATGTCCTACTGCGTTACAAAATTTCATTTTTGCTAATGATCCAATCAAAGGAATAATTGAAACTGTTGTATCGAGTTTATTCATAATATTATCCATTAGAAATGCATTTTCTAGCATTTGACTCCGTACCACTGAAAGGTTTAGTCGTACACTTGAACTTGAAAGATAACCTAATAAGGCGAAAGAATGCTTGTATAATGAAAATGGGTTTATATGGATCTTTTGGGGTTGAAAGCACACATCAAAATGACATTGACATAAATTGACAAGGTAATATTTCCATTTTTTCATCAGAAGAGGCGTATCCTTTGAGACAAAAATGGATTTTCCTTGATATCTAATATAATGTATGAAAGGATCCTTGAGCAAGCATA…	2350
Peuphratica	50	indel	deletion	deletion	CGGCCCAGGTCGGTTTACTAATGGGATGTCCTACTGCGTTACAAAATTTCATTTTTGCTAATGATCCAATCAAAGGAATAATTGAAACTGTTGTATCGAGTTTATTCATAATATTATCCATTAGAAATGCATTTTCTAGCATTTGACTCCGTACCACTGAAAGGTTTAGTCGTACACTTGAACTTGAAAGATAACCTAATAAGGCGAAAGAATGCTTGTATAATGAAAATGGGTTTATATGGATCTTTTGGGGTTGAAAGCACACATCAAAATGACATTGACATAAATTGACAAGGTAATATTTCCATTTTTTCATCAGAAGAGGCGTATCCTTTGAGACAAAAATGGATTTTCCTTGATATCTAATATAATGTATGAAAGGATCCTTGAGCAAGCATA…		2968
Ptrichocarpa	50	indel	insertion	insertion	CGGCCCAGGTCGGTTTACTAATGGGATGTCCTACTGCGTTACAAAATTTCATTTTTGCTAATGATCCAATCAAAGGAATAATTGAAACTGTTGTATCGAGTTTATTCATAATATTATCCATTAGAAATGCATTTTCTAGCATTTGACTCCGTACCACTGAAAGGTTTAGTCGTACACTTGAACTTGAAAGATAACCTAATAAGGCGAAAGAATGCTTGTATAATGAAAATGGGTTTATATGGATCTTTTGGGGTTGAAAGCACACATCAAAATGACATTGACATAAATTGACAAGGTAATATTTCCATTTTTTCATCAGAAGAGGCGTATCCTTTGAGACAAAAATGGATTTTCCTTGATATCTAATATAATGTATGAAAGGATCCTTGAGCAAGCATA…		2968
Pfremontii	50	indel	insertion	insertion	CGGCCCAGGTCGGTTTACTAATGGGATGTCCTACTGCGTTACAAAATTTCATTTTTGCTAATGATCCAATCAAAGGAATAATTGAAACTGTTGTATCGAGTTTATTCATAATATTATCCATTAGAAATGCATTTTCTAGCATTTGACTCCGTACCACTGAAAGGTTTAGTCGTACACTTGAACTTGAAAGATAACCTAATAAGGCGAAAGAATGCTTGTATAATGAAAATGGGTTTATATGGATCTTTTGGGGTTGAAAGCACACATCAAAATGACATTGACATAAATTGACAAGGTAATATTTCCATTTTTTCATCAGAAGAGGCGTATCCTTTGAGACAAAAATGGATTTTCCTTGATATCTAATATAATGTATGAAAGGATCCTTGAGCAAGCATA…		2968
PtremulaW52	50	indel	insertion	insertion	CGGCCCAGGTCGGTTTACTAATGGGATGTCCTACTGCGTTACAAAATTTCATTTTTGCTAATGATCCAATCAAAGGAATAATTGAAACTGTTGTATCGAGTTTATTCATAATATTATCCATTAGAAATGCATTTTCTAGCATTTGACTCCGTACCACTGAAAGGTTTAGTCGTACACTTGAACTTGAAAGATAACCTAATAAGGCGAAAGAATGCTTGTATAATGAAAATGGGTTTATATGGATCTTTTGGGGTTGAAAGCACACATCAAAATGACATTGACATAAATTGACAAGGTAATATTTCCATTTTTTCATCAGAAGAGGCGTATCCTTTGAGACAAAAATGGATTTTCCTTGATATCTAATATAATGTATGAAAGGATCCTTGAGCAAGCATA…		2968
Pyunnanensis	50	indel	insertion	insertion	CGGCCCAGGTCGGTTTACTAATGGGATGTCCTACTGCGTTACAAAATTTCATTTTTGCTAATGATCCAATCAAAGGAATAATTGAAACTGTTGTATCGAGTTTATTCATAATATTATCCATTAGAAATGCATTTTCTAGCATTTGACTCCGTACCACTGAAAGGTTTAGTCGTACACTTGAACTTGAAAGATAACCTAATAAGGCGAAAGAATGCTTGTATAATGAAAATGGGTTTATATGGATCTTTTGGGGTTGAAAGCACACATCAAAATGACATTGACATAAATTGACAAGGTAATATTTCCATTTTTTCATCAGAAGAGGCGTATCCTTTGAGACAAAAATGGATTTTCCTTGATATCTAATATAATGTATGAAAGGATCCTTGAGCAAGCATA…		2968
Ptremula717	50	indel	insertion	insertion	CGGCCCAGGTCGGTTTACTAATGGGATGTCCTACTGCGTTACAAAATTTCATTTTTGCTAATGATCCAATCAAAGGAATAATTGAAACTGTTGTATCGAGTTTATTCATAATATTATCCATTAGAAATGCATTTTCTAGCATTTGACTCCGTACCACTGAAAGGTTTAGTCGTACACTTGAACTTGAAAGATAACCTAATAAGGCGAAAGAATGCTTGTATAATGAAAATGGGTTTATATGGATCTTTTGGGGTTGAAAGCACACATCAAAATGACATTGACATAAATTGACAAGGTAATATTTCCATTTTTTCATCAGAAGAGGCGTATCCTTTGAGACAAAAATGGATTTTCCTTGATATCTAATATAATGTATGAAAGGATCCTTGAGCAAGCATA…		2968
Palba	50	indel	insertion	insertion	CGGCCCAGGTCGGTTTACTAATGGGATGTCCTACTGCGTTACAAAATTTCATTTTTGCTAATGATCCAATCAAAGGAATAATTGAAACTGTTGTATCGAGTTTATTCATAATATTATCCATTAGAAATGCATTTTCTAGCATTTGACTCCGTACCACTGAAAGGTTTAGTCGTACACTTGAACTTGAAAGATAACCTAATAAGGCGAAAGAATGCTTGTATAATGAAAATGGGTTTATATGGATCTTTTGGGGTTGAAAGCACACATCAAAATGACATTGACATAAATTGACAAGGTAATATTTCCATTTTTTCATCAGAAGAGGCGTATCCTTTGAGACAAAAATGGATTTTCCTTGATATCTAATATAATGTATGAAAGGATCCTTGAGCAAGCATA…		2968
Pcathayana	50	indel	insertion	insertion	CGGCCCAGGTCGGTTTACTAATGGGATGTCCTACTGCGTTACAAAATTTCATTTTTGCTAATGATCCAATCAAAGGAATAATTGAAACTGTTGTATCGAGTTTATTCATAATATTATCCATTAGAAATGCATTTTCTAGCATTTGACTCCGTACCACTGAAAGGTTTAGTCGTACACTTGAACTTGAAAGATAACCTAATAAGGCGAAAGAATGCTTGTATAATGAAAATGGGTTTATATGGATCTTTTGGGGTTGAAAGCACACATCAAAATGACATTGACATAAATTGACAAGGTAATATTTCCATTTTTTCATCAGAAGAGGCGTATCCTTTGAGACAAAAATGGATTTTCCTTGATATCTAATATAATGTATGAAAGGATCCTTGAGCAAGCATA…		2968
Pbalsamifera	50	indel	insertion	insertion	CGGCCCAGGTCGGTTTACTAATGGGATGTCCTACTGCGTTACAAAATTTCATTTTTGCTAATGATCCAATCAAAGGAATAATTGAAACTGTTGTATCGAGTTTATTCATAATATTATCCATTAGAAATGCATTTTCTAGCATTTGACTCCGTACCACTGAAAGGTTTAGTCGTACACTTGAACTTGAAAGATAACCTAATAAGGCGAAAGAATGCTTGTATAATGAAAATGGGTTTATATGGATCTTTTGGGGTTGAAAGCACACATCAAAATGACATTGACATAAATTGACAAGGTAATATTTCCATTTTTTCATCAGAAGAGGCGTATCCTTTGAGACAAAAATGGATTTTCCTTGATATCTAATATAATGTATGAAAGGATCCTTGAGCAAGCATA…		2968
Peuphratica	51	[A/G]	G:G	G	ATAAGACTGTTCAAATTCCAATACTCGTGAAGAAAGAGTCGTAATAAATGCAAAGAGGAGGGATCTTTCACCCAATAGCGAAGGATTTGAACCAATTTTTCTAGATGGATGGGGTACGGTATTAGTCCCTCTGACAGATAATTTAAATGTGGGAATTT	CCCTCTAAAAAAGGAAATATTGAATGAATTGATCGTAAATTATGAGATTTTACTATTTCTGA	3132
Ptrichocarpa	51	[A/G]	G:G	G	ATAAGACTGTTCAAATTCCAATACTCGTGAAGAAAGAGTCGTAATAAATGCAAAGAGGAGGGATCTTTCACCCAATAGCGAAGGATTTGAACCAATTTTTCTAGATGGATGGGGTACGGTATTAGTCCCTCTGACAGATAATTTAAATGTGGGAATTT	CCCTCTAAAAAAGGAAATATTGAATGAATTGATCGTAAATTATGAGATTTTACTATTTCTGA	3132
Pfremontii	51	[A/G]	G:G	G	ATAAGACTGTTCAAATTCCAATACTCGTGAAGAAAGAGTCGTAATAAATGCAAAGAGGAGGGATCTTTCACCCAATAGCGAAGGATTTGAACCAATTTTTCTAGATGGATGGGGTACGGTATTAGTCCCTCTGACAGATAATTTAAATGTGGGAATTT	CCCTCTAAAAAAGGAAATATTGAATGAATTGATCGTAAATTATGAGATTTTACTATTTCTGA	3132
PtremulaW52	51	[A/G]	A:A	A	ATAAGACTGTTCAAATTCCAATACTCGTGAAGAAAGAGTCGTAATAAATGCAAAGAGGAGGGATCTTTCACCCAATAGCGAAGGATTTGAACCAATTTTTCTAGATGGATGGGGTACGGTATTAGTCCCTCTGACAGATAATTTAAATGTGGGAATTT	CCCTCTAAAAAAGGAAATATTGAATGAATTGATCGTAAATTATGAGATTTTACTATTTCTGA	3132
Pyunnanensis	51	[A/G]	G:G	G	ATAAGACTGTTCAAATTCCAATACTCGTGAAGAAAGAGTCGTAATAAATGCAAAGAGGAGGGATCTTTCACCCAATAGCGAAGGATTTGAACCAATTTTTCTAGATGGATGGGGTACGGTATTAGTCCCTCTGACAGATAATTTAAATGTGGGAATTT	CCCTCTAAAAAAGGAAATATTGAATGAATTGATCGTAAATTATGAGATTTTACTATTTCTGA	3132
Ptremula717	51	[A/G]	G:G	G	ATAAGACTGTTCAAATTCCAATACTCGTGAAGAAAGAGTCGTAATAAATGCAAAGAGGAGGGATCTTTCACCCAATAGCGAAGGATTTGAACCAATTTTTCTAGATGGATGGGGTACGGTATTAGTCCCTCTGACAGATAATTTAAATGTGGGAATTT	CCCTCTAAAAAAGGAAATATTGAATGAATTGATCGTAAATTATGAGATTTTACTATTTCTGA	3132
Palba	51	[A/G]	G:G	G	ATAAGACTGTTCAAATTCCAATACTCGTGAAGAAAGAGTCGTAATAAATGCAAAGAGGAGGGATCTTTCACCCAATAGCGAAGGATTTGAACCAATTTTTCTAGATGGATGGGGTACGGTATTAGTCCCTCTGACAGATAATTTAAATGTGGGAATTT	CCCTCTAAAAAAGGAAATATTGAATGAATTGATCGTAAATTATGAGATTTTACTATTTCTGA	3132
Pcathayana	51	[A/G]	G:G	G	ATAAGACTGTTCAAATTCCAATACTCGTGAAGAAAGAGTCGTAATAAATGCAAAGAGGAGGGATCTTTCACCCAATAGCGAAGGATTTGAACCAATTTTTCTAGATGGATGGGGTACGGTATTAGTCCCTCTGACAGATAATTTAAATGTGGGAATTT	CCCTCTAAAAAAGGAAATATTGAATGAATTGATCGTAAATTATGAGATTTTACTATTTCTGA	3132
Pbalsamifera	51	[A/G]	G:G	G	ATAAGACTGTTCAAATTCCAATACTCGTGAAGAAAGAGTCGTAATAAATGCAAAGAGGAGGGATCTTTCACCCAATAGCGAAGGATTTGAACCAATTTTTCTAGATGGATGGGGTACGGTATTAGTCCCTCTGACAGATAATTTAAATGTGGGAATTT	CCCTCTAAAAAAGGAAATATTGAATGAATTGATCGTAAATTATGAGATTTTACTATTTCTGA	3132
Peuphratica	52	[T/G]	T:T	T	CCCTCTAAAAAAGGAAATATTGAATGAATTGATCGTAAATTATGAGATTTTACTATTTCTGA	CTTTCTAAAGAGGATACTAATCGTAAGGAAAATGGAATTTCCACAATAACTGCAAA	3195
Ptrichocarpa	52	[T/G]	G:G	G	CCCTCTAAAAAAGGAAATATTGAATGAATTGATCGTAAATTATGAGATTTTACTATTTCTGA	CTTTCTAAAGAGGATACTAATCGTAAGGAAAATGGAATTTCCACAATAACTGCAAA	3195
Pfremontii	52	[T/G]	T:T	T	CCCTCTAAAAAAGGAAATATTGAATGAATTGATCGTAAATTATGAGATTTTACTATTTCTGA	CTTTCTAAAGAGGATACTAATCGTAAGGAAAATGGAATTTCCACAATAACTGCAAA	3195
PtremulaW52	52	[T/G]	T:T	T	CCCTCTAAAAAAGGAAATATTGAATGAATTGATCGTAAATTATGAGATTTTACTATTTCTGA	CTTTCTAAAGAGGATACTAATCGTAAGGAAAATGGAATTTCCACAATAACTGCAAA	3195
Pyunnanensis	52	[T/G]	T:T	T	CCCTCTAAAAAAGGAAATATTGAATGAATTGATCGTAAATTATGAGATTTTACTATTTCTGA	CTTTCTAAAGAGGATACTAATCGTAAGGAAAATGGAATTTCCACAATAACTGCAAA	3195
Ptremula717	52	[T/G]	T:T	T	CCCTCTAAAAAAGGAAATATTGAATGAATTGATCGTAAATTATGAGATTTTACTATTTCTGA	CTTTCTAAAGAGGATACTAATCGTAAGGAAAATGGAATTTCCACAATAACTGCAAA	3195
Palba	52	[T/G]	T:T	T	CCCTCTAAAAAAGGAAATATTGAATGAATTGATCGTAAATTATGAGATTTTACTATTTCTGA	CTTTCTAAAGAGGATACTAATCGTAAGGAAAATGGAATTTCCACAATAACTGCAAA	3195
Pcathayana	52	[T/G]	T:T	T	CCCTCTAAAAAAGGAAATATTGAATGAATTGATCGTAAATTATGAGATTTTACTATTTCTGA	CTTTCTAAAGAGGATACTAATCGTAAGGAAAATGGAATTTCCACAATAACTGCAAA	3195
Pbalsamifera	52	[T/G]	T:T	T	CCCTCTAAAAAAGGAAATATTGAATGAATTGATCGTAAATTATGAGATTTTACTATTTCTGA	CTTTCTAAAGAGGATACTAATCGTAAGGAAAATGGAATTTCCACAATAACTGCAAA	3195
Peuphratica	53	[T/C]	C:C	C	CTTTCTAAAGAGGATACTAATCGTAAGGAAAATGGAATTTCCACAATAACTGCAAA	CCCTCCGATATCATTTGAAAATACAAATTTTTGTTATACCTAAAAAATGTATTTTGGTTAGAATCATTAGCAGAAA	3252
Ptrichocarpa	53	[T/C]	C:C	C	CTTTCTAAAGAGGATACTAATCGTAAGGAAAATGGAATTTCCACAATAACTGCAAA	CCCTCCGATATCATTTGAAAATACAAATTTTTGTTATACCTAAAAAATGTATTTTGGTTAGAATCATTAGCAGAAA	3252
Pfremontii	53	[T/C]	C:C	C	CTTTCTAAAGAGGATACTAATCGTAAGGAAAATGGAATTTCCACAATAACTGCAAA	CCCTCCGATATCATTTGAAAATACAAATTTTTGTTATACCTAAAAAATGTATTTTGGTTAGAATCATTAGCAGAAA	3252
PtremulaW52	53	[T/C]	T:T	T	CTTTCTAAAGAGGATACTAATCGTAAGGAAAATGGAATTTCCACAATAACTGCAAA	CCCTCCGATATCATTTGAAAATACAAATTTTTGTTATACCTAAAAAATGTATTTTGGTTAGAATCATTAGCAGAAA	3252
Pyunnanensis	53	[T/C]	C:C	C	CTTTCTAAAGAGGATACTAATCGTAAGGAAAATGGAATTTCCACAATAACTGCAAA	CCCTCCGATATCATTTGAAAATACAAATTTTTGTTATACCTAAAAAATGTATTTTGGTTAGAATCATTAGCAGAAA	3252
Ptremula717	53	[T/C]	T:T	T	CTTTCTAAAGAGGATACTAATCGTAAGGAAAATGGAATTTCCACAATAACTGCAAA	CCCTCCGATATCATTTGAAAATACAAATTTTTGTTATACCTAAAAAATGTATTTTGGTTAGAATCATTAGCAGAAA	3252
Palba	53	[T/C]	C:C	C	CTTTCTAAAGAGGATACTAATCGTAAGGAAAATGGAATTTCCACAATAACTGCAAA	CCCTCCGATATCATTTGAAAATACAAATTTTTGTTATACCTAAAAAATGTATTTTGGTTAGAATCATTAGCAGAAA	3252
Pcathayana	53	[T/C]	C:C	C	CTTTCTAAAGAGGATACTAATCGTAAGGAAAATGGAATTTCCACAATAACTGCAAA	CCCTCCGATATCATTTGAAAATACAAATTTTTGTTATACCTAAAAAATGTATTTTGGTTAGAATCATTAGCAGAAA	3252
Pbalsamifera	53	[T/C]	C:C	C	CTTTCTAAAGAGGATACTAATCGTAAGGAAAATGGAATTTCCACAATAACTGCAAA	CCCTCCGATATCATTTGAAAATACAAATTTTTGTTATACCTAAAAAATGTATTTTGGTTAGAATCATTAGCAGAAA	3252
Peuphratica	54	[T/G]	T:T	T	CCCTCCGATATCATTTGAAAATACAAATTTTTGTTATACCTAAAAAATGTATTTTGGTTAGAATCATTAGCAGAAA	AATCAAATGATTCTGTTGATACATTCGAGTAATTAAACGTTTTACGATTAGTAAACTATATTT	3329
Ptrichocarpa	54	[T/G]	T:T	T	CCCTCCGATATCATTTGAAAATACAAATTTTTGTTATACCTAAAAAATGTATTTTGGTTAGAATCATTAGCAGAAA	AATCAAATGATTCTGTTGATACATTCGAGTAATTAAACGTTTTACGATTAGTAAACTATATTT	3329
Pfremontii	54	[T/G]	T:T	T	CCCTCCGATATCATTTGAAAATACAAATTTTTGTTATACCTAAAAAATGTATTTTGGTTAGAATCATTAGCAGAAA	AATCAAATGATTCTGTTGATACATTCGAGTAATTAAACGTTTTACGATTAGTAAACTATATTT	3329
PtremulaW52	54	[T/G]	T:T	T	CCCTCCGATATCATTTGAAAATACAAATTTTTGTTATACCTAAAAAATGTATTTTGGTTAGAATCATTAGCAGAAA	AATCAAATGATTCTGTTGATACATTCGAGTAATTAAACGTTTTACGATTAGTAAACTATATTT	3329
Pyunnanensis	54	[T/G]	T:T	T	CCCTCCGATATCATTTGAAAATACAAATTTTTGTTATACCTAAAAAATGTATTTTGGTTAGAATCATTAGCAGAAA	AATCAAATGATTCTGTTGATACATTCGAGTAATTAAACGTTTTACGATTAGTAAACTATATTT	3329
Ptremula717	54	[T/G]	G:G	G	CCCTCCGATATCATTTGAAAATACAAATTTTTGTTATACCTAAAAAATGTATTTTGGTTAGAATCATTAGCAGAAA	AATCAAATGATTCTGTTGATACATTCGAGTAATTAAACGTTTTACGATTAGTAAACTATATTT	3329
Palba	54	[T/G]	T:T	T	CCCTCCGATATCATTTGAAAATACAAATTTTTGTTATACCTAAAAAATGTATTTTGGTTAGAATCATTAGCAGAAA	AATCAAATGATTCTGTTGATACATTCGAGTAATTAAACGTTTTACGATTAGTAAACTATATTT	3329
Pcathayana	54	[T/G]	T:T	T	CCCTCCGATATCATTTGAAAATACAAATTTTTGTTATACCTAAAAAATGTATTTTGGTTAGAATCATTAGCAGAAA	AATCAAATGATTCTGTTGATACATTCGAGTAATTAAACGTTTTACGATTAGTAAACTATATTT	3329
Pbalsamifera	54	[T/G]	T:T	T	CCCTCCGATATCATTTGAAAATACAAATTTTTGTTATACCTAAAAAATGTATTTTGGTTAGAATCATTAGCAGAAA	AATCAAATGATTCTGTTGATACATTCGAGTAATTAAACGTTTTACGATTAGTAAACTATATTT	3329
Peuphratica	55	[A/G]	A:A	A	AATCAAATGATTCTGTTGATACATTCGAGTAATTAAACGTTTTACGATTAGTAAACTATATTT	TTGTCATAAC	3393
Ptrichocarpa	55	[A/G]	A:A	A	AATCAAATGATTCTGTTGATACATTCGAGTAATTAAACGTTTTACGATTAGTAAACTATATTT	TTGTCATAAC	3393
Pfremontii	55	[A/G]	A:A	A	AATCAAATGATTCTGTTGATACATTCGAGTAATTAAACGTTTTACGATTAGTAAACTATATTT	TTGTCATAAC	3393
PtremulaW52	55	[A/G]	G:G	G	AATCAAATGATTCTGTTGATACATTCGAGTAATTAAACGTTTTACGATTAGTAAACTATATTT	TTGTCATAAC	3393
Pyunnanensis	55	[A/G]	A:A	A	AATCAAATGATTCTGTTGATACATTCGAGTAATTAAACGTTTTACGATTAGTAAACTATATTT	TTGTCATAAC	3393
Ptremula717	55	[A/G]	G:G	G	AATCAAATGATTCTGTTGATACATTCGAGTAATTAAACGTTTTACGATTAGTAAACTATATTT	TTGTCATAAC	3393
Palba	55	[A/G]	A:A	A	AATCAAATGATTCTGTTGATACATTCGAGTAATTAAACGTTTTACGATTAGTAAACTATATTT	TTGTCATAAC	3393
Pcathayana	55	[A/G]	A:A	A	AATCAAATGATTCTGTTGATACATTCGAGTAATTAAACGTTTTACGATTAGTAAACTATATTT	TTGTCATAAC	3393
Pbalsamifera	55	[A/G]	A:A	A	AATCAAATGATTCTGTTGATACATTCGAGTAATTAAACGTTTTACGATTAGTAAACTATATTT	TTGTCATAAC	3393
Peuphratica	56	[T/C]	C:C	C	TTGTCATAAC		3404
Ptrichocarpa	56	[T/C]	C:C	C	TTGTCATAAC		3404
Pfremontii	56	[T/C]	C:C	C	TTGTCATAAC		3404
PtremulaW52	56	[T/C]	T:T	T	TTGTCATAAC		3404
Pyunnanensis	56	[T/C]	C:C	C	TTGTCATAAC		3404
Ptremula717	56	[T/C]	T:T	T	TTGTCATAAC		3404
Palba	56	[T/C]	T:T	T	TTGTCATAAC		3404
Pcathayana	56	[T/C]	C:C	C	TTGTCATAAC		3404
Pbalsamifera	56	[T/C]	C:C	C	TTGTCATAAC		3404
Peuphratica	57	[T/C]	T:T	T		ACATTTTCTAACAAAATAGATCTATTTAAGTCACGATCATGAGCAAATGTATAAATATACTCCCGAAAGATAAGTGGGTATAGGAAGTCATTTTTTCGAGATCTATCTATTTCTAAATTTCTTTGAGATTTCTCTATTTTCATTTT	3405
Ptrichocarpa	57	[T/C]	T:T	T		ACATTTTCTAACAAAATAGATCTATTTAAGTCACGATCATGAGCAAATGTATAAATATACTCCCGAAAGATAAGTGGGTATAGGAAGTCATTTTTTCGAGATCTATCTATTTCTAAATTTCTTTGAGATTTCTCTATTTTCATTTT	3405
Pfremontii	57	[T/C]	T:T	T		ACATTTTCTAACAAAATAGATCTATTTAAGTCACGATCATGAGCAAATGTATAAATATACTCCCGAAAGATAAGTGGGTATAGGAAGTCATTTTTTCGAGATCTATCTATTTCTAAATTTCTTTGAGATTTCTCTATTTTCATTTT	3405
PtremulaW52	57	[T/C]	T:T	T		ACATTTTCTAACAAAATAGATCTATTTAAGTCACGATCATGAGCAAATGTATAAATATACTCCCGAAAGATAAGTGGGTATAGGAAGTCATTTTTTCGAGATCTATCTATTTCTAAATTTCTTTGAGATTTCTCTATTTTCATTTT	3405
Pyunnanensis	57	[T/C]	T:T	T		ACATTTTCTAACAAAATAGATCTATTTAAGTCACGATCATGAGCAAATGTATAAATATACTCCCGAAAGATAAGTGGGTATAGGAAGTCATTTTTTCGAGATCTATCTATTTCTAAATTTCTTTGAGATTTCTCTATTTTCATTTT	3405
Ptremula717	57	[T/C]	T:T	T		ACATTTTCTAACAAAATAGATCTATTTAAGTCACGATCATGAGCAAATGTATAAATATACTCCCGAAAGATAAGTGGGTATAGGAAGTCATTTTTTCGAGATCTATCTATTTCTAAATTTCTTTGAGATTTCTCTATTTTCATTTT	3405
Palba	57	[T/C]	T:T	T		ACATTTTCTAACAAAATAGATCTATTTAAGTCACGATCATGAGCAAATGTATAAATATACTCCCGAAAGATAAGTGGGTATAGGAAGTCATTTTTTCGAGATCTATCTATTTCTAAATTTCTTTGAGATTTCTCTATTTTCATTTT	3405
Pcathayana	57	[T/C]	T:T	T		ACATTTTCTAACAAAATAGATCTATTTAAGTCACGATCATGAGCAAATGTATAAATATACTCCCGAAAGATAAGTGGGTATAGGAAGTCATTTTTTCGAGATCTATCTATTTCTAAATTTCTTTGAGATTTCTCTATTTTCATTTT	3405
Pbalsamifera	57	[T/C]	C:C	C		ACATTTTCTAACAAAATAGATCTATTTAAGTCACGATCATGAGCAAATGTATAAATATACTCCCGAAAGATAAGTGGGTATAGGAAGTCATTTTTTCGAGATCTATCTATTTCTAAATTTCTTTGAGATTTCTCTATTTTCATTTT	3405
Peuphratica	58	[T/G]	T:T	T	ACATTTTCTAACAAAATAGATCTATTTAAGTCACGATCATGAGCAAATGTATAAATATACTCCCGAAAGATAAGTGGGTATAGGAAGTCATTTTTTCGAGATCTATCTATTTCTAAATTTCTTTGAGATTTCTCTATTTTCATTTT	AATTCGATTTGATTGAAGCAAAGATAGGGAGTTTATTGGGTTATTAAATGATACATAGTGCGATACCATAAAAACAAAATAGTATAATATAAAAAGAAT	3552
Ptrichocarpa	58	[T/G]	T:T	T	ACATTTTCTAACAAAATAGATCTATTTAAGTCACGATCATGAGCAAATGTATAAATATACTCCCGAAAGATAAGTGGGTATAGGAAGTCATTTTTTCGAGATCTATCTATTTCTAAATTTCTTTGAGATTTCTCTATTTTCATTTT	AATTCGATTTGATTGAAGCAAAGATAGGGAGTTTATTGGGTTATTAAATGATACATAGTGCGATACCATAAAAACAAAATAGTATAATATAAAAAGAAT	3552
Pfremontii	58	[T/G]	T:T	T	ACATTTTCTAACAAAATAGATCTATTTAAGTCACGATCATGAGCAAATGTATAAATATACTCCCGAAAGATAAGTGGGTATAGGAAGTCATTTTTTCGAGATCTATCTATTTCTAAATTTCTTTGAGATTTCTCTATTTTCATTTT	AATTCGATTTGATTGAAGCAAAGATAGGGAGTTTATTGGGTTATTAAATGATACATAGTGCGATACCATAAAAACAAAATAGTATAATATAAAAAGAAT	3552
PtremulaW52	58	[T/G]	T:T	T	ACATTTTCTAACAAAATAGATCTATTTAAGTCACGATCATGAGCAAATGTATAAATATACTCCCGAAAGATAAGTGGGTATAGGAAGTCATTTTTTCGAGATCTATCTATTTCTAAATTTCTTTGAGATTTCTCTATTTTCATTTT	AATTCGATTTGATTGAAGCAAAGATAGGGAGTTTATTGGGTTATTAAATGATACATAGTGCGATACCATAAAAACAAAATAGTATAATATAAAAAGAAT	3552
Pyunnanensis	58	[T/G]	G:G	G	ACATTTTCTAACAAAATAGATCTATTTAAGTCACGATCATGAGCAAATGTATAAATATACTCCCGAAAGATAAGTGGGTATAGGAAGTCATTTTTTCGAGATCTATCTATTTCTAAATTTCTTTGAGATTTCTCTATTTTCATTTT	AATTCGATTTGATTGAAGCAAAGATAGGGAGTTTATTGGGTTATTAAATGATACATAGTGCGATACCATAAAAACAAAATAGTATAATATAAAAAGAAT	3552
Ptremula717	58	[T/G]	T:T	T	ACATTTTCTAACAAAATAGATCTATTTAAGTCACGATCATGAGCAAATGTATAAATATACTCCCGAAAGATAAGTGGGTATAGGAAGTCATTTTTTCGAGATCTATCTATTTCTAAATTTCTTTGAGATTTCTCTATTTTCATTTT	AATTCGATTTGATTGAAGCAAAGATAGGGAGTTTATTGGGTTATTAAATGATACATAGTGCGATACCATAAAAACAAAATAGTATAATATAAAAAGAAT	3552
Palba	58	[T/G]	T:T	T	ACATTTTCTAACAAAATAGATCTATTTAAGTCACGATCATGAGCAAATGTATAAATATACTCCCGAAAGATAAGTGGGTATAGGAAGTCATTTTTTCGAGATCTATCTATTTCTAAATTTCTTTGAGATTTCTCTATTTTCATTTT	AATTCGATTTGATTGAAGCAAAGATAGGGAGTTTATTGGGTTATTAAATGATACATAGTGCGATACCATAAAAACAAAATAGTATAATATAAAAAGAAT	3552
Pcathayana	58	[T/G]	T:T	T	ACATTTTCTAACAAAATAGATCTATTTAAGTCACGATCATGAGCAAATGTATAAATATACTCCCGAAAGATAAGTGGGTATAGGAAGTCATTTTTTCGAGATCTATCTATTTCTAAATTTCTTTGAGATTTCTCTATTTTCATTTT	AATTCGATTTGATTGAAGCAAAGATAGGGAGTTTATTGGGTTATTAAATGATACATAGTGCGATACCATAAAAACAAAATAGTATAATATAAAAAGAAT	3552
Pbalsamifera	58	[T/G]	T:T	T	ACATTTTCTAACAAAATAGATCTATTTAAGTCACGATCATGAGCAAATGTATAAATATACTCCCGAAAGATAAGTGGGTATAGGAAGTCATTTTTTCGAGATCTATCTATTTCTAAATTTCTTTGAGATTTCTCTATTTTCATTTT	AATTCGATTTGATTGAAGCAAAGATAGGGAGTTTATTGGGTTATTAAATGATACATAGTGCGATACCATAAAAACAAAATAGTATAATATAAAAAGAAT	3552
Peuphratica	59	[A/G]	A:A	A	AATTCGATTTGATTGAAGCAAAGATAGGGAGTTTATTGGGTTATTAAATGATACATAGTGCGATACCATAAAAACAAAATAGTATAATATAAAAAGAAT	GATA	3652
Ptrichocarpa	59	[A/G]	A:A	A	AATTCGATTTGATTGAAGCAAAGATAGGGAGTTTATTGGGTTATTAAATGATACATAGTGCGATACCATAAAAACAAAATAGTATAATATAAAAAGAAT	GATA	3652
Pfremontii	59	[A/G]	G:G	G	AATTCGATTTGATTGAAGCAAAGATAGGGAGTTTATTGGGTTATTAAATGATACATAGTGCGATACCATAAAAACAAAATAGTATAATATAAAAAGAAT	GATA	3652
PtremulaW52	59	[A/G]	A:A	A	AATTCGATTTGATTGAAGCAAAGATAGGGAGTTTATTGGGTTATTAAATGATACATAGTGCGATACCATAAAAACAAAATAGTATAATATAAAAAGAAT	GATA	3652
Pyunnanensis	59	[A/G]	A:A	A	AATTCGATTTGATTGAAGCAAAGATAGGGAGTTTATTGGGTTATTAAATGATACATAGTGCGATACCATAAAAACAAAATAGTATAATATAAAAAGAAT	GATA	3652
Ptremula717	59	[A/G]	A:A	A	AATTCGATTTGATTGAAGCAAAGATAGGGAGTTTATTGGGTTATTAAATGATACATAGTGCGATACCATAAAAACAAAATAGTATAATATAAAAAGAAT	GATA	3652
Palba	59	[A/G]	A:A	A	AATTCGATTTGATTGAAGCAAAGATAGGGAGTTTATTGGGTTATTAAATGATACATAGTGCGATACCATAAAAACAAAATAGTATAATATAAAAAGAAT	GATA	3652
Pcathayana	59	[A/G]	A:A	A	AATTCGATTTGATTGAAGCAAAGATAGGGAGTTTATTGGGTTATTAAATGATACATAGTGCGATACCATAAAAACAAAATAGTATAATATAAAAAGAAT	GATA	3652
Pbalsamifera	59	[A/G]	A:A	A	AATTCGATTTGATTGAAGCAAAGATAGGGAGTTTATTGGGTTATTAAATGATACATAGTGCGATACCATAAAAACAAAATAGTATAATATAAAAAGAAT	GATA	3652
Peuphratica	60	[T/C]	C:C	C	GATA	CTCGGAAATAGTTAAACTCACCAACGGACCCTCTATCCTCTCTTTTTTCCATCTAAT	3657
Ptrichocarpa	60	[T/C]	C:C	C	GATA	CTCGGAAATAGTTAAACTCACCAACGGACCCTCTATCCTCTCTTTTTTCCATCTAAT	3657
Pfremontii	60	[T/C]	C:C	C	GATA	CTCGGAAATAGTTAAACTCACCAACGGACCCTCTATCCTCTCTTTTTTCCATCTAAT	3657
PtremulaW52	60	[T/C]	T:T	T	GATA	CTCGGAAATAGTTAAACTCACCAACGGACCCTCTATCCTCTCTTTTTTCCATCTAAT	3657
Pyunnanensis	60	[T/C]	C:C	C	GATA	CTCGGAAATAGTTAAACTCACCAACGGACCCTCTATCCTCTCTTTTTTCCATCTAAT	3657
Ptremula717	60	[T/C]	T:T	T	GATA	CTCGGAAATAGTTAAACTCACCAACGGACCCTCTATCCTCTCTTTTTTCCATCTAAT	3657
Palba	60	[T/C]	C:C	C	GATA	CTCGGAAATAGTTAAACTCACCAACGGACCCTCTATCCTCTCTTTTTTCCATCTAAT	3657
Pcathayana	60	[T/C]	C:C	C	GATA	CTCGGAAATAGTTAAACTCACCAACGGACCCTCTATCCTCTCTTTTTTCCATCTAAT	3657
Pbalsamifera	60	[T/C]	C:C	C	GATA	CTCGGAAATAGTTAAACTCACCAACGGACCCTCTATCCTCTCTTTTTTCCATCTAAT	3657
Peuphratica	61	[T/C]	T:T	T	CTCGGAAATAGTTAAACTCACCAACGGACCCTCTATCCTCTCTTTTTTCCATCTAAT	GGTTTATGTTCATTTCTAATTGGTTTATGTTCATTTATAGGGTAATAGGTGACTAGAAATCCTTTA	3715
Ptrichocarpa	61	[T/C]	T:T	T	CTCGGAAATAGTTAAACTCACCAACGGACCCTCTATCCTCTCTTTTTTCCATCTAAT	GGTTTATGTTCATTTCTAATTGGTTTATGTTCATTTATAGGGTAATAGGTGACTAGAAATCCTTTA	3715
Pfremontii	61	[T/C]	T:T	T	CTCGGAAATAGTTAAACTCACCAACGGACCCTCTATCCTCTCTTTTTTCCATCTAAT	GGTTTATGTTCATTTCTAATTGGTTTATGTTCATTTATAGGGTAATAGGTGACTAGAAATCCTTTA	3715
PtremulaW52	61	[T/C]	T:T	T	CTCGGAAATAGTTAAACTCACCAACGGACCCTCTATCCTCTCTTTTTTCCATCTAAT	GGTTTATGTTCATTTCTAATTGGTTTATGTTCATTTATAGGGTAATAGGTGACTAGAAATCCTTTA	3715
Pyunnanensis	61	[T/C]	T:T	T	CTCGGAAATAGTTAAACTCACCAACGGACCCTCTATCCTCTCTTTTTTCCATCTAAT	GGTTTATGTTCATTTCTAATTGGTTTATGTTCATTTATAGGGTAATAGGTGACTAGAAATCCTTTA	3715
Ptremula717	61	[T/C]	T:T	T	CTCGGAAATAGTTAAACTCACCAACGGACCCTCTATCCTCTCTTTTTTCCATCTAAT	GGTTTATGTTCATTTCTAATTGGTTTATGTTCATTTATAGGGTAATAGGTGACTAGAAATCCTTTA	3715
Palba	61	[T/C]	T:T	T	CTCGGAAATAGTTAAACTCACCAACGGACCCTCTATCCTCTCTTTTTTCCATCTAAT	GGTTTATGTTCATTTCTAATTGGTTTATGTTCATTTATAGGGTAATAGGTGACTAGAAATCCTTTA	3715
Pcathayana	61	[T/C]	T:T	T	CTCGGAAATAGTTAAACTCACCAACGGACCCTCTATCCTCTCTTTTTTCCATCTAAT	GGTTTATGTTCATTTCTAATTGGTTTATGTTCATTTATAGGGTAATAGGTGACTAGAAATCCTTTA	3715
Pbalsamifera	61	[T/C]	C:C	C	CTCGGAAATAGTTAAACTCACCAACGGACCCTCTATCCTCTCTTTTTTCCATCTAAT	GGTTTATGTTCATTTCTAATTGGTTTATGTTCATTTATAGGGTAATAGGTGACTAGAAATCCTTTA	3715
Peuphratica	62	[A/C]	A:A	A	GGTTTATGTTCATTTCTAATTGGTTTATGTTCATTTATAGGGTAATAGGTGACTAGAAATCCTTTA	TTTTTCAAGTCAATCACTCTTTTTTGATTTTGGAAAAAAAA	3782
Ptrichocarpa	62	[A/C]	C:C	C	GGTTTATGTTCATTTCTAATTGGTTTATGTTCATTTATAGGGTAATAGGTGACTAGAAATCCTTTA	TTTTTCAAGTCAATCACTCTTTTTTGATTTTGGAAAAAAAA	3782
Pfremontii	62	[A/C]	C:C	C	GGTTTATGTTCATTTCTAATTGGTTTATGTTCATTTATAGGGTAATAGGTGACTAGAAATCCTTTA	TTTTTCAAGTCAATCACTCTTTTTTGATTTTGGAAAAAAAA	3782
PtremulaW52	62	[A/C]	A:A	A	GGTTTATGTTCATTTCTAATTGGTTTATGTTCATTTATAGGGTAATAGGTGACTAGAAATCCTTTA	TTTTTCAAGTCAATCACTCTTTTTTGATTTTGGAAAAAAAA	3782
Pyunnanensis	62	[A/C]	A:A	A	GGTTTATGTTCATTTCTAATTGGTTTATGTTCATTTATAGGGTAATAGGTGACTAGAAATCCTTTA	TTTTTCAAGTCAATCACTCTTTTTTGATTTTGGAAAAAAAA	3782
Ptremula717	62	[A/C]	A:A	A	GGTTTATGTTCATTTCTAATTGGTTTATGTTCATTTATAGGGTAATAGGTGACTAGAAATCCTTTA	TTTTTCAAGTCAATCACTCTTTTTTGATTTTGGAAAAAAAA	3782
Palba	62	[A/C]	A:A	A	GGTTTATGTTCATTTCTAATTGGTTTATGTTCATTTATAGGGTAATAGGTGACTAGAAATCCTTTA	TTTTTCAAGTCAATCACTCTTTTTTGATTTTGGAAAAAAAA	3782
Pcathayana	62	[A/C]	C:C	C	GGTTTATGTTCATTTCTAATTGGTTTATGTTCATTTATAGGGTAATAGGTGACTAGAAATCCTTTA	TTTTTCAAGTCAATCACTCTTTTTTGATTTTGGAAAAAAAA	3782
Pbalsamifera	62	[A/C]	C:C	C	GGTTTATGTTCATTTCTAATTGGTTTATGTTCATTTATAGGGTAATAGGTGACTAGAAATCCTTTA	TTTTTCAAGTCAATCACTCTTTTTTGATTTTGGAAAAAAAA	3782
Peuphratica	63	indel	deletion	deletion	TTTTTCAAGTCAATCACTCTTTTTTGATTTTGGAAAAAAAA		3824
Ptrichocarpa	63	indel	insertion	insertion	TTTTTCAAGTCAATCACTCTTTTTTGATTTTGGAAAAAAAA		3824
Pfremontii	63	indel	insertion	insertion	TTTTTCAAGTCAATCACTCTTTTTTGATTTTGGAAAAAAAA		3824
PtremulaW52	63	indel	insertion	insertion	TTTTTCAAGTCAATCACTCTTTTTTGATTTTGGAAAAAAAA		3824
Pyunnanensis	63	indel	insertion	insertion	TTTTTCAAGTCAATCACTCTTTTTTGATTTTGGAAAAAAAA		3824
Ptremula717	63	indel	insertion	insertion	TTTTTCAAGTCAATCACTCTTTTTTGATTTTGGAAAAAAAA		3824
Palba	63	indel	insertion	insertion	TTTTTCAAGTCAATCACTCTTTTTTGATTTTGGAAAAAAAA		3824
Pcathayana	63	indel	insertion	insertion	TTTTTCAAGTCAATCACTCTTTTTTGATTTTGGAAAAAAAA		3824
Pbalsamifera	63	indel	insertion	insertion	TTTTTCAAGTCAATCACTCTTTTTTGATTTTGGAAAAAAAA		3824
Peuphratica	64	indel	deletion	deletion		TTGCTTTATCAATATACTTTTTCTTCTACACATTCAACTCCCCTTCATAGTGGAGAATAGCTAATAGTTAGGACTCATTAAAAAAAT	3825
Ptrichocarpa	64	indel	deletion	deletion		TTGCTTTATCAATATACTTTTTCTTCTACACATTCAACTCCCCTTCATAGTGGAGAATAGCTAATAGTTAGGACTCATTAAAAAAAT	3825
Pfremontii	64	indel	insertion	insertion		TTGCTTTATCAATATACTTTTTCTTCTACACATTCAACTCCCCTTCATAGTGGAGAATAGCTAATAGTTAGGACTCATTAAAAAAAT	3825
PtremulaW52	64	indel	deletion	deletion		TTGCTTTATCAATATACTTTTTCTTCTACACATTCAACTCCCCTTCATAGTGGAGAATAGCTAATAGTTAGGACTCATTAAAAAAAT	3825
Pyunnanensis	64	indel	insertion	insertion		TTGCTTTATCAATATACTTTTTCTTCTACACATTCAACTCCCCTTCATAGTGGAGAATAGCTAATAGTTAGGACTCATTAAAAAAAT	3825
Ptremula717	64	indel	deletion	deletion		TTGCTTTATCAATATACTTTTTCTTCTACACATTCAACTCCCCTTCATAGTGGAGAATAGCTAATAGTTAGGACTCATTAAAAAAAT	3825
Palba	64	indel	insertion	insertion		TTGCTTTATCAATATACTTTTTCTTCTACACATTCAACTCCCCTTCATAGTGGAGAATAGCTAATAGTTAGGACTCATTAAAAAAAT	3825
Pcathayana	64	indel	deletion	deletion		TTGCTTTATCAATATACTTTTTCTTCTACACATTCAACTCCCCTTCATAGTGGAGAATAGCTAATAGTTAGGACTCATTAAAAAAAT	3825
Pbalsamifera	64	indel	insertion	insertion		TTGCTTTATCAATATACTTTTTCTTCTACACATTCAACTCCCCTTCATAGTGGAGAATAGCTAATAGTTAGGACTCATTAAAAAAAT	3825
Peuphratica	65	[T/C]	C:C	C	TTGCTTTATCAATATACTTTTTCTTCTACACATTCAACTCCCCTTCATAGTGGAGAATAGCTAATAGTTAGGACTCATTAAAAAAAT	GAAAAT	3913
Ptrichocarpa	65	[T/C]	C:C	C	TTGCTTTATCAATATACTTTTTCTTCTACACATTCAACTCCCCTTCATAGTGGAGAATAGCTAATAGTTAGGACTCATTAAAAAAAT	GAAAAT	3913
Pfremontii	65	[T/C]	C:C	C	TTGCTTTATCAATATACTTTTTCTTCTACACATTCAACTCCCCTTCATAGTGGAGAATAGCTAATAGTTAGGACTCATTAAAAAAAT	GAAAAT	3913
PtremulaW52	65	[T/C]	C:C	C	TTGCTTTATCAATATACTTTTTCTTCTACACATTCAACTCCCCTTCATAGTGGAGAATAGCTAATAGTTAGGACTCATTAAAAAAAT	GAAAAT	3913
Pyunnanensis	65	[T/C]	C:C	C	TTGCTTTATCAATATACTTTTTCTTCTACACATTCAACTCCCCTTCATAGTGGAGAATAGCTAATAGTTAGGACTCATTAAAAAAAT	GAAAAT	3913
Ptremula717	65	[T/C]	C:C	C	TTGCTTTATCAATATACTTTTTCTTCTACACATTCAACTCCCCTTCATAGTGGAGAATAGCTAATAGTTAGGACTCATTAAAAAAAT	GAAAAT	3913
Palba	65	[T/C]	C:C	C	TTGCTTTATCAATATACTTTTTCTTCTACACATTCAACTCCCCTTCATAGTGGAGAATAGCTAATAGTTAGGACTCATTAAAAAAAT	GAAAAT	3913
Pcathayana	65	[T/C]	C:C	C	TTGCTTTATCAATATACTTTTTCTTCTACACATTCAACTCCCCTTCATAGTGGAGAATAGCTAATAGTTAGGACTCATTAAAAAAAT	GAAAAT	3913
Pbalsamifera	65	[T/C]	T:T	T	TTGCTTTATCAATATACTTTTTCTTCTACACATTCAACTCCCCTTCATAGTGGAGAATAGCTAATAGTTAGGACTCATTAAAAAAAT	GAAAAT	3913
Peuphratica	66	[A/C]	C:C	C	GAAAAT	CACTCAAGAAAAAGCTTTTCCCGCACTAGGCACTAATC	3920
Ptrichocarpa	66	[A/C]	C:C	C	GAAAAT	CACTCAAGAAAAAGCTTTTCCCGCACTAGGCACTAATC	3920
Pfremontii	66	[A/C]	C:C	C	GAAAAT	CACTCAAGAAAAAGCTTTTCCCGCACTAGGCACTAATC	3920
PtremulaW52	66	[A/C]	C:C	C	GAAAAT	CACTCAAGAAAAAGCTTTTCCCGCACTAGGCACTAATC	3920
Pyunnanensis	66	[A/C]	C:C	C	GAAAAT	CACTCAAGAAAAAGCTTTTCCCGCACTAGGCACTAATC	3920
Ptremula717	66	[A/C]	C:C	C	GAAAAT	CACTCAAGAAAAAGCTTTTCCCGCACTAGGCACTAATC	3920
Palba	66	[A/C]	C:C	C	GAAAAT	CACTCAAGAAAAAGCTTTTCCCGCACTAGGCACTAATC	3920
Pcathayana	66	[A/C]	C:C	C	GAAAAT	CACTCAAGAAAAAGCTTTTCCCGCACTAGGCACTAATC	3920
Pbalsamifera	66	[A/C]	A:A	A	GAAAAT	CACTCAAGAAAAAGCTTTTCCCGCACTAGGCACTAATC	3920
Peuphratica	67	[T/C]	T:T	T	CACTCAAGAAAAAGCTTTTCCCGCACTAGGCACTAATC	ATTTTTAACGTCTAATTAGATCGGAAAATCATTCAAATTAAGAACGGGAGCTCGTTGCTTTTTTATTTCCCTATAATT	3959
Ptrichocarpa	67	[T/C]	T:T	T	CACTCAAGAAAAAGCTTTTCCCGCACTAGGCACTAATC	ATTTTTAACGTCTAATTAGATCGGAAAATCATTCAAATTAAGAACGGGAGCTCGTTGCTTTTTTATTTCCCTATAATT	3959
Pfremontii	67	[T/C]	C:C	C	CACTCAAGAAAAAGCTTTTCCCGCACTAGGCACTAATC	ATTTTTAACGTCTAATTAGATCGGAAAATCATTCAAATTAAGAACGGGAGCTCGTTGCTTTTTTATTTCCCTATAATT	3959
PtremulaW52	67	[T/C]	T:T	T	CACTCAAGAAAAAGCTTTTCCCGCACTAGGCACTAATC	ATTTTTAACGTCTAATTAGATCGGAAAATCATTCAAATTAAGAACGGGAGCTCGTTGCTTTTTTATTTCCCTATAATT	3959
Pyunnanensis	67	[T/C]	T:T	T	CACTCAAGAAAAAGCTTTTCCCGCACTAGGCACTAATC	ATTTTTAACGTCTAATTAGATCGGAAAATCATTCAAATTAAGAACGGGAGCTCGTTGCTTTTTTATTTCCCTATAATT	3959
Ptremula717	67	[T/C]	T:T	T	CACTCAAGAAAAAGCTTTTCCCGCACTAGGCACTAATC	ATTTTTAACGTCTAATTAGATCGGAAAATCATTCAAATTAAGAACGGGAGCTCGTTGCTTTTTTATTTCCCTATAATT	3959
Palba	67	[T/C]	T:T	T	CACTCAAGAAAAAGCTTTTCCCGCACTAGGCACTAATC	ATTTTTAACGTCTAATTAGATCGGAAAATCATTCAAATTAAGAACGGGAGCTCGTTGCTTTTTTATTTCCCTATAATT	3959
Pcathayana	67	[T/C]	T:T	T	CACTCAAGAAAAAGCTTTTCCCGCACTAGGCACTAATC	ATTTTTAACGTCTAATTAGATCGGAAAATCATTCAAATTAAGAACGGGAGCTCGTTGCTTTTTTATTTCCCTATAATT	3959
Pbalsamifera	67	[T/C]	T:T	T	CACTCAAGAAAAAGCTTTTCCCGCACTAGGCACTAATC	ATTTTTAACGTCTAATTAGATCGGAAAATCATTCAAATTAAGAACGGGAGCTCGTTGCTTTTTTATTTCCCTATAATT	3959
Peuphratica	68	indel	deletion	deletion	ATTTTTAACGTCTAATTAGATCGGAAAATCATTCAAATTAAGAACGGGAGCTCGTTGCTTTTTTATTTCCCTATAATT		4038
Ptrichocarpa	68	indel	deletion	deletion	ATTTTTAACGTCTAATTAGATCGGAAAATCATTCAAATTAAGAACGGGAGCTCGTTGCTTTTTTATTTCCCTATAATT		4038
Pfremontii	68	indel	deletion	deletion	ATTTTTAACGTCTAATTAGATCGGAAAATCATTCAAATTAAGAACGGGAGCTCGTTGCTTTTTTATTTCCCTATAATT		4038
PtremulaW52	68	indel	deletion	deletion	ATTTTTAACGTCTAATTAGATCGGAAAATCATTCAAATTAAGAACGGGAGCTCGTTGCTTTTTTATTTCCCTATAATT		4038
Pyunnanensis	68	indel	insertion	insertion	ATTTTTAACGTCTAATTAGATCGGAAAATCATTCAAATTAAGAACGGGAGCTCGTTGCTTTTTTATTTCCCTATAATT		4038
Ptremula717	68	indel	deletion	deletion	ATTTTTAACGTCTAATTAGATCGGAAAATCATTCAAATTAAGAACGGGAGCTCGTTGCTTTTTTATTTCCCTATAATT		4038
Palba	68	indel	deletion	deletion	ATTTTTAACGTCTAATTAGATCGGAAAATCATTCAAATTAAGAACGGGAGCTCGTTGCTTTTTTATTTCCCTATAATT		4038
Pcathayana	68	indel	deletion	deletion	ATTTTTAACGTCTAATTAGATCGGAAAATCATTCAAATTAAGAACGGGAGCTCGTTGCTTTTTTATTTCCCTATAATT		4038
Pbalsamifera	68	indel	deletion	deletion	ATTTTTAACGTCTAATTAGATCGGAAAATCATTCAAATTAAGAACGGGAGCTCGTTGCTTTTTTATTTCCCTATAATT		4038
Peuphratica	69	indel	insertion	insertion	GGAGCCGCGGAGCTCTGTCCATTTATTAACTCGACCCAAC		4088
Ptrichocarpa	69	indel	insertion	insertion	GGAGCCGCGGAGCTCTGTCCATTTATTAACTCGACCCAAC		4088
Pfremontii	69	indel	insertion	insertion	GGAGCCGCGGAGCTCTGTCCATTTATTAACTCGACCCAAC		4088
PtremulaW52	69	indel	insertion	insertion	GGAGCCGCGGAGCTCTGTCCATTTATTAACTCGACCCAAC		4088
Pyunnanensis	69	indel	insertion	insertion	GGAGCCGCGGAGCTCTGTCCATTTATTAACTCGACCCAAC		4088
Ptremula717	69	indel	insertion	insertion	GGAGCCGCGGAGCTCTGTCCATTTATTAACTCGACCCAAC		4088
Palba	69	indel	insertion	insertion	GGAGCCGCGGAGCTCTGTCCATTTATTAACTCGACCCAAC		4088
Pcathayana	69	indel	insertion	insertion	GGAGCCGCGGAGCTCTGTCCATTTATTAACTCGACCCAAC		4088
Pbalsamifera	69	indel	deletion	deletion	GGAGCCGCGGAGCTCTGTCCATTTATTAACTCGACCCAAC		4088
Peuphratica	70	[C/G]	C:C	C	TTTGAATTTGAATTCATTTGTTTTTATGTTACGCACCAAGAATTCAAACAAGGTTT	TTTGGAGCCGATCCGGTAAGAATCAAATATTCTCAGAATTCTCCATTGATACGACATGCTGTTTTTTCCATTCATTCCTTTCAGGATCAGTCGTGGTCTTACAAATAATACCGATGGTATGGACGAATCCCTTTCTTCGTACAAATGTGTAAAAGCTGTTAGCCGCACTTAAAAGCCGAGTACTCTACCATTGAGTTAGCAACCCAAATACAAATAATTAGGTTATGTAGATAGAATC	4150
Ptrichocarpa	70	[C/G]	G:G	G	TTTGAATTTGAATTCATTTGTTTTTATGTTACGCACCAAGAATTCAAACAAGGTTT	TTTGGAGCCGATCCGGTAAGAATCAAATATTCTCAGAATTCTCCATTGATACGACATGCTGTTTTTTCCATTCATTCCTTTCAGGATCAGTCGTGGTCTTACAAATAATACCGATGGTATGGACGAATCCCTTTCTTCGTACAAATGTGTAAAAGCTGTTAGCCGCACTTAAAAGCCGAGTACTCTACCATTGAGTTAGCAACCCAAATACAAATAATTAGGTTATGTAGATAGAATC	4150
Pfremontii	70	[C/G]	G:G	G	TTTGAATTTGAATTCATTTGTTTTTATGTTACGCACCAAGAATTCAAACAAGGTTT	TTTGGAGCCGATCCGGTAAGAATCAAATATTCTCAGAATTCTCCATTGATACGACATGCTGTTTTTTCCATTCATTCCTTTCAGGATCAGTCGTGGTCTTACAAATAATACCGATGGTATGGACGAATCCCTTTCTTCGTACAAATGTGTAAAAGCTGTTAGCCGCACTTAAAAGCCGAGTACTCTACCATTGAGTTAGCAACCCAAATACAAATAATTAGGTTATGTAGATAGAATC	4150
PtremulaW52	70	[C/G]	G:G	G	TTTGAATTTGAATTCATTTGTTTTTATGTTACGCACCAAGAATTCAAACAAGGTTT	TTTGGAGCCGATCCGGTAAGAATCAAATATTCTCAGAATTCTCCATTGATACGACATGCTGTTTTTTCCATTCATTCCTTTCAGGATCAGTCGTGGTCTTACAAATAATACCGATGGTATGGACGAATCCCTTTCTTCGTACAAATGTGTAAAAGCTGTTAGCCGCACTTAAAAGCCGAGTACTCTACCATTGAGTTAGCAACCCAAATACAAATAATTAGGTTATGTAGATAGAATC	4150
Pyunnanensis	70	[C/G]	G:G	G	TTTGAATTTGAATTCATTTGTTTTTATGTTACGCACCAAGAATTCAAACAAGGTTT	TTTGGAGCCGATCCGGTAAGAATCAAATATTCTCAGAATTCTCCATTGATACGACATGCTGTTTTTTCCATTCATTCCTTTCAGGATCAGTCGTGGTCTTACAAATAATACCGATGGTATGGACGAATCCCTTTCTTCGTACAAATGTGTAAAAGCTGTTAGCCGCACTTAAAAGCCGAGTACTCTACCATTGAGTTAGCAACCCAAATACAAATAATTAGGTTATGTAGATAGAATC	4150
Ptremula717	70	[C/G]	G:G	G	TTTGAATTTGAATTCATTTGTTTTTATGTTACGCACCAAGAATTCAAACAAGGTTT	TTTGGAGCCGATCCGGTAAGAATCAAATATTCTCAGAATTCTCCATTGATACGACATGCTGTTTTTTCCATTCATTCCTTTCAGGATCAGTCGTGGTCTTACAAATAATACCGATGGTATGGACGAATCCCTTTCTTCGTACAAATGTGTAAAAGCTGTTAGCCGCACTTAAAAGCCGAGTACTCTACCATTGAGTTAGCAACCCAAATACAAATAATTAGGTTATGTAGATAGAATC	4150
Palba	70	[C/G]	G:G	G	TTTGAATTTGAATTCATTTGTTTTTATGTTACGCACCAAGAATTCAAACAAGGTTT	TTTGGAGCCGATCCGGTAAGAATCAAATATTCTCAGAATTCTCCATTGATACGACATGCTGTTTTTTCCATTCATTCCTTTCAGGATCAGTCGTGGTCTTACAAATAATACCGATGGTATGGACGAATCCCTTTCTTCGTACAAATGTGTAAAAGCTGTTAGCCGCACTTAAAAGCCGAGTACTCTACCATTGAGTTAGCAACCCAAATACAAATAATTAGGTTATGTAGATAGAATC	4150
Pcathayana	70	[C/G]	G:G	G	TTTGAATTTGAATTCATTTGTTTTTATGTTACGCACCAAGAATTCAAACAAGGTTT	TTTGGAGCCGATCCGGTAAGAATCAAATATTCTCAGAATTCTCCATTGATACGACATGCTGTTTTTTCCATTCATTCCTTTCAGGATCAGTCGTGGTCTTACAAATAATACCGATGGTATGGACGAATCCCTTTCTTCGTACAAATGTGTAAAAGCTGTTAGCCGCACTTAAAAGCCGAGTACTCTACCATTGAGTTAGCAACCCAAATACAAATAATTAGGTTATGTAGATAGAATC	4150
Pbalsamifera	70	[C/G]	G:G	G	TTTGAATTTGAATTCATTTGTTTTTATGTTACGCACCAAGAATTCAAACAAGGTTT	TTTGGAGCCGATCCGGTAAGAATCAAATATTCTCAGAATTCTCCATTGATACGACATGCTGTTTTTTCCATTCATTCCTTTCAGGATCAGTCGTGGTCTTACAAATAATACCGATGGTATGGACGAATCCCTTTCTTCGTACAAATGTGTAAAAGCTGTTAGCCGCACTTAAAAGCCGAGTACTCTACCATTGAGTTAGCAACCCAAATACAAATAATTAGGTTATGTAGATAGAATC	4150
Peuphratica	71	[A/G]	G:G	G	TTTGGAGCCGATCCGGTAAGAATCAAATATTCTCAGAATTCTCCATTGATACGACATGCTGTTTTTTCCATTCATTCCTTTCAGGATCAGTCGTGGTCTTACAAATAATACCGATGGTATGGACGAATCCCTTTCTTCGTACAAATGTGTAAAAGCTGTTAGCCGCACTTAAAAGCCGAGTACTCTACCATTGAGTTAGCAACCCAAATACAAATAATTAGGTTATGTAGATAGAATC	GAATCAAAAATCAAAATAAATCAAAGAG	4389
Ptrichocarpa	71	[A/G]	A:A	A	TTTGGAGCCGATCCGGTAAGAATCAAATATTCTCAGAATTCTCCATTGATACGACATGCTGTTTTTTCCATTCATTCCTTTCAGGATCAGTCGTGGTCTTACAAATAATACCGATGGTATGGACGAATCCCTTTCTTCGTACAAATGTGTAAAAGCTGTTAGCCGCACTTAAAAGCCGAGTACTCTACCATTGAGTTAGCAACCCAAATACAAATAATTAGGTTATGTAGATAGAATC	GAATCAAAAATCAAAATAAATCAAAGAG	4389
Pfremontii	71	[A/G]	G:G	G	TTTGGAGCCGATCCGGTAAGAATCAAATATTCTCAGAATTCTCCATTGATACGACATGCTGTTTTTTCCATTCATTCCTTTCAGGATCAGTCGTGGTCTTACAAATAATACCGATGGTATGGACGAATCCCTTTCTTCGTACAAATGTGTAAAAGCTGTTAGCCGCACTTAAAAGCCGAGTACTCTACCATTGAGTTAGCAACCCAAATACAAATAATTAGGTTATGTAGATAGAATC	GAATCAAAAATCAAAATAAATCAAAGAG	4389
PtremulaW52	71	[A/G]	G:G	G	TTTGGAGCCGATCCGGTAAGAATCAAATATTCTCAGAATTCTCCATTGATACGACATGCTGTTTTTTCCATTCATTCCTTTCAGGATCAGTCGTGGTCTTACAAATAATACCGATGGTATGGACGAATCCCTTTCTTCGTACAAATGTGTAAAAGCTGTTAGCCGCACTTAAAAGCCGAGTACTCTACCATTGAGTTAGCAACCCAAATACAAATAATTAGGTTATGTAGATAGAATC	GAATCAAAAATCAAAATAAATCAAAGAG	4389
Pyunnanensis	71	[A/G]	G:G	G	TTTGGAGCCGATCCGGTAAGAATCAAATATTCTCAGAATTCTCCATTGATACGACATGCTGTTTTTTCCATTCATTCCTTTCAGGATCAGTCGTGGTCTTACAAATAATACCGATGGTATGGACGAATCCCTTTCTTCGTACAAATGTGTAAAAGCTGTTAGCCGCACTTAAAAGCCGAGTACTCTACCATTGAGTTAGCAACCCAAATACAAATAATTAGGTTATGTAGATAGAATC	GAATCAAAAATCAAAATAAATCAAAGAG	4389
Ptremula717	71	[A/G]	G:G	G	TTTGGAGCCGATCCGGTAAGAATCAAATATTCTCAGAATTCTCCATTGATACGACATGCTGTTTTTTCCATTCATTCCTTTCAGGATCAGTCGTGGTCTTACAAATAATACCGATGGTATGGACGAATCCCTTTCTTCGTACAAATGTGTAAAAGCTGTTAGCCGCACTTAAAAGCCGAGTACTCTACCATTGAGTTAGCAACCCAAATACAAATAATTAGGTTATGTAGATAGAATC	GAATCAAAAATCAAAATAAATCAAAGAG	4389
Palba	71	[A/G]	G:G	G	TTTGGAGCCGATCCGGTAAGAATCAAATATTCTCAGAATTCTCCATTGATACGACATGCTGTTTTTTCCATTCATTCCTTTCAGGATCAGTCGTGGTCTTACAAATAATACCGATGGTATGGACGAATCCCTTTCTTCGTACAAATGTGTAAAAGCTGTTAGCCGCACTTAAAAGCCGAGTACTCTACCATTGAGTTAGCAACCCAAATACAAATAATTAGGTTATGTAGATAGAATC	GAATCAAAAATCAAAATAAATCAAAGAG	4389
Pcathayana	71	[A/G]	G:G	G	TTTGGAGCCGATCCGGTAAGAATCAAATATTCTCAGAATTCTCCATTGATACGACATGCTGTTTTTTCCATTCATTCCTTTCAGGATCAGTCGTGGTCTTACAAATAATACCGATGGTATGGACGAATCCCTTTCTTCGTACAAATGTGTAAAAGCTGTTAGCCGCACTTAAAAGCCGAGTACTCTACCATTGAGTTAGCAACCCAAATACAAATAATTAGGTTATGTAGATAGAATC	GAATCAAAAATCAAAATAAATCAAAGAG	4389
Pbalsamifera	71	[A/G]	G:G	G	TTTGGAGCCGATCCGGTAAGAATCAAATATTCTCAGAATTCTCCATTGATACGACATGCTGTTTTTTCCATTCATTCCTTTCAGGATCAGTCGTGGTCTTACAAATAATACCGATGGTATGGACGAATCCCTTTCTTCGTACAAATGTGTAAAAGCTGTTAGCCGCACTTAAAAGCCGAGTACTCTACCATTGAGTTAGCAACCCAAATACAAATAATTAGGTTATGTAGATAGAATC	GAATCAAAAATCAAAATAAATCAAAGAG	4389
Peuphratica	72	[A/C]	A:A	A	GAATCAAAAATCAAAATAAATCAAAGAG	ATAAATAAAGAGATT	4418
Ptrichocarpa	72	[A/C]	A:A	A	GAATCAAAAATCAAAATAAATCAAAGAG	ATAAATAAAGAGATT	4418
Pfremontii	72	[A/C]	A:A	A	GAATCAAAAATCAAAATAAATCAAAGAG	ATAAATAAAGAGATT	4418
PtremulaW52	72	[A/C]	A:A	A	GAATCAAAAATCAAAATAAATCAAAGAG	ATAAATAAAGAGATT	4418
Pyunnanensis	72	[A/C]	A:A	A	GAATCAAAAATCAAAATAAATCAAAGAG	ATAAATAAAGAGATT	4418
Ptremula717	72	[A/C]	C:C	C	GAATCAAAAATCAAAATAAATCAAAGAG	ATAAATAAAGAGATT	4418
Palba	72	[A/C]	A:A	A	GAATCAAAAATCAAAATAAATCAAAGAG	ATAAATAAAGAGATT	4418
Pcathayana	72	[A/C]	A:A	A	GAATCAAAAATCAAAATAAATCAAAGAG	ATAAATAAAGAGATT	4418
Pbalsamifera	72	[A/C]	A:A	A	GAATCAAAAATCAAAATAAATCAAAGAG	ATAAATAAAGAGATT	4418
Peuphratica	73	[A/G]	G:G	G	ATAAATAAAGAGATT	AATC	4434
Ptrichocarpa	73	[A/G]	G:G	G	ATAAATAAAGAGATT	AATC	4434
Pfremontii	73	[A/G]	A:A	A	ATAAATAAAGAGATT	AATC	4434
PtremulaW52	73	[A/G]	G:G	G	ATAAATAAAGAGATT	AATC	4434
Pyunnanensis	73	[A/G]	G:G	G	ATAAATAAAGAGATT	AATC	4434
Ptremula717	73	[A/G]	G:G	G	ATAAATAAAGAGATT	AATC	4434
Palba	73	[A/G]	G:G	G	ATAAATAAAGAGATT	AATC	4434
Pcathayana	73	[A/G]	G:G	G	ATAAATAAAGAGATT	AATC	4434
Pbalsamifera	73	[A/G]	G:G	G	ATAAATAAAGAGATT	AATC	4434
Peuphratica	74	[A/G]	G:G	G	AATC	TACGACACAATCAAAACATTAAACTAACAAGAAATGAACACGAAAT	4439
Ptrichocarpa	74	[A/G]	G:G	G	AATC	TACGACACAATCAAAACATTAAACTAACAAGAAATGAACACGAAAT	4439
Pfremontii	74	[A/G]	G:G	G	AATC	TACGACACAATCAAAACATTAAACTAACAAGAAATGAACACGAAAT	4439
PtremulaW52	74	[A/G]	A:A	A	AATC	TACGACACAATCAAAACATTAAACTAACAAGAAATGAACACGAAAT	4439
Pyunnanensis	74	[A/G]	A:A	A	AATC	TACGACACAATCAAAACATTAAACTAACAAGAAATGAACACGAAAT	4439
Ptremula717	74	[A/G]	A:A	A	AATC	TACGACACAATCAAAACATTAAACTAACAAGAAATGAACACGAAAT	4439
Palba	74	[A/G]	A:A	A	AATC	TACGACACAATCAAAACATTAAACTAACAAGAAATGAACACGAAAT	4439
Pcathayana	74	[A/G]	G:G	G	AATC	TACGACACAATCAAAACATTAAACTAACAAGAAATGAACACGAAAT	4439
Pbalsamifera	74	[A/G]	G:G	G	AATC	TACGACACAATCAAAACATTAAACTAACAAGAAATGAACACGAAAT	4439
Peuphratica	75	[T/G]	G:G	G	TACGACACAATCAAAACATTAAACTAACAAGAAATGAACACGAAAT	AAATAGAAAAATTTCTAATTGATTC	4486
Ptrichocarpa	75	[T/G]	T:T	T	TACGACACAATCAAAACATTAAACTAACAAGAAATGAACACGAAAT	AAATAGAAAAATTTCTAATTGATTC	4486
Pfremontii	75	[T/G]	T:T	T	TACGACACAATCAAAACATTAAACTAACAAGAAATGAACACGAAAT	AAATAGAAAAATTTCTAATTGATTC	4486
PtremulaW52	75	[T/G]	G:G	G	TACGACACAATCAAAACATTAAACTAACAAGAAATGAACACGAAAT	AAATAGAAAAATTTCTAATTGATTC	4486
Pyunnanensis	75	[T/G]	G:G	G	TACGACACAATCAAAACATTAAACTAACAAGAAATGAACACGAAAT	AAATAGAAAAATTTCTAATTGATTC	4486
Ptremula717	75	[T/G]	G:G	G	TACGACACAATCAAAACATTAAACTAACAAGAAATGAACACGAAAT	AAATAGAAAAATTTCTAATTGATTC	4486
Palba	75	[T/G]	G:G	G	TACGACACAATCAAAACATTAAACTAACAAGAAATGAACACGAAAT	AAATAGAAAAATTTCTAATTGATTC	4486
Pcathayana	75	[T/G]	G:G	G	TACGACACAATCAAAACATTAAACTAACAAGAAATGAACACGAAAT	AAATAGAAAAATTTCTAATTGATTC	4486
Pbalsamifera	75	[T/G]	T:T	T	TACGACACAATCAAAACATTAAACTAACAAGAAATGAACACGAAAT	AAATAGAAAAATTTCTAATTGATTC	4486
Peuphratica	76	[A/G]	G:G	G	AAATAGAAAAATTTCTAATTGATTC	GATAAAAAAATAGATAAAGTT	4512
Ptrichocarpa	76	[A/G]	G:G	G	AAATAGAAAAATTTCTAATTGATTC	GATAAAAAAATAGATAAAGTT	4512
Pfremontii	76	[A/G]	G:G	G	AAATAGAAAAATTTCTAATTGATTC	GATAAAAAAATAGATAAAGTT	4512
PtremulaW52	76	[A/G]	G:G	G	AAATAGAAAAATTTCTAATTGATTC	GATAAAAAAATAGATAAAGTT	4512
Pyunnanensis	76	[A/G]	G:G	G	AAATAGAAAAATTTCTAATTGATTC	GATAAAAAAATAGATAAAGTT	4512
Ptremula717	76	[A/G]	G:G	G	AAATAGAAAAATTTCTAATTGATTC	GATAAAAAAATAGATAAAGTT	4512
Palba	76	[A/G]	G:G	G	AAATAGAAAAATTTCTAATTGATTC	GATAAAAAAATAGATAAAGTT	4512
Pcathayana	76	[A/G]	A:A	A	AAATAGAAAAATTTCTAATTGATTC	GATAAAAAAATAGATAAAGTT	4512
Pbalsamifera	76	[A/G]	G:G	G	AAATAGAAAAATTTCTAATTGATTC	GATAAAAAAATAGATAAAGTT	4512
Peuphratica	77	indel	insertion	insertion	GATAAAAAAATAGATAAAGTT		4534
Ptrichocarpa	77	indel	insertion	insertion	GATAAAAAAATAGATAAAGTT		4534
Pfremontii	77	indel	insertion	insertion	GATAAAAAAATAGATAAAGTT		4534
PtremulaW52	77	indel	deletion	deletion	GATAAAAAAATAGATAAAGTT		4534
Pyunnanensis	77	indel	deletion	deletion	GATAAAAAAATAGATAAAGTT		4534
Ptremula717	77	indel	deletion	deletion	GATAAAAAAATAGATAAAGTT		4534
Palba	77	indel	deletion	deletion	GATAAAAAAATAGATAAAGTT		4534
Pcathayana	77	indel	deletion	deletion	GATAAAAAAATAGATAAAGTT		4534
Pbalsamifera	77	indel	insertion	insertion	GATAAAAAAATAGATAAAGTT		4534
Peuphratica	78	[A/C]	C:C	C	TAATAAAGTCAAAATTTATAGATTATCT	TTGTCTCTTATGCTATC	4589
Ptrichocarpa	78	[A/C]	A:A	A	TAATAAAGTCAAAATTTATAGATTATCT	TTGTCTCTTATGCTATC	4589
Pfremontii	78	[A/C]	A:A	A	TAATAAAGTCAAAATTTATAGATTATCT	TTGTCTCTTATGCTATC	4589
PtremulaW52	78	[A/C]	C:C	C	TAATAAAGTCAAAATTTATAGATTATCT	TTGTCTCTTATGCTATC	4589
Pyunnanensis	78	[A/C]	C:C	C	TAATAAAGTCAAAATTTATAGATTATCT	TTGTCTCTTATGCTATC	4589
Ptremula717	78	[A/C]	C:C	C	TAATAAAGTCAAAATTTATAGATTATCT	TTGTCTCTTATGCTATC	4589
Palba	78	[A/C]	C:C	C	TAATAAAGTCAAAATTTATAGATTATCT	TTGTCTCTTATGCTATC	4589
Pcathayana	78	[A/C]	C:C	C	TAATAAAGTCAAAATTTATAGATTATCT	TTGTCTCTTATGCTATC	4589
Pbalsamifera	78	[A/C]	A:A	A	TAATAAAGTCAAAATTTATAGATTATCT	TTGTCTCTTATGCTATC	4589
Peuphratica	79	[T/C]	T:T	T	TTGTCTCTTATGCTATC	ATTCTTATATT	4607
Ptrichocarpa	79	[T/C]	T:T	T	TTGTCTCTTATGCTATC	ATTCTTATATT	4607
Pfremontii	79	[T/C]	T:T	T	TTGTCTCTTATGCTATC	ATTCTTATATT	4607
PtremulaW52	79	[T/C]	T:T	T	TTGTCTCTTATGCTATC	ATTCTTATATT	4607
Pyunnanensis	79	[T/C]	T:T	T	TTGTCTCTTATGCTATC	ATTCTTATATT	4607
Ptremula717	79	[T/C]	C:C	C	TTGTCTCTTATGCTATC	ATTCTTATATT	4607
Palba	79	[T/C]	T:T	T	TTGTCTCTTATGCTATC	ATTCTTATATT	4607
Pcathayana	79	[T/C]	T:T	T	TTGTCTCTTATGCTATC	ATTCTTATATT	4607
Pbalsamifera	79	[T/C]	T:T	T	TTGTCTCTTATGCTATC	ATTCTTATATT	4607
Peuphratica	80	indel	deletion	deletion	ATTCTTATATT		4619
Ptrichocarpa	80	indel	insertion	insertion	ATTCTTATATT		4619
Pfremontii	80	indel	insertion	insertion	ATTCTTATATT		4619
PtremulaW52	80	indel	insertion	insertion	ATTCTTATATT		4619
Pyunnanensis	80	indel	insertion	insertion	ATTCTTATATT		4619
Ptremula717	80	indel	insertion	insertion	ATTCTTATATT		4619
Palba	80	indel	insertion	insertion	ATTCTTATATT		4619
Pcathayana	80	indel	insertion	insertion	ATTCTTATATT		4619
Pbalsamifera	80	indel	insertion	insertion	ATTCTTATATT		4619
Peuphratica	81	indel	deletion	deletion			4622
Ptrichocarpa	81	indel	deletion	deletion			4622
Pfremontii	81	indel	insertion	insertion			4622
PtremulaW52	81	indel	insertion	insertion			4622
Pyunnanensis	81	indel	deletion	deletion			4622
Ptremula717	81	indel	insertion	insertion			4622
Palba	81	indel	deletion	deletion			4622
Pcathayana	81	indel	deletion	deletion			4622
Pbalsamifera	81	indel	deletion	deletion			4622
Peuphratica	82	[A/C]	A:A	A		AAAAATGGAAATATT	4649
Ptrichocarpa	82	[A/C]	A:A	A		AAAAATGGAAATATT	4649
Pfremontii	82	[A/C]	A:A	A		AAAAATGGAAATATT	4649
PtremulaW52	82	[A/C]	C:C	C		AAAAATGGAAATATT	4649
Pyunnanensis	82	[A/C]	C:C	C		AAAAATGGAAATATT	4649
Ptremula717	82	[A/C]	C:C	C		AAAAATGGAAATATT	4649
Palba	82	[A/C]	C:C	C		AAAAATGGAAATATT	4649
Pcathayana	82	[A/C]	A:A	A		AAAAATGGAAATATT	4649
Pbalsamifera	82	[A/C]	A:A	A		AAAAATGGAAATATT	4649
Peuphratica	83	[A/C]	C:C	C	AAAAATGGAAATATT	ATTTTTATACATTTTTCTAATAT	4665
Ptrichocarpa	83	[A/C]	C:C	C	AAAAATGGAAATATT	ATTTTTATACATTTTTCTAATAT	4665
Pfremontii	83	[A/C]	C:C	C	AAAAATGGAAATATT	ATTTTTATACATTTTTCTAATAT	4665
PtremulaW52	83	[A/C]	A:A	A	AAAAATGGAAATATT	ATTTTTATACATTTTTCTAATAT	4665
Pyunnanensis	83	[A/C]	C:C	C	AAAAATGGAAATATT	ATTTTTATACATTTTTCTAATAT	4665
Ptremula717	83	[A/C]	A:A	A	AAAAATGGAAATATT	ATTTTTATACATTTTTCTAATAT	4665
Palba	83	[A/C]	C:C	C	AAAAATGGAAATATT	ATTTTTATACATTTTTCTAATAT	4665
Pcathayana	83	[A/C]	C:C	C	AAAAATGGAAATATT	ATTTTTATACATTTTTCTAATAT	4665
Pbalsamifera	83	[A/C]	C:C	C	AAAAATGGAAATATT	ATTTTTATACATTTTTCTAATAT	4665
Peuphratica	84	indel	deletion	deletion	ATTTTTATACATTTTTCTAATAT		4689
Ptrichocarpa	84	indel	deletion	deletion	ATTTTTATACATTTTTCTAATAT		4689
Pfremontii	84	indel	deletion	deletion	ATTTTTATACATTTTTCTAATAT		4689
PtremulaW52	84	indel	deletion	deletion	ATTTTTATACATTTTTCTAATAT		4689
Pyunnanensis	84	indel	deletion	deletion	ATTTTTATACATTTTTCTAATAT		4689
Ptremula717	84	indel	insertion	insertion	ATTTTTATACATTTTTCTAATAT		4689
Palba	84	indel	deletion	deletion	ATTTTTATACATTTTTCTAATAT		4689
Pcathayana	84	indel	deletion	deletion	ATTTTTATACATTTTTCTAATAT		4689
Pbalsamifera	84	indel	deletion	deletion	ATTTTTATACATTTTTCTAATAT		4689
Peuphratica	85	[T/C]	C:C	C	AACAATACATTCAATACATTTC	ATTTTTTTTT	4718
Ptrichocarpa	85	[T/C]	C:C	C	AACAATACATTCAATACATTTC	ATTTTTTTTT	4718
Pfremontii	85	[T/C]	C:C	C	AACAATACATTCAATACATTTC	ATTTTTTTTT	4718
PtremulaW52	85	[T/C]	C:C	C	AACAATACATTCAATACATTTC	ATTTTTTTTT	4718
Pyunnanensis	85	[T/C]	T:T	T	AACAATACATTCAATACATTTC	ATTTTTTTTT	4718
Ptremula717	85	[T/C]	C:C	C	AACAATACATTCAATACATTTC	ATTTTTTTTT	4718
Palba	85	[T/C]	C:C	C	AACAATACATTCAATACATTTC	ATTTTTTTTT	4718
Pcathayana	85	[T/C]	C:C	C	AACAATACATTCAATACATTTC	ATTTTTTTTT	4718
Pbalsamifera	85	[T/C]	C:C	C	AACAATACATTCAATACATTTC	ATTTTTTTTT	4718
Peuphratica	86	indel	insertion	insertion	ATTTTTTTTT		4729
Ptrichocarpa	86	indel	insertion	insertion	ATTTTTTTTT		4729
Pfremontii	86	indel	insertion	insertion	ATTTTTTTTT		4729
PtremulaW52	86	indel	insertion	insertion	ATTTTTTTTT		4729
Pyunnanensis	86	indel	insertion	insertion	ATTTTTTTTT		4729
Ptremula717	86	indel	insertion	insertion	ATTTTTTTTT		4729
Palba	86	indel	insertion	insertion	ATTTTTTTTT		4729
Pcathayana	86	indel	insertion	insertion	ATTTTTTTTT		4729
Pbalsamifera	86	indel	deletion	deletion	ATTTTTTTTT		4729
Peuphratica	87	indel	insertion	insertion			4730
Ptrichocarpa	87	indel	insertion	insertion			4730
Pfremontii	87	indel	insertion	insertion			4730
PtremulaW52	87	indel	insertion	insertion			4730
Pyunnanensis	87	indel	insertion	insertion			4730
Ptremula717	87	indel	insertion	insertion			4730
Palba	87	indel	deletion	deletion			4730
Pcathayana	87	indel	insertion	insertion			4730
Pbalsamifera	87	indel	insertion	insertion			4730
Peuphratica	88	indel	deletion	deletion			4731
Ptrichocarpa	88	indel	deletion	deletion			4731
Pfremontii	88	indel	deletion	deletion			4731
PtremulaW52	88	indel	insertion	insertion			4731
Pyunnanensis	88	indel	deletion	deletion			4731
Ptremula717	88	indel	insertion	insertion			4731
Palba	88	indel	insertion	insertion			4731
Pcathayana	88	indel	deletion	deletion			4731
Pbalsamifera	88	indel	deletion	deletion			4731
Peuphratica	89	[A/C]	A:A	A		A	4733
Ptrichocarpa	89	[A/C]	A:A	A		A	4733
Pfremontii	89	[A/C]	A:A	A		A	4733
PtremulaW52	89	[A/C]	A:A	A		A	4733
Pyunnanensis	89	[A/C]	A:A	A		A	4733
Ptremula717	89	[A/C]	A:A	A		A	4733
Palba	89	[A/C]	A:A	A		A	4733
Pcathayana	89	[A/C]	C:C	C		A	4733
Pbalsamifera	89	[A/C]	A:A	A		A	4733
Peuphratica	90	[A/T]	T:T	T	A		4735
Ptrichocarpa	90	[A/T]	T:T	T	A		4735
Pfremontii	90	[A/T]	T:T	T	A		4735
PtremulaW52	90	[A/T]	T:T	T	A		4735
Pyunnanensis	90	[A/T]	T:T	T	A		4735
Ptremula717	90	[A/T]	T:T	T	A		4735
Palba	90	[A/T]	T:T	T	A		4735
Pcathayana	90	[A/T]	A:A	A	A		4735
Pbalsamifera	90	[A/T]	T:T	T	A		4735
Peuphratica	91	[T/C]	C:C	C			4736
Ptrichocarpa	91	[T/C]	C:C	C			4736
Pfremontii	91	[T/C]	C:C	C			4736
PtremulaW52	91	[T/C]	C:C	C			4736
Pyunnanensis	91	[T/C]	C:C	C			4736
Ptremula717	91	[T/C]	C:C	C			4736
Palba	91	[T/C]	C:C	C			4736
Pcathayana	91	[T/C]	T:T	T			4736
Pbalsamifera	91	[T/C]	C:C	C			4736
Peuphratica	92	[A/C]	A:A	A		AAAAAA	4737
Ptrichocarpa	92	[A/C]	A:A	A		AAAAAA	4737
Pfremontii	92	[A/C]	A:A	A		AAAAAA	4737
PtremulaW52	92	[A/C]	A:A	A		AAAAAA	4737
Pyunnanensis	92	[A/C]	A:A	A		AAAAAA	4737
Ptremula717	92	[A/C]	A:A	A		AAAAAA	4737
Palba	92	[A/C]	A:A	A		AAAAAA	4737
Pcathayana	92	[A/C]	C:C	C		AAAAAA	4737
Pbalsamifera	92	[A/C]	A:A	A		AAAAAA	4737
Peuphratica	93	indel	deletion	deletion	AAAAAA	GACTTTTGTATCACAGCAAATCCAATAAACCTATCATTT	4744
Ptrichocarpa	93	indel	deletion	deletion	AAAAAA	GACTTTTGTATCACAGCAAATCCAATAAACCTATCATTT	4744
Pfremontii	93	indel	deletion	deletion	AAAAAA	GACTTTTGTATCACAGCAAATCCAATAAACCTATCATTT	4744
PtremulaW52	93	indel	insertion	insertion	AAAAAA	GACTTTTGTATCACAGCAAATCCAATAAACCTATCATTT	4744
Pyunnanensis	93	indel	insertion	insertion	AAAAAA	GACTTTTGTATCACAGCAAATCCAATAAACCTATCATTT	4744
Ptremula717	93	indel	insertion	insertion	AAAAAA	GACTTTTGTATCACAGCAAATCCAATAAACCTATCATTT	4744
Palba	93	indel	insertion	insertion	AAAAAA	GACTTTTGTATCACAGCAAATCCAATAAACCTATCATTT	4744
Pcathayana	93	indel	insertion	insertion	AAAAAA	GACTTTTGTATCACAGCAAATCCAATAAACCTATCATTT	4744
Pbalsamifera	93	indel	deletion	deletion	AAAAAA	GACTTTTGTATCACAGCAAATCCAATAAACCTATCATTT	4744
Peuphratica	94	[T/C]	C:C	C	GACTTTTGTATCACAGCAAATCCAATAAACCTATCATTT	ATTTGAATGAAGAAAAAAAAAAAA	4784
Ptrichocarpa	94	[T/C]	C:C	C	GACTTTTGTATCACAGCAAATCCAATAAACCTATCATTT	ATTTGAATGAAGAAAAAAAAAAAA	4784
Pfremontii	94	[T/C]	C:C	C	GACTTTTGTATCACAGCAAATCCAATAAACCTATCATTT	ATTTGAATGAAGAAAAAAAAAAAA	4784
PtremulaW52	94	[T/C]	C:C	C	GACTTTTGTATCACAGCAAATCCAATAAACCTATCATTT	ATTTGAATGAAGAAAAAAAAAAAA	4784
Pyunnanensis	94	[T/C]	C:C	C	GACTTTTGTATCACAGCAAATCCAATAAACCTATCATTT	ATTTGAATGAAGAAAAAAAAAAAA	4784
Ptremula717	94	[T/C]	T:T	T	GACTTTTGTATCACAGCAAATCCAATAAACCTATCATTT	ATTTGAATGAAGAAAAAAAAAAAA	4784
Palba	94	[T/C]	C:C	C	GACTTTTGTATCACAGCAAATCCAATAAACCTATCATTT	ATTTGAATGAAGAAAAAAAAAAAA	4784
Pcathayana	94	[T/C]	C:C	C	GACTTTTGTATCACAGCAAATCCAATAAACCTATCATTT	ATTTGAATGAAGAAAAAAAAAAAA	4784
Pbalsamifera	94	[T/C]	C:C	C	GACTTTTGTATCACAGCAAATCCAATAAACCTATCATTT	ATTTGAATGAAGAAAAAAAAAAAA	4784
Peuphratica	95	indel	insertion	insertion	ATTTGAATGAAGAAAAAAAAAAAA		4809
Ptrichocarpa	95	indel	insertion	insertion	ATTTGAATGAAGAAAAAAAAAAAA		4809
Pfremontii	95	indel	deletion	deletion	ATTTGAATGAAGAAAAAAAAAAAA		4809
PtremulaW52	95	indel	insertion	insertion	ATTTGAATGAAGAAAAAAAAAAAA		4809
Pyunnanensis	95	indel	insertion	insertion	ATTTGAATGAAGAAAAAAAAAAAA		4809
Ptremula717	95	indel	insertion	insertion	ATTTGAATGAAGAAAAAAAAAAAA		4809
Palba	95	indel	insertion	insertion	ATTTGAATGAAGAAAAAAAAAAAA		4809
Pcathayana	95	indel	insertion	insertion	ATTTGAATGAAGAAAAAAAAAAAA		4809
Pbalsamifera	95	indel	insertion	insertion	ATTTGAATGAAGAAAAAAAAAAAA		4809
Peuphratica	96	indel	insertion	insertion			4811
Ptrichocarpa	96	indel	insertion	insertion			4811
Pfremontii	96	indel	deletion	deletion			4811
PtremulaW52	96	indel	insertion	insertion			4811
Pyunnanensis	96	indel	insertion	insertion			4811
Ptremula717	96	indel	insertion	insertion			4811
Palba	96	indel	insertion	insertion			4811
Pcathayana	96	indel	deletion	deletion			4811
Pbalsamifera	96	indel	deletion	deletion			4811
Peuphratica	97	indel	insertion	insertion			4812
Ptrichocarpa	97	indel	insertion	insertion			4812
Pfremontii	97	indel	deletion	deletion			4812
PtremulaW52	97	indel	deletion	deletion			4812
Pyunnanensis	97	indel	insertion	insertion			4812
Ptremula717	97	indel	deletion	deletion			4812
Palba	97	indel	insertion	insertion			4812
Pcathayana	97	indel	deletion	deletion			4812
Pbalsamifera	97	indel	deletion	deletion			4812
Peuphratica	98	indel	deletion	deletion			4813
Ptrichocarpa	98	indel	deletion	deletion			4813
Pfremontii	98	indel	deletion	deletion			4813
PtremulaW52	98	indel	deletion	deletion			4813
Pyunnanensis	98	indel	insertion	insertion			4813
Ptremula717	98	indel	deletion	deletion			4813
Palba	98	indel	insertion	insertion			4813
Pcathayana	98	indel	deletion	deletion			4813
Pbalsamifera	98	indel	deletion	deletion			4813
Peuphratica	99	indel	deletion	deletion		CCAAACCACTGGAATAGATATAAATAAATCTACAGATAAGATCTAATTACCCAGATCGGATTATATTTATTTGATACACTGTTGTCAATATGAATGTAAATC	4814
Ptrichocarpa	99	indel	deletion	deletion		CCAAACCACTGGAATAGATATAAATAAATCTACAGATAAGATCTAATTACCCAGATCGGATTATATTTATTTGATACACTGTTGTCAATATGAATGTAAATC	4814
Pfremontii	99	indel	deletion	deletion		CCAAACCACTGGAATAGATATAAATAAATCTACAGATAAGATCTAATTACCCAGATCGGATTATATTTATTTGATACACTGTTGTCAATATGAATGTAAATC	4814
PtremulaW52	99	indel	deletion	deletion		CCAAACCACTGGAATAGATATAAATAAATCTACAGATAAGATCTAATTACCCAGATCGGATTATATTTATTTGATACACTGTTGTCAATATGAATGTAAATC	4814
Pyunnanensis	99	indel	insertion	insertion		CCAAACCACTGGAATAGATATAAATAAATCTACAGATAAGATCTAATTACCCAGATCGGATTATATTTATTTGATACACTGTTGTCAATATGAATGTAAATC	4814
Ptremula717	99	indel	deletion	deletion		CCAAACCACTGGAATAGATATAAATAAATCTACAGATAAGATCTAATTACCCAGATCGGATTATATTTATTTGATACACTGTTGTCAATATGAATGTAAATC	4814
Palba	99	indel	deletion	deletion		CCAAACCACTGGAATAGATATAAATAAATCTACAGATAAGATCTAATTACCCAGATCGGATTATATTTATTTGATACACTGTTGTCAATATGAATGTAAATC	4814
Pcathayana	99	indel	deletion	deletion		CCAAACCACTGGAATAGATATAAATAAATCTACAGATAAGATCTAATTACCCAGATCGGATTATATTTATTTGATACACTGTTGTCAATATGAATGTAAATC	4814
Pbalsamifera	99	indel	deletion	deletion		CCAAACCACTGGAATAGATATAAATAAATCTACAGATAAGATCTAATTACCCAGATCGGATTATATTTATTTGATACACTGTTGTCAATATGAATGTAAATC	4814
Peuphratica	100	[T/C]	T:T	T	CCAAACCACTGGAATAGATATAAATAAATCTACAGATAAGATCTAATTACCCAGATCGGATTATATTTATTTGATACACTGTTGTCAATATGAATGTAAATC	GTTAATAAAAAAATACACAATGAAGAAAACAAAAGAATTAATTCAAATTAACCCC	4917
Ptrichocarpa	100	[T/C]	T:T	T	CCAAACCACTGGAATAGATATAAATAAATCTACAGATAAGATCTAATTACCCAGATCGGATTATATTTATTTGATACACTGTTGTCAATATGAATGTAAATC	GTTAATAAAAAAATACACAATGAAGAAAACAAAAGAATTAATTCAAATTAACCCC	4917
Pfremontii	100	[T/C]	T:T	T	CCAAACCACTGGAATAGATATAAATAAATCTACAGATAAGATCTAATTACCCAGATCGGATTATATTTATTTGATACACTGTTGTCAATATGAATGTAAATC	GTTAATAAAAAAATACACAATGAAGAAAACAAAAGAATTAATTCAAATTAACCCC	4917
PtremulaW52	100	[T/C]	T:T	T	CCAAACCACTGGAATAGATATAAATAAATCTACAGATAAGATCTAATTACCCAGATCGGATTATATTTATTTGATACACTGTTGTCAATATGAATGTAAATC	GTTAATAAAAAAATACACAATGAAGAAAACAAAAGAATTAATTCAAATTAACCCC	4917
Pyunnanensis	100	[T/C]	T:T	T	CCAAACCACTGGAATAGATATAAATAAATCTACAGATAAGATCTAATTACCCAGATCGGATTATATTTATTTGATACACTGTTGTCAATATGAATGTAAATC	GTTAATAAAAAAATACACAATGAAGAAAACAAAAGAATTAATTCAAATTAACCCC	4917
Ptremula717	100	[T/C]	T:T	T	CCAAACCACTGGAATAGATATAAATAAATCTACAGATAAGATCTAATTACCCAGATCGGATTATATTTATTTGATACACTGTTGTCAATATGAATGTAAATC	GTTAATAAAAAAATACACAATGAAGAAAACAAAAGAATTAATTCAAATTAACCCC	4917
Palba	100	[T/C]	T:T	T	CCAAACCACTGGAATAGATATAAATAAATCTACAGATAAGATCTAATTACCCAGATCGGATTATATTTATTTGATACACTGTTGTCAATATGAATGTAAATC	GTTAATAAAAAAATACACAATGAAGAAAACAAAAGAATTAATTCAAATTAACCCC	4917
Pcathayana	100	[T/C]	C:C	C	CCAAACCACTGGAATAGATATAAATAAATCTACAGATAAGATCTAATTACCCAGATCGGATTATATTTATTTGATACACTGTTGTCAATATGAATGTAAATC	GTTAATAAAAAAATACACAATGAAGAAAACAAAAGAATTAATTCAAATTAACCCC	4917
Pbalsamifera	100	[T/C]	T:T	T	CCAAACCACTGGAATAGATATAAATAAATCTACAGATAAGATCTAATTACCCAGATCGGATTATATTTATTTGATACACTGTTGTCAATATGAATGTAAATC	GTTAATAAAAAAATACACAATGAAGAAAACAAAAGAATTAATTCAAATTAACCCC	4917
Peuphratica	101	indel	insertion	insertion	GTTAATAAAAAAATACACAATGAAGAAAACAAAAGAATTAATTCAAATTAACCCC		4973
Ptrichocarpa	101	indel	insertion	insertion	GTTAATAAAAAAATACACAATGAAGAAAACAAAAGAATTAATTCAAATTAACCCC		4973
Pfremontii	101	indel	insertion	insertion	GTTAATAAAAAAATACACAATGAAGAAAACAAAAGAATTAATTCAAATTAACCCC		4973
PtremulaW52	101	indel	insertion	insertion	GTTAATAAAAAAATACACAATGAAGAAAACAAAAGAATTAATTCAAATTAACCCC		4973
Pyunnanensis	101	indel	insertion	insertion	GTTAATAAAAAAATACACAATGAAGAAAACAAAAGAATTAATTCAAATTAACCCC		4973
Ptremula717	101	indel	insertion	insertion	GTTAATAAAAAAATACACAATGAAGAAAACAAAAGAATTAATTCAAATTAACCCC		4973
Palba	101	indel	insertion	insertion	GTTAATAAAAAAATACACAATGAAGAAAACAAAAGAATTAATTCAAATTAACCCC		4973
Pcathayana	101	indel	insertion	insertion	GTTAATAAAAAAATACACAATGAAGAAAACAAAAGAATTAATTCAAATTAACCCC		4973
Pbalsamifera	101	indel	deletion	deletion	GTTAATAAAAAAATACACAATGAAGAAAACAAAAGAATTAATTCAAATTAACCCC		4973
Peuphratica	102	indel	insertion	insertion	A		4985
Ptrichocarpa	102	indel	insertion	insertion	A		4985
Pfremontii	102	indel	insertion	insertion	A		4985
PtremulaW52	102	indel	insertion	insertion	A		4985
Pyunnanensis	102	indel	insertion	insertion	A		4985
Ptremula717	102	indel	insertion	insertion	A		4985
Palba	102	indel	deletion	deletion	A		4985
Pcathayana	102	indel	deletion	deletion	A		4985
Pbalsamifera	102	indel	insertion	insertion	A		4985
Peuphratica	103	[A/C]	C:C	C	ATCATATAAATATTTTTTGATTTCCAATACGAATATTAGCAAACCAATAAGATAAGACGAAGAAATAAGTAGTTCTCTTCGAATCTTCATCTTCAAGTGACTCGATAGGA	CGAGTCGTGAATCCCACACTTCTTCAAGTACCAAGGACTCATAAAAAATCATT	5106
Ptrichocarpa	103	[A/C]	C:C	C	ATCATATAAATATTTTTTGATTTCCAATACGAATATTAGCAAACCAATAAGATAAGACGAAGAAATAAGTAGTTCTCTTCGAATCTTCATCTTCAAGTGACTCGATAGGA	CGAGTCGTGAATCCCACACTTCTTCAAGTACCAAGGACTCATAAAAAATCATT	5106
Pfremontii	103	[A/C]	C:C	C	ATCATATAAATATTTTTTGATTTCCAATACGAATATTAGCAAACCAATAAGATAAGACGAAGAAATAAGTAGTTCTCTTCGAATCTTCATCTTCAAGTGACTCGATAGGA	CGAGTCGTGAATCCCACACTTCTTCAAGTACCAAGGACTCATAAAAAATCATT	5106
PtremulaW52	103	[A/C]	A:A	A	ATCATATAAATATTTTTTGATTTCCAATACGAATATTAGCAAACCAATAAGATAAGACGAAGAAATAAGTAGTTCTCTTCGAATCTTCATCTTCAAGTGACTCGATAGGA	CGAGTCGTGAATCCCACACTTCTTCAAGTACCAAGGACTCATAAAAAATCATT	5106
Pyunnanensis	103	[A/C]	C:C	C	ATCATATAAATATTTTTTGATTTCCAATACGAATATTAGCAAACCAATAAGATAAGACGAAGAAATAAGTAGTTCTCTTCGAATCTTCATCTTCAAGTGACTCGATAGGA	CGAGTCGTGAATCCCACACTTCTTCAAGTACCAAGGACTCATAAAAAATCATT	5106
Ptremula717	103	[A/C]	A:A	A	ATCATATAAATATTTTTTGATTTCCAATACGAATATTAGCAAACCAATAAGATAAGACGAAGAAATAAGTAGTTCTCTTCGAATCTTCATCTTCAAGTGACTCGATAGGA	CGAGTCGTGAATCCCACACTTCTTCAAGTACCAAGGACTCATAAAAAATCATT	5106
Palba	103	[A/C]	A:A	A	ATCATATAAATATTTTTTGATTTCCAATACGAATATTAGCAAACCAATAAGATAAGACGAAGAAATAAGTAGTTCTCTTCGAATCTTCATCTTCAAGTGACTCGATAGGA	CGAGTCGTGAATCCCACACTTCTTCAAGTACCAAGGACTCATAAAAAATCATT	5106
Pcathayana	103	[A/C]	C:C	C	ATCATATAAATATTTTTTGATTTCCAATACGAATATTAGCAAACCAATAAGATAAGACGAAGAAATAAGTAGTTCTCTTCGAATCTTCATCTTCAAGTGACTCGATAGGA	CGAGTCGTGAATCCCACACTTCTTCAAGTACCAAGGACTCATAAAAAATCATT	5106
Pbalsamifera	103	[A/C]	C:C	C	ATCATATAAATATTTTTTGATTTCCAATACGAATATTAGCAAACCAATAAGATAAGACGAAGAAATAAGTAGTTCTCTTCGAATCTTCATCTTCAAGTGACTCGATAGGA	CGAGTCGTGAATCCCACACTTCTTCAAGTACCAAGGACTCATAAAAAATCATT	5106
Peuphratica	104	indel	insertion	insertion	CGAGTCGTGAATCCCACACTTCTTCAAGTACCAAGGACTCATAAAAAATCATT		5160
Ptrichocarpa	104	indel	insertion	insertion	CGAGTCGTGAATCCCACACTTCTTCAAGTACCAAGGACTCATAAAAAATCATT		5160
Pfremontii	104	indel	insertion	insertion	CGAGTCGTGAATCCCACACTTCTTCAAGTACCAAGGACTCATAAAAAATCATT		5160
PtremulaW52	104	indel	insertion	insertion	CGAGTCGTGAATCCCACACTTCTTCAAGTACCAAGGACTCATAAAAAATCATT		5160
Pyunnanensis	104	indel	insertion	insertion	CGAGTCGTGAATCCCACACTTCTTCAAGTACCAAGGACTCATAAAAAATCATT		5160
Ptremula717	104	indel	deletion	deletion	CGAGTCGTGAATCCCACACTTCTTCAAGTACCAAGGACTCATAAAAAATCATT		5160
Palba	104	indel	insertion	insertion	CGAGTCGTGAATCCCACACTTCTTCAAGTACCAAGGACTCATAAAAAATCATT		5160
Pcathayana	104	indel	insertion	insertion	CGAGTCGTGAATCCCACACTTCTTCAAGTACCAAGGACTCATAAAAAATCATT		5160
Pbalsamifera	104	indel	insertion	insertion	CGAGTCGTGAATCCCACACTTCTTCAAGTACCAAGGACTCATAAAAAATCATT		5160
Peuphratica	105	indel	insertion	insertion			5167
Ptrichocarpa	105	indel	insertion	insertion			5167
Pfremontii	105	indel	insertion	insertion			5167
PtremulaW52	105	indel	deletion	deletion			5167
Pyunnanensis	105	indel	insertion	insertion			5167
Ptremula717	105	indel	insertion	insertion			5167
Palba	105	indel	deletion	deletion			5167
Pcathayana	105	indel	insertion	insertion			5167
Pbalsamifera	105	indel	insertion	insertion			5167
Peuphratica	106	[A/C]	C:C	C			5168
Ptrichocarpa	106	[A/C]	A:A	A			5168
Pfremontii	106	[A/C]	A:A	A			5168
PtremulaW52	106	[A/C]	0	0			5168
Pyunnanensis	106	[A/C]	A:A	A			5168
Ptremula717	106	[A/C]	0	0			5168
Palba	106	[A/C]	0	0			5168
Pcathayana	106	[A/C]	A:A	A			5168
Pbalsamifera	106	[A/C]	A:A	A			5168
Peuphratica	107	[A/T]	A:A	A			5174
Ptrichocarpa	107	[A/T]	T:T	T			5174
Pfremontii	107	[A/T]	T:T	T			5174
PtremulaW52	107	[A/T]	0	0			5174
Pyunnanensis	107	[A/T]	T:T	T			5174
Ptremula717	107	[A/T]	T:T	T			5174
Palba	107	[A/T]	0	0			5174
Pcathayana	107	[A/T]	A:A	A			5174
Pbalsamifera	107	[A/T]	T:T	T			5174
Peuphratica	108	indel	deletion	deletion			5180
Ptrichocarpa	108	indel	deletion	deletion			5180
Pfremontii	108	indel	deletion	deletion			5180
PtremulaW52	108	indel	deletion	deletion			5180
Pyunnanensis	108	indel	insertion	insertion			5180
Ptremula717	108	indel	deletion	deletion			5180
Palba	108	indel	deletion	deletion			5180
Pcathayana	108	indel	insertion	insertion			5180
Pbalsamifera	108	indel	deletion	deletion			5180
Peuphratica	109	[A/G]	0	0			5183
Ptrichocarpa	109	[A/G]	0	0			5183
Pfremontii	109	[A/G]	0	0			5183
PtremulaW52	109	[A/G]	0	0			5183
Pyunnanensis	109	[A/G]	A:A	A			5183
Ptremula717	109	[A/G]	0	0			5183
Palba	109	[A/G]	0	0			5183
Pcathayana	109	[A/G]	G:G	G			5183
Pbalsamifera	109	[A/G]	0	0			5183
Peuphratica	110	indel	deletion	deletion			5185
Ptrichocarpa	110	indel	deletion	deletion			5185
Pfremontii	110	indel	deletion	deletion			5185
PtremulaW52	110	indel	deletion	deletion			5185
Pyunnanensis	110	indel	insertion	insertion			5185
Ptremula717	110	indel	deletion	deletion			5185
Palba	110	indel	deletion	deletion			5185
Pcathayana	110	indel	deletion	deletion			5185
Pbalsamifera	110	indel	deletion	deletion			5185
Peuphratica	111	[A/T]	0	0			5187
Ptrichocarpa	111	[A/T]	0	0			5187
Pfremontii	111	[A/T]	0	0			5187
PtremulaW52	111	[A/T]	0	0			5187
Pyunnanensis	111	[A/T]	A:A	A			5187
Ptremula717	111	[A/T]	0	0			5187
Palba	111	[A/T]	0	0			5187
Pcathayana	111	[A/T]	T:T	T			5187
Pbalsamifera	111	[A/T]	0	0			5187
Peuphratica	112	[T/C]	T:T	T			5188
Ptrichocarpa	112	[T/C]	T:T	T			5188
Pfremontii	112	[T/C]	0	0			5188
PtremulaW52	112	[T/C]	0	0			5188
Pyunnanensis	112	[T/C]	C:C	C			5188
Ptremula717	112	[T/C]	0	0			5188
Palba	112	[T/C]	0	0			5188
Pcathayana	112	[T/C]	T:T	T			5188
Pbalsamifera	112	[T/C]	0	0			5188
Peuphratica	113	[A/T]	A:A	A			5190
Ptrichocarpa	113	[A/T]	T:T	T			5190
Pfremontii	113	[A/T]	0	0			5190
PtremulaW52	113	[A/T]	0	0			5190
Pyunnanensis	113	[A/T]	T:T	T			5190
Ptremula717	113	[A/T]	0	0			5190
Palba	113	[A/T]	0	0			5190
Pcathayana	113	[A/T]	A:A	A			5190
Pbalsamifera	113	[A/T]	0	0			5190
Peuphratica	114	[A/T]	A:A	A			5192
Ptrichocarpa	114	[A/T]	A:A	A			5192
Pfremontii	114	[A/T]	0	0			5192
PtremulaW52	114	[A/T]	0	0			5192
Pyunnanensis	114	[A/T]	T:T	T			5192
Ptremula717	114	[A/T]	0	0			5192
Palba	114	[A/T]	0	0			5192
Pcathayana	114	[A/T]	T:T	T			5192
Pbalsamifera	114	[A/T]	0	0			5192
Peuphratica	115	[T/C]	T:T	T			5193
Ptrichocarpa	115	[T/C]	T:T	T			5193
Pfremontii	115	[T/C]	0	0			5193
PtremulaW52	115	[T/C]	0	0			5193
Pyunnanensis	115	[T/C]	C:C	C			5193
Ptremula717	115	[T/C]	0	0			5193
Palba	115	[T/C]	0	0			5193
Pcathayana	115	[T/C]	T:T	T			5193
Pbalsamifera	115	[T/C]	0	0			5193
Peuphratica	116	[A/T]	T:T	T			5194
Ptrichocarpa	116	[A/T]	T:T	T			5194
Pfremontii	116	[A/T]	0	0			5194
PtremulaW52	116	[A/T]	0	0			5194
Pyunnanensis	116	[A/T]	T:T	T			5194
Ptremula717	116	[A/T]	0	0			5194
Palba	116	[A/T]	0	0			5194
Pcathayana	116	[A/T]	A:A	A			5194
Pbalsamifera	116	[A/T]	0	0			5194
Peuphratica	117	[A/C]	A:A	A			5195
Ptrichocarpa	117	[A/C]	A:A	A			5195
Pfremontii	117	[A/C]	0	0			5195
PtremulaW52	117	[A/C]	0	0			5195
Pyunnanensis	117	[A/C]	C:C	C			5195
Ptremula717	117	[A/C]	0	0			5195
Palba	117	[A/C]	0	0			5195
Pcathayana	117	[A/C]	A:A	A			5195
Pbalsamifera	117	[A/C]	0	0			5195
Peuphratica	118	[A/G]	A:A	A		A	5196
Ptrichocarpa	118	[A/G]	A:A	A		A	5196
Pfremontii	118	[A/G]	A:A	A		A	5196
PtremulaW52	118	[A/G]	0	0		A	5196
Pyunnanensis	118	[A/G]	G:G	G		A	5196
Ptremula717	118	[A/G]	A:A	A		A	5196
Palba	118	[A/G]	0	0		A	5196
Pcathayana	118	[A/G]	A:A	A		A	5196
Pbalsamifera	118	[A/G]	A:A	A		A	5196
Peuphratica	119	[A/T]	A:A	A	A	A	5198
Ptrichocarpa	119	[A/T]	A:A	A	A	A	5198
Pfremontii	119	[A/T]	A:A	A	A	A	5198
PtremulaW52	119	[A/T]	A:A	A	A	A	5198
Pyunnanensis	119	[A/T]	T:T	T	A	A	5198
Ptremula717	119	[A/T]	A:A	A	A	A	5198
Palba	119	[A/T]	A:A	A	A	A	5198
Pcathayana	119	[A/T]	A:A	A	A	A	5198
Pbalsamifera	119	[A/T]	A:A	A	A	A	5198
Peuphratica	120	[A/T]	A:A	A	A		5200
Ptrichocarpa	120	[A/T]	A:A	A	A		5200
Pfremontii	120	[A/T]	A:A	A	A		5200
PtremulaW52	120	[A/T]	A:A	A	A		5200
Pyunnanensis	120	[A/T]	T:T	T	A		5200
Ptremula717	120	[A/T]	A:A	A	A		5200
Palba	120	[A/T]	A:A	A	A		5200
Pcathayana	120	[A/T]	A:A	A	A		5200
Pbalsamifera	120	[A/T]	A:A	A	A		5200
Peuphratica	121	[T/C]	T:T	T		A	5201
Ptrichocarpa	121	[T/C]	T:T	T		A	5201
Pfremontii	121	[T/C]	T:T	T		A	5201
PtremulaW52	121	[T/C]	T:T	T		A	5201
Pyunnanensis	121	[T/C]	C:C	C		A	5201
Ptremula717	121	[T/C]	T:T	T		A	5201
Palba	121	[T/C]	T:T	T		A	5201
Pcathayana	121	[T/C]	T:T	T		A	5201
Pbalsamifera	121	[T/C]	T:T	T		A	5201
Peuphratica	122	[A/T/G]	G:G	G	A		5203
Ptrichocarpa	122	[A/T/G]	G:G	G	A		5203
Pfremontii	122	[A/T/G]	G:G	G	A		5203
PtremulaW52	122	[A/T/G]	A:A	A	A		5203
Pyunnanensis	122	[A/T/G]	T:T	T	A		5203
Ptremula717	122	[A/T/G]	A:A	A	A		5203
Palba	122	[A/T/G]	A:A	A	A		5203
Pcathayana	122	[A/T/G]	G:G	G	A		5203
Pbalsamifera	122	[A/T/G]	G:G	G	A		5203
Peuphratica	123	[T/C]	C:C	C			5204
Ptrichocarpa	123	[T/C]	C:C	C			5204
Pfremontii	123	[T/C]	C:C	C			5204
PtremulaW52	123	[T/C]	C:C	C			5204
Pyunnanensis	123	[T/C]	T:T	T			5204
Ptremula717	123	[T/C]	C:C	C			5204
Palba	123	[T/C]	C:C	C			5204
Pcathayana	123	[T/C]	C:C	C			5204
Pbalsamifera	123	[T/C]	C:C	C			5204
Peuphratica	124	[A/T]	T:T	T		TATC	5205
Ptrichocarpa	124	[A/T]	T:T	T		TATC	5205
Pfremontii	124	[A/T]	T:T	T		TATC	5205
PtremulaW52	124	[A/T]	T:T	T		TATC	5205
Pyunnanensis	124	[A/T]	A:A	A		TATC	5205
Ptremula717	124	[A/T]	T:T	T		TATC	5205
Palba	124	[A/T]	T:T	T		TATC	5205
Pcathayana	124	[A/T]	T:T	T		TATC	5205
Pbalsamifera	124	[A/T]	T:T	T		TATC	5205
Peuphratica	125	indel	deletion	deletion	TATC		5210
Ptrichocarpa	125	indel	deletion	deletion	TATC		5210
Pfremontii	125	indel	deletion	deletion	TATC		5210
PtremulaW52	125	indel	deletion	deletion	TATC		5210
Pyunnanensis	125	indel	insertion	insertion	TATC		5210
Ptremula717	125	indel	deletion	deletion	TATC		5210
Palba	125	indel	deletion	deletion	TATC		5210
Pcathayana	125	indel	deletion	deletion	TATC		5210
Pbalsamifera	125	indel	deletion	deletion	TATC		5210
Peuphratica	126	[T/C]	T:T	T			5212
Ptrichocarpa	126	[T/C]	C:C	C			5212
Pfremontii	126	[T/C]	C:C	C			5212
PtremulaW52	126	[T/C]	T:T	T			5212
Pyunnanensis	126	[T/C]	T:T	T			5212
Ptremula717	126	[T/C]	T:T	T			5212
Palba	126	[T/C]	T:T	T			5212
Pcathayana	126	[T/C]	T:T	T			5212
Pbalsamifera	126	[T/C]	C:C	C			5212
Peuphratica	127	[A/C]	C:C	C			5213
Ptrichocarpa	127	[A/C]	C:C	C			5213
Pfremontii	127	[A/C]	C:C	C			5213
PtremulaW52	127	[A/C]	C:C	C			5213
Pyunnanensis	127	[A/C]	A:A	A			5213
Ptremula717	127	[A/C]	C:C	C			5213
Palba	127	[A/C]	C:C	C			5213
Pcathayana	127	[A/C]	C:C	C			5213
Pbalsamifera	127	[A/C]	C:C	C			5213
Peuphratica	128	[T/C/G]	G:G	G		ATATCATTATTTGAATAACGTTTTATAGT	5214
Ptrichocarpa	128	[T/C/G]	G:G	G		ATATCATTATTTGAATAACGTTTTATAGT	5214
Pfremontii	128	[T/C/G]	G:G	G		ATATCATTATTTGAATAACGTTTTATAGT	5214
PtremulaW52	128	[T/C/G]	G:G	G		ATATCATTATTTGAATAACGTTTTATAGT	5214
Pyunnanensis	128	[T/C/G]	T:T	T		ATATCATTATTTGAATAACGTTTTATAGT	5214
Ptremula717	128	[T/C/G]	G:G	G		ATATCATTATTTGAATAACGTTTTATAGT	5214
Palba	128	[T/C/G]	G:G	G		ATATCATTATTTGAATAACGTTTTATAGT	5214
Pcathayana	128	[T/C/G]	G:G	G		ATATCATTATTTGAATAACGTTTTATAGT	5214
Pbalsamifera	128	[T/C/G]	C:C	C		ATATCATTATTTGAATAACGTTTTATAGT	5214
Peuphratica	129	indel	insertion	insertion	ATATCATTATTTGAATAACGTTTTATAGT		5244
Ptrichocarpa	129	indel	insertion	insertion	ATATCATTATTTGAATAACGTTTTATAGT		5244
Pfremontii	129	indel	insertion	insertion	ATATCATTATTTGAATAACGTTTTATAGT		5244
PtremulaW52	129	indel	deletion	deletion	ATATCATTATTTGAATAACGTTTTATAGT		5244
Pyunnanensis	129	indel	insertion	insertion	ATATCATTATTTGAATAACGTTTTATAGT		5244
Ptremula717	129	indel	deletion	deletion	ATATCATTATTTGAATAACGTTTTATAGT		5244
Palba	129	indel	deletion	deletion	ATATCATTATTTGAATAACGTTTTATAGT		5244
Pcathayana	129	indel	insertion	insertion	ATATCATTATTTGAATAACGTTTTATAGT		5244
Pbalsamifera	129	indel	insertion	insertion	ATATCATTATTTGAATAACGTTTTATAGT		5244
Peuphratica	130	indel	deletion	deletion			5246
Ptrichocarpa	130	indel	deletion	deletion			5246
Pfremontii	130	indel	deletion	deletion			5246
PtremulaW52	130	indel	deletion	deletion			5246
Pyunnanensis	130	indel	deletion	deletion			5246
Ptremula717	130	indel	deletion	deletion			5246
Palba	130	indel	deletion	deletion			5246
Pcathayana	130	indel	deletion	deletion			5246
Pbalsamifera	130	indel	insertion	insertion			5246
Peuphratica	131	[A/G]	G:G	G	AA	GACTCCGTTTTATCATCATAAAAGAGATAAATCCCATATTCAGATTCAGATTAAACCAT	5259
Ptrichocarpa	131	[A/G]	G:G	G	AA	GACTCCGTTTTATCATCATAAAAGAGATAAATCCCATATTCAGATTCAGATTAAACCAT	5259
Pfremontii	131	[A/G]	G:G	G	AA	GACTCCGTTTTATCATCATAAAAGAGATAAATCCCATATTCAGATTCAGATTAAACCAT	5259
PtremulaW52	131	[A/G]	G:G	G	AA	GACTCCGTTTTATCATCATAAAAGAGATAAATCCCATATTCAGATTCAGATTAAACCAT	5259
Pyunnanensis	131	[A/G]	G:G	G	AA	GACTCCGTTTTATCATCATAAAAGAGATAAATCCCATATTCAGATTCAGATTAAACCAT	5259
Ptremula717	131	[A/G]	G:G	G	AA	GACTCCGTTTTATCATCATAAAAGAGATAAATCCCATATTCAGATTCAGATTAAACCAT	5259
Palba	131	[A/G]	G:G	G	AA	GACTCCGTTTTATCATCATAAAAGAGATAAATCCCATATTCAGATTCAGATTAAACCAT	5259
Pcathayana	131	[A/G]	G:G	G	AA	GACTCCGTTTTATCATCATAAAAGAGATAAATCCCATATTCAGATTCAGATTAAACCAT	5259
Pbalsamifera	131	[A/G]	A:A	A	AA	GACTCCGTTTTATCATCATAAAAGAGATAAATCCCATATTCAGATTCAGATTAAACCAT	5259
Peuphratica	132	[T/C]	C:C	C	GACTCCGTTTTATCATCATAAAAGAGATAAATCCCATATTCAGATTCAGATTAAACCAT	AATGATTTAAAATAAAACAAAT	5319
Ptrichocarpa	132	[T/C]	C:C	C	GACTCCGTTTTATCATCATAAAAGAGATAAATCCCATATTCAGATTCAGATTAAACCAT	AATGATTTAAAATAAAACAAAT	5319
Pfremontii	132	[T/C]	C:C	C	GACTCCGTTTTATCATCATAAAAGAGATAAATCCCATATTCAGATTCAGATTAAACCAT	AATGATTTAAAATAAAACAAAT	5319
PtremulaW52	132	[T/C]	T:T	T	GACTCCGTTTTATCATCATAAAAGAGATAAATCCCATATTCAGATTCAGATTAAACCAT	AATGATTTAAAATAAAACAAAT	5319
Pyunnanensis	132	[T/C]	C:C	C	GACTCCGTTTTATCATCATAAAAGAGATAAATCCCATATTCAGATTCAGATTAAACCAT	AATGATTTAAAATAAAACAAAT	5319
Ptremula717	132	[T/C]	T:T	T	GACTCCGTTTTATCATCATAAAAGAGATAAATCCCATATTCAGATTCAGATTAAACCAT	AATGATTTAAAATAAAACAAAT	5319
Palba	132	[T/C]	C:C	C	GACTCCGTTTTATCATCATAAAAGAGATAAATCCCATATTCAGATTCAGATTAAACCAT	AATGATTTAAAATAAAACAAAT	5319
Pcathayana	132	[T/C]	C:C	C	GACTCCGTTTTATCATCATAAAAGAGATAAATCCCATATTCAGATTCAGATTAAACCAT	AATGATTTAAAATAAAACAAAT	5319
Pbalsamifera	132	[T/C]	C:C	C	GACTCCGTTTTATCATCATAAAAGAGATAAATCCCATATTCAGATTCAGATTAAACCAT	AATGATTTAAAATAAAACAAAT	5319
Peuphratica	133	[T/G]	G:G	G	AATGATTTAAAATAAAACAAAT	AATAGG	5342
Ptrichocarpa	133	[T/G]	G:G	G	AATGATTTAAAATAAAACAAAT	AATAGG	5342
Pfremontii	133	[T/G]	G:G	G	AATGATTTAAAATAAAACAAAT	AATAGG	5342
PtremulaW52	133	[T/G]	G:G	G	AATGATTTAAAATAAAACAAAT	AATAGG	5342
Pyunnanensis	133	[T/G]	T:T	T	AATGATTTAAAATAAAACAAAT	AATAGG	5342
Ptremula717	133	[T/G]	G:G	G	AATGATTTAAAATAAAACAAAT	AATAGG	5342
Palba	133	[T/G]	G:G	G	AATGATTTAAAATAAAACAAAT	AATAGG	5342
Pcathayana	133	[T/G]	G:G	G	AATGATTTAAAATAAAACAAAT	AATAGG	5342
Pbalsamifera	133	[T/G]	G:G	G	AATGATTTAAAATAAAACAAAT	AATAGG	5342
Peuphratica	134	[T/G]	G:G	G	AATAGG	CGAAAAA	5349
Ptrichocarpa	134	[T/G]	T:T	T	AATAGG	CGAAAAA	5349
Pfremontii	134	[T/G]	T:T	T	AATAGG	CGAAAAA	5349
PtremulaW52	134	[T/G]	T:T	T	AATAGG	CGAAAAA	5349
Pyunnanensis	134	[T/G]	T:T	T	AATAGG	CGAAAAA	5349
Ptremula717	134	[T/G]	T:T	T	AATAGG	CGAAAAA	5349
Palba	134	[T/G]	T:T	T	AATAGG	CGAAAAA	5349
Pcathayana	134	[T/G]	T:T	T	AATAGG	CGAAAAA	5349
Pbalsamifera	134	[T/G]	T:T	T	AATAGG	CGAAAAA	5349
Peuphratica	135	[T/G]	G:G	G	CGAAAAA	AAATGTGTAACATATGTATTTTCTTTGTTTGTTAATGAGATTCGAACA	5357
Ptrichocarpa	135	[T/G]	G:G	G	CGAAAAA	AAATGTGTAACATATGTATTTTCTTTGTTTGTTAATGAGATTCGAACA	5357
Pfremontii	135	[T/G]	G:G	G	CGAAAAA	AAATGTGTAACATATGTATTTTCTTTGTTTGTTAATGAGATTCGAACA	5357
PtremulaW52	135	[T/G]	G:G	G	CGAAAAA	AAATGTGTAACATATGTATTTTCTTTGTTTGTTAATGAGATTCGAACA	5357
Pyunnanensis	135	[T/G]	G:G	G	CGAAAAA	AAATGTGTAACATATGTATTTTCTTTGTTTGTTAATGAGATTCGAACA	5357
Ptremula717	135	[T/G]	G:G	G	CGAAAAA	AAATGTGTAACATATGTATTTTCTTTGTTTGTTAATGAGATTCGAACA	5357
Palba	135	[T/G]	G:G	G	CGAAAAA	AAATGTGTAACATATGTATTTTCTTTGTTTGTTAATGAGATTCGAACA	5357
Pcathayana	135	[T/G]	T:T	T	CGAAAAA	AAATGTGTAACATATGTATTTTCTTTGTTTGTTAATGAGATTCGAACA	5357
Pbalsamifera	135	[T/G]	G:G	G	CGAAAAA	AAATGTGTAACATATGTATTTTCTTTGTTTGTTAATGAGATTCGAACA	5357
Peuphratica	136	[C/G]	C:C	C	AAATGTGTAACATATGTATTTTCTTTGTTTGTTAATGAGATTCGAACA	ACATTGAAAATGATCAT	5406
Ptrichocarpa	136	[C/G]	G:G	G	AAATGTGTAACATATGTATTTTCTTTGTTTGTTAATGAGATTCGAACA	ACATTGAAAATGATCAT	5406
Pfremontii	136	[C/G]	G:G	G	AAATGTGTAACATATGTATTTTCTTTGTTTGTTAATGAGATTCGAACA	ACATTGAAAATGATCAT	5406
PtremulaW52	136	[C/G]	G:G	G	AAATGTGTAACATATGTATTTTCTTTGTTTGTTAATGAGATTCGAACA	ACATTGAAAATGATCAT	5406
Pyunnanensis	136	[C/G]	G:G	G	AAATGTGTAACATATGTATTTTCTTTGTTTGTTAATGAGATTCGAACA	ACATTGAAAATGATCAT	5406
Ptremula717	136	[C/G]	G:G	G	AAATGTGTAACATATGTATTTTCTTTGTTTGTTAATGAGATTCGAACA	ACATTGAAAATGATCAT	5406
Palba	136	[C/G]	G:G	G	AAATGTGTAACATATGTATTTTCTTTGTTTGTTAATGAGATTCGAACA	ACATTGAAAATGATCAT	5406
Pcathayana	136	[C/G]	G:G	G	AAATGTGTAACATATGTATTTTCTTTGTTTGTTAATGAGATTCGAACA	ACATTGAAAATGATCAT	5406
Pbalsamifera	136	[C/G]	G:G	G	AAATGTGTAACATATGTATTTTCTTTGTTTGTTAATGAGATTCGAACA	ACATTGAAAATGATCAT	5406
Peuphratica	137	indel	deletion	deletion	ACATTGAAAATGATCAT		5424
Ptrichocarpa	137	indel	deletion	deletion	ACATTGAAAATGATCAT		5424
Pfremontii	137	indel	deletion	deletion	ACATTGAAAATGATCAT		5424
PtremulaW52	137	indel	deletion	deletion	ACATTGAAAATGATCAT		5424
Pyunnanensis	137	indel	insertion	insertion	ACATTGAAAATGATCAT		5424
Ptremula717	137	indel	deletion	deletion	ACATTGAAAATGATCAT		5424
Palba	137	indel	deletion	deletion	ACATTGAAAATGATCAT		5424
Pcathayana	137	indel	deletion	deletion	ACATTGAAAATGATCAT		5424
Pbalsamifera	137	indel	deletion	deletion	ACATTGAAAATGATCAT		5424
Peuphratica	138	[A/G]	G:G	G		GGGT	5429
Ptrichocarpa	138	[A/G]	G:G	G		GGGT	5429
Pfremontii	138	[A/G]	G:G	G		GGGT	5429
PtremulaW52	138	[A/G]	G:G	G		GGGT	5429
Pyunnanensis	138	[A/G]	G:G	G		GGGT	5429
Ptremula717	138	[A/G]	G:G	G		GGGT	5429
Palba	138	[A/G]	G:G	G		GGGT	5429
Pcathayana	138	[A/G]	G:G	G		GGGT	5429
Pbalsamifera	138	[A/G]	A:A	A		GGGT	5429
Peuphratica	139	[A/G]	G:G	G	GGGT	TGGGATAATGAA	5434
Ptrichocarpa	139	[A/G]	G:G	G	GGGT	TGGGATAATGAA	5434
Pfremontii	139	[A/G]	A:A	A	GGGT	TGGGATAATGAA	5434
PtremulaW52	139	[A/G]	G:G	G	GGGT	TGGGATAATGAA	5434
Pyunnanensis	139	[A/G]	G:G	G	GGGT	TGGGATAATGAA	5434
Ptremula717	139	[A/G]	G:G	G	GGGT	TGGGATAATGAA	5434
Palba	139	[A/G]	G:G	G	GGGT	TGGGATAATGAA	5434
Pcathayana	139	[A/G]	G:G	G	GGGT	TGGGATAATGAA	5434
Pbalsamifera	139	[A/G]	G:G	G	GGGT	TGGGATAATGAA	5434
Peuphratica	140	[T/C]	T:T	T	TGGGATAATGAA	GAGAAATCAAATTCAAATAAAGAACGATTCCATCTTATTGGATGCTA	5447
Ptrichocarpa	140	[T/C]	T:T	T	TGGGATAATGAA	GAGAAATCAAATTCAAATAAAGAACGATTCCATCTTATTGGATGCTA	5447
Pfremontii	140	[T/C]	T:T	T	TGGGATAATGAA	GAGAAATCAAATTCAAATAAAGAACGATTCCATCTTATTGGATGCTA	5447
PtremulaW52	140	[T/C]	T:T	T	TGGGATAATGAA	GAGAAATCAAATTCAAATAAAGAACGATTCCATCTTATTGGATGCTA	5447
Pyunnanensis	140	[T/C]	C:C	C	TGGGATAATGAA	GAGAAATCAAATTCAAATAAAGAACGATTCCATCTTATTGGATGCTA	5447
Ptremula717	140	[T/C]	T:T	T	TGGGATAATGAA	GAGAAATCAAATTCAAATAAAGAACGATTCCATCTTATTGGATGCTA	5447
Palba	140	[T/C]	T:T	T	TGGGATAATGAA	GAGAAATCAAATTCAAATAAAGAACGATTCCATCTTATTGGATGCTA	5447
Pcathayana	140	[T/C]	T:T	T	TGGGATAATGAA	GAGAAATCAAATTCAAATAAAGAACGATTCCATCTTATTGGATGCTA	5447
Pbalsamifera	140	[T/C]	T:T	T	TGGGATAATGAA	GAGAAATCAAATTCAAATAAAGAACGATTCCATCTTATTGGATGCTA	5447
Peuphratica	141	[A/G]	G:G	G	GAGAAATCAAATTCAAATAAAGAACGATTCCATCTTATTGGATGCTA	ACTCTCTTTTTATAGGTACAAAGCCAAAGA	5495
Ptrichocarpa	141	[A/G]	G:G	G	GAGAAATCAAATTCAAATAAAGAACGATTCCATCTTATTGGATGCTA	ACTCTCTTTTTATAGGTACAAAGCCAAAGA	5495
Pfremontii	141	[A/G]	G:G	G	GAGAAATCAAATTCAAATAAAGAACGATTCCATCTTATTGGATGCTA	ACTCTCTTTTTATAGGTACAAAGCCAAAGA	5495
PtremulaW52	141	[A/G]	A:A	A	GAGAAATCAAATTCAAATAAAGAACGATTCCATCTTATTGGATGCTA	ACTCTCTTTTTATAGGTACAAAGCCAAAGA	5495
Pyunnanensis	141	[A/G]	G:G	G	GAGAAATCAAATTCAAATAAAGAACGATTCCATCTTATTGGATGCTA	ACTCTCTTTTTATAGGTACAAAGCCAAAGA	5495
Ptremula717	141	[A/G]	A:A	A	GAGAAATCAAATTCAAATAAAGAACGATTCCATCTTATTGGATGCTA	ACTCTCTTTTTATAGGTACAAAGCCAAAGA	5495
Palba	141	[A/G]	G:G	G	GAGAAATCAAATTCAAATAAAGAACGATTCCATCTTATTGGATGCTA	ACTCTCTTTTTATAGGTACAAAGCCAAAGA	5495
Pcathayana	141	[A/G]	G:G	G	GAGAAATCAAATTCAAATAAAGAACGATTCCATCTTATTGGATGCTA	ACTCTCTTTTTATAGGTACAAAGCCAAAGA	5495
Pbalsamifera	141	[A/G]	G:G	G	GAGAAATCAAATTCAAATAAAGAACGATTCCATCTTATTGGATGCTA	ACTCTCTTTTTATAGGTACAAAGCCAAAGA	5495
Peuphratica	142	[A/G]	G:G	G	ACTCTCTTTTTATAGGTACAAAGCCAAAGA	GTTCAGATGAATTCATT	5526
Ptrichocarpa	142	[A/G]	G:G	G	ACTCTCTTTTTATAGGTACAAAGCCAAAGA	GTTCAGATGAATTCATT	5526
Pfremontii	142	[A/G]	G:G	G	ACTCTCTTTTTATAGGTACAAAGCCAAAGA	GTTCAGATGAATTCATT	5526
PtremulaW52	142	[A/G]	G:G	G	ACTCTCTTTTTATAGGTACAAAGCCAAAGA	GTTCAGATGAATTCATT	5526
Pyunnanensis	142	[A/G]	G:G	G	ACTCTCTTTTTATAGGTACAAAGCCAAAGA	GTTCAGATGAATTCATT	5526
Ptremula717	142	[A/G]	G:G	G	ACTCTCTTTTTATAGGTACAAAGCCAAAGA	GTTCAGATGAATTCATT	5526
Palba	142	[A/G]	A:A	A	ACTCTCTTTTTATAGGTACAAAGCCAAAGA	GTTCAGATGAATTCATT	5526
Pcathayana	142	[A/G]	G:G	G	ACTCTCTTTTTATAGGTACAAAGCCAAAGA	GTTCAGATGAATTCATT	5526
Pbalsamifera	142	[A/G]	G:G	G	ACTCTCTTTTTATAGGTACAAAGCCAAAGA	GTTCAGATGAATTCATT	5526
Peuphratica	143	[A/G]	G:G	G	GTTCAGATGAATTCATT	TTTCCTTTTTTTTT	5544
Ptrichocarpa	143	[A/G]	G:G	G	GTTCAGATGAATTCATT	TTTCCTTTTTTTTT	5544
Pfremontii	143	[A/G]	G:G	G	GTTCAGATGAATTCATT	TTTCCTTTTTTTTT	5544
PtremulaW52	143	[A/G]	G:G	G	GTTCAGATGAATTCATT	TTTCCTTTTTTTTT	5544
Pyunnanensis	143	[A/G]	A:A	A	GTTCAGATGAATTCATT	TTTCCTTTTTTTTT	5544
Ptremula717	143	[A/G]	G:G	G	GTTCAGATGAATTCATT	TTTCCTTTTTTTTT	5544
Palba	143	[A/G]	G:G	G	GTTCAGATGAATTCATT	TTTCCTTTTTTTTT	5544
Pcathayana	143	[A/G]	G:G	G	GTTCAGATGAATTCATT	TTTCCTTTTTTTTT	5544
Pbalsamifera	143	[A/G]	G:G	G	GTTCAGATGAATTCATT	TTTCCTTTTTTTTT	5544
Peuphratica	144	indel	insertion	insertion	TTTCCTTTTTTTTT		5559
Ptrichocarpa	144	indel	insertion	insertion	TTTCCTTTTTTTTT		5559
Pfremontii	144	indel	insertion	insertion	TTTCCTTTTTTTTT		5559
PtremulaW52	144	indel	insertion	insertion	TTTCCTTTTTTTTT		5559
Pyunnanensis	144	indel	deletion	deletion	TTTCCTTTTTTTTT		5559
Ptremula717	144	indel	insertion	insertion	TTTCCTTTTTTTTT		5559
Palba	144	indel	deletion	deletion	TTTCCTTTTTTTTT		5559
Pcathayana	144	indel	insertion	insertion	TTTCCTTTTTTTTT		5559
Pbalsamifera	144	indel	insertion	insertion	TTTCCTTTTTTTTT		5559
Peuphratica	145	indel	deletion	deletion		ACCCTAAACCAGCCCGAGGATAAAGATATAATGAAAAA	5560
Ptrichocarpa	145	indel	insertion	insertion		ACCCTAAACCAGCCCGAGGATAAAGATATAATGAAAAA	5560
Pfremontii	145	indel	insertion	insertion		ACCCTAAACCAGCCCGAGGATAAAGATATAATGAAAAA	5560
PtremulaW52	145	indel	deletion	deletion		ACCCTAAACCAGCCCGAGGATAAAGATATAATGAAAAA	5560
Pyunnanensis	145	indel	deletion	deletion		ACCCTAAACCAGCCCGAGGATAAAGATATAATGAAAAA	5560
Ptremula717	145	indel	deletion	deletion		ACCCTAAACCAGCCCGAGGATAAAGATATAATGAAAAA	5560
Palba	145	indel	deletion	deletion		ACCCTAAACCAGCCCGAGGATAAAGATATAATGAAAAA	5560
Pcathayana	145	indel	insertion	insertion		ACCCTAAACCAGCCCGAGGATAAAGATATAATGAAAAA	5560
Pbalsamifera	145	indel	insertion	insertion		ACCCTAAACCAGCCCGAGGATAAAGATATAATGAAAAA	5560
Peuphratica	146	indel	deletion	deletion	ACCCTAAACCAGCCCGAGGATAAAGATATAATGAAAAA	CCCGTCTTACTTTTGTTGTTCAAAAAAACAATCTTTATTTTGATATATATAATTTTGATATAGAAAA	5599
Ptrichocarpa	146	indel	insertion	insertion	ACCCTAAACCAGCCCGAGGATAAAGATATAATGAAAAA	CCCGTCTTACTTTTGTTGTTCAAAAAAACAATCTTTATTTTGATATATATAATTTTGATATAGAAAA	5599
Pfremontii	146	indel	deletion	deletion	ACCCTAAACCAGCCCGAGGATAAAGATATAATGAAAAA	CCCGTCTTACTTTTGTTGTTCAAAAAAACAATCTTTATTTTGATATATATAATTTTGATATAGAAAA	5599
PtremulaW52	146	indel	deletion	deletion	ACCCTAAACCAGCCCGAGGATAAAGATATAATGAAAAA	CCCGTCTTACTTTTGTTGTTCAAAAAAACAATCTTTATTTTGATATATATAATTTTGATATAGAAAA	5599
Pyunnanensis	146	indel	deletion	deletion	ACCCTAAACCAGCCCGAGGATAAAGATATAATGAAAAA	CCCGTCTTACTTTTGTTGTTCAAAAAAACAATCTTTATTTTGATATATATAATTTTGATATAGAAAA	5599
Ptremula717	146	indel	deletion	deletion	ACCCTAAACCAGCCCGAGGATAAAGATATAATGAAAAA	CCCGTCTTACTTTTGTTGTTCAAAAAAACAATCTTTATTTTGATATATATAATTTTGATATAGAAAA	5599
Palba	146	indel	deletion	deletion	ACCCTAAACCAGCCCGAGGATAAAGATATAATGAAAAA	CCCGTCTTACTTTTGTTGTTCAAAAAAACAATCTTTATTTTGATATATATAATTTTGATATAGAAAA	5599
Pcathayana	146	indel	deletion	deletion	ACCCTAAACCAGCCCGAGGATAAAGATATAATGAAAAA	CCCGTCTTACTTTTGTTGTTCAAAAAAACAATCTTTATTTTGATATATATAATTTTGATATAGAAAA	5599
Pbalsamifera	146	indel	deletion	deletion	ACCCTAAACCAGCCCGAGGATAAAGATATAATGAAAAA	CCCGTCTTACTTTTGTTGTTCAAAAAAACAATCTTTATTTTGATATATATAATTTTGATATAGAAAA	5599
Peuphratica	147	[T/G]	G:G	G	CCCGTCTTACTTTTGTTGTTCAAAAAAACAATCTTTATTTTGATATATATAATTTTGATATAGAAAA	AAATATGCTCTGGGACGGAAGGATTCGAACCTCCGAATGGCGG	5667
Ptrichocarpa	147	[T/G]	T:T	T	CCCGTCTTACTTTTGTTGTTCAAAAAAACAATCTTTATTTTGATATATATAATTTTGATATAGAAAA	AAATATGCTCTGGGACGGAAGGATTCGAACCTCCGAATGGCGG	5667
Pfremontii	147	[T/G]	T:T	T	CCCGTCTTACTTTTGTTGTTCAAAAAAACAATCTTTATTTTGATATATATAATTTTGATATAGAAAA	AAATATGCTCTGGGACGGAAGGATTCGAACCTCCGAATGGCGG	5667
PtremulaW52	147	[T/G]	T:T	T	CCCGTCTTACTTTTGTTGTTCAAAAAAACAATCTTTATTTTGATATATATAATTTTGATATAGAAAA	AAATATGCTCTGGGACGGAAGGATTCGAACCTCCGAATGGCGG	5667
Pyunnanensis	147	[T/G]	T:T	T	CCCGTCTTACTTTTGTTGTTCAAAAAAACAATCTTTATTTTGATATATATAATTTTGATATAGAAAA	AAATATGCTCTGGGACGGAAGGATTCGAACCTCCGAATGGCGG	5667
Ptremula717	147	[T/G]	T:T	T	CCCGTCTTACTTTTGTTGTTCAAAAAAACAATCTTTATTTTGATATATATAATTTTGATATAGAAAA	AAATATGCTCTGGGACGGAAGGATTCGAACCTCCGAATGGCGG	5667
Palba	147	[T/G]	T:T	T	CCCGTCTTACTTTTGTTGTTCAAAAAAACAATCTTTATTTTGATATATATAATTTTGATATAGAAAA	AAATATGCTCTGGGACGGAAGGATTCGAACCTCCGAATGGCGG	5667
Pcathayana	147	[T/G]	T:T	T	CCCGTCTTACTTTTGTTGTTCAAAAAAACAATCTTTATTTTGATATATATAATTTTGATATAGAAAA	AAATATGCTCTGGGACGGAAGGATTCGAACCTCCGAATGGCGG	5667
Pbalsamifera	147	[T/G]	T:T	T	CCCGTCTTACTTTTGTTGTTCAAAAAAACAATCTTTATTTTGATATATATAATTTTGATATAGAAAA	AAATATGCTCTGGGACGGAAGGATTCGAACCTCCGAATGGCGG	5667
Peuphratica	148	indel	deletion	deletion	AAATATGCTCTGGGACGGAAGGATTCGAACCTCCGAATGGCGG		5711
Ptrichocarpa	148	indel	deletion	deletion	AAATATGCTCTGGGACGGAAGGATTCGAACCTCCGAATGGCGG		5711
Pfremontii	148	indel	deletion	deletion	AAATATGCTCTGGGACGGAAGGATTCGAACCTCCGAATGGCGG		5711
PtremulaW52	148	indel	deletion	deletion	AAATATGCTCTGGGACGGAAGGATTCGAACCTCCGAATGGCGG		5711
Pyunnanensis	148	indel	deletion	deletion	AAATATGCTCTGGGACGGAAGGATTCGAACCTCCGAATGGCGG		5711
Ptremula717	148	indel	deletion	deletion	AAATATGCTCTGGGACGGAAGGATTCGAACCTCCGAATGGCGG		5711
Palba	148	indel	deletion	deletion	AAATATGCTCTGGGACGGAAGGATTCGAACCTCCGAATGGCGG		5711
Pcathayana	148	indel	insertion	insertion	AAATATGCTCTGGGACGGAAGGATTCGAACCTCCGAATGGCGG		5711
Pbalsamifera	148	indel	deletion	deletion	AAATATGCTCTGGGACGGAAGGATTCGAACCTCCGAATGGCGG		5711
Peuphratica	149	[T/C]	C:C	C	GA	CAAAACCCGTTGCCTTACC	5716
Ptrichocarpa	149	[T/C]	T:T	T	GA	CAAAACCCGTTGCCTTACC	5716
Pfremontii	149	[T/C]	T:T	T	GA	CAAAACCCGTTGCCTTACC	5716
PtremulaW52	149	[T/C]	C:C	C	GA	CAAAACCCGTTGCCTTACC	5716
Pyunnanensis	149	[T/C]	C:C	C	GA	CAAAACCCGTTGCCTTACC	5716
Ptremula717	149	[T/C]	C:C	C	GA	CAAAACCCGTTGCCTTACC	5716
Palba	149	[T/C]	C:C	C	GA	CAAAACCCGTTGCCTTACC	5716
Pcathayana	149	[T/C]	T:T	T	GA	CAAAACCCGTTGCCTTACC	5716
Pbalsamifera	149	[T/C]	T:T	T	GA	CAAAACCCGTTGCCTTACC	5716
Peuphratica	150	[A/G]	G:G	G	CAAAACCCGTTGCCTTACC	CTTGGCCACGCCCCATTTCTATTTT	5736
Ptrichocarpa	150	[A/G]	G:G	G	CAAAACCCGTTGCCTTACC	CTTGGCCACGCCCCATTTCTATTTT	5736
Pfremontii	150	[A/G]	G:G	G	CAAAACCCGTTGCCTTACC	CTTGGCCACGCCCCATTTCTATTTT	5736
PtremulaW52	150	[A/G]	A:A	A	CAAAACCCGTTGCCTTACC	CTTGGCCACGCCCCATTTCTATTTT	5736
Pyunnanensis	150	[A/G]	G:G	G	CAAAACCCGTTGCCTTACC	CTTGGCCACGCCCCATTTCTATTTT	5736
Ptremula717	150	[A/G]	A:A	A	CAAAACCCGTTGCCTTACC	CTTGGCCACGCCCCATTTCTATTTT	5736
Palba	150	[A/G]	G:G	G	CAAAACCCGTTGCCTTACC	CTTGGCCACGCCCCATTTCTATTTT	5736
Pcathayana	150	[A/G]	G:G	G	CAAAACCCGTTGCCTTACC	CTTGGCCACGCCCCATTTCTATTTT	5736
Pbalsamifera	150	[A/G]	G:G	G	CAAAACCCGTTGCCTTACC	CTTGGCCACGCCCCATTTCTATTTT	5736
Peuphratica	151	[T/G]	G:G	G	CTTGGCCACGCCCCATTTCTATTTT	ATTCAAAACTAATAAAA	5762
Ptrichocarpa	151	[T/G]	G:G	G	CTTGGCCACGCCCCATTTCTATTTT	ATTCAAAACTAATAAAA	5762
Pfremontii	151	[T/G]	G:G	G	CTTGGCCACGCCCCATTTCTATTTT	ATTCAAAACTAATAAAA	5762
PtremulaW52	151	[T/G]	T:T	T	CTTGGCCACGCCCCATTTCTATTTT	ATTCAAAACTAATAAAA	5762
Pyunnanensis	151	[T/G]	G:G	G	CTTGGCCACGCCCCATTTCTATTTT	ATTCAAAACTAATAAAA	5762
Ptremula717	151	[T/G]	T:T	T	CTTGGCCACGCCCCATTTCTATTTT	ATTCAAAACTAATAAAA	5762
Palba	151	[T/G]	T:T	T	CTTGGCCACGCCCCATTTCTATTTT	ATTCAAAACTAATAAAA	5762
Pcathayana	151	[T/G]	G:G	G	CTTGGCCACGCCCCATTTCTATTTT	ATTCAAAACTAATAAAA	5762
Pbalsamifera	151	[T/G]	G:G	G	CTTGGCCACGCCCCATTTCTATTTT	ATTCAAAACTAATAAAA	5762
Peuphratica	152	[T/C]	C:C	C	ATTCAAAACTAATAAAA	TAATATTGGTATTGGTTCTTTGTCAATTCCCGTCCCC	5780
Ptrichocarpa	152	[T/C]	C:C	C	ATTCAAAACTAATAAAA	TAATATTGGTATTGGTTCTTTGTCAATTCCCGTCCCC	5780
Pfremontii	152	[T/C]	C:C	C	ATTCAAAACTAATAAAA	TAATATTGGTATTGGTTCTTTGTCAATTCCCGTCCCC	5780
PtremulaW52	152	[T/C]	C:C	C	ATTCAAAACTAATAAAA	TAATATTGGTATTGGTTCTTTGTCAATTCCCGTCCCC	5780
Pyunnanensis	152	[T/C]	C:C	C	ATTCAAAACTAATAAAA	TAATATTGGTATTGGTTCTTTGTCAATTCCCGTCCCC	5780
Ptremula717	152	[T/C]	C:C	C	ATTCAAAACTAATAAAA	TAATATTGGTATTGGTTCTTTGTCAATTCCCGTCCCC	5780
Palba	152	[T/C]	C:C	C	ATTCAAAACTAATAAAA	TAATATTGGTATTGGTTCTTTGTCAATTCCCGTCCCC	5780
Pcathayana	152	[T/C]	T:T	T	ATTCAAAACTAATAAAA	TAATATTGGTATTGGTTCTTTGTCAATTCCCGTCCCC	5780
Pbalsamifera	152	[T/C]	C:C	C	ATTCAAAACTAATAAAA	TAATATTGGTATTGGTTCTTTGTCAATTCCCGTCCCC	5780
Peuphratica	153	[A/C]	C:C	C	TAATATTGGTATTGGTTCTTTGTCAATTCCCGTCCCC	AAAA	5818
Ptrichocarpa	153	[A/C]	A:A	A	TAATATTGGTATTGGTTCTTTGTCAATTCCCGTCCCC	AAAA	5818
Pfremontii	153	[A/C]	A:A	A	TAATATTGGTATTGGTTCTTTGTCAATTCCCGTCCCC	AAAA	5818
PtremulaW52	153	[A/C]	C:C	C	TAATATTGGTATTGGTTCTTTGTCAATTCCCGTCCCC	AAAA	5818
Pyunnanensis	153	[A/C]	C:C	C	TAATATTGGTATTGGTTCTTTGTCAATTCCCGTCCCC	AAAA	5818
Ptremula717	153	[A/C]	C:C	C	TAATATTGGTATTGGTTCTTTGTCAATTCCCGTCCCC	AAAA	5818
Palba	153	[A/C]	C:C	C	TAATATTGGTATTGGTTCTTTGTCAATTCCCGTCCCC	AAAA	5818
Pcathayana	153	[A/C]	A:A	A	TAATATTGGTATTGGTTCTTTGTCAATTCCCGTCCCC	AAAA	5818
Pbalsamifera	153	[A/C]	A:A	A	TAATATTGGTATTGGTTCTTTGTCAATTCCCGTCCCC	AAAA	5818
Peuphratica	154	[T/G]	T:T	T	AAAA		5823
Ptrichocarpa	154	[T/G]	T:T	T	AAAA		5823
Pfremontii	154	[T/G]	T:T	T	AAAA		5823
PtremulaW52	154	[T/G]	T:T	T	AAAA		5823
Pyunnanensis	154	[T/G]	G:G	G	AAAA		5823
Ptremula717	154	[T/G]	T:T	T	AAAA		5823
Palba	154	[T/G]	T:T	T	AAAA		5823
Pcathayana	154	[T/G]	T:T	T	AAAA		5823
Pbalsamifera	154	[T/G]	T:T	T	AAAA		5823
Peuphratica	155	[A/T]	A:A	A		TCTATGAACTGGATTAGCTTGTTGTTCGTATTTTGATATGTGTAGATATAGAATTAAACTGAATTTATTGATCATAATATAGAATTCCATTAAGATATTGTATGAAAATATGATTTCTTTTATTCTTT	5824
Ptrichocarpa	155	[A/T]	A:A	A		TCTATGAACTGGATTAGCTTGTTGTTCGTATTTTGATATGTGTAGATATAGAATTAAACTGAATTTATTGATCATAATATAGAATTCCATTAAGATATTGTATGAAAATATGATTTCTTTTATTCTTT	5824
Pfremontii	155	[A/T]	A:A	A		TCTATGAACTGGATTAGCTTGTTGTTCGTATTTTGATATGTGTAGATATAGAATTAAACTGAATTTATTGATCATAATATAGAATTCCATTAAGATATTGTATGAAAATATGATTTCTTTTATTCTTT	5824
PtremulaW52	155	[A/T]	A:A	A		TCTATGAACTGGATTAGCTTGTTGTTCGTATTTTGATATGTGTAGATATAGAATTAAACTGAATTTATTGATCATAATATAGAATTCCATTAAGATATTGTATGAAAATATGATTTCTTTTATTCTTT	5824
Pyunnanensis	155	[A/T]	A:A	A		TCTATGAACTGGATTAGCTTGTTGTTCGTATTTTGATATGTGTAGATATAGAATTAAACTGAATTTATTGATCATAATATAGAATTCCATTAAGATATTGTATGAAAATATGATTTCTTTTATTCTTT	5824
Ptremula717	155	[A/T]	A:A	A		TCTATGAACTGGATTAGCTTGTTGTTCGTATTTTGATATGTGTAGATATAGAATTAAACTGAATTTATTGATCATAATATAGAATTCCATTAAGATATTGTATGAAAATATGATTTCTTTTATTCTTT	5824
Palba	155	[A/T]	A:A	A		TCTATGAACTGGATTAGCTTGTTGTTCGTATTTTGATATGTGTAGATATAGAATTAAACTGAATTTATTGATCATAATATAGAATTCCATTAAGATATTGTATGAAAATATGATTTCTTTTATTCTTT	5824
Pcathayana	155	[A/T]	T:T	T		TCTATGAACTGGATTAGCTTGTTGTTCGTATTTTGATATGTGTAGATATAGAATTAAACTGAATTTATTGATCATAATATAGAATTCCATTAAGATATTGTATGAAAATATGATTTCTTTTATTCTTT	5824
Pbalsamifera	155	[A/T]	A:A	A		TCTATGAACTGGATTAGCTTGTTGTTCGTATTTTGATATGTGTAGATATAGAATTAAACTGAATTTATTGATCATAATATAGAATTCCATTAAGATATTGTATGAAAATATGATTTCTTTTATTCTTT	5824
Peuphratica	156	indel	insertion	insertion	TCTATGAACTGGATTAGCTTGTTGTTCGTATTTTGATATGTGTAGATATAGAATTAAACTGAATTTATTGATCATAATATAGAATTCCATTAAGATATTGTATGAAAATATGATTTCTTTTATTCTTT	TTTTAGCTGATAATTGAA	5953
Ptrichocarpa	156	indel	deletion	deletion	TCTATGAACTGGATTAGCTTGTTGTTCGTATTTTGATATGTGTAGATATAGAATTAAACTGAATTTATTGATCATAATATAGAATTCCATTAAGATATTGTATGAAAATATGATTTCTTTTATTCTTT	TTTTAGCTGATAATTGAA	5953
Pfremontii	156	indel	deletion	deletion	TCTATGAACTGGATTAGCTTGTTGTTCGTATTTTGATATGTGTAGATATAGAATTAAACTGAATTTATTGATCATAATATAGAATTCCATTAAGATATTGTATGAAAATATGATTTCTTTTATTCTTT	TTTTAGCTGATAATTGAA	5953
PtremulaW52	156	indel	deletion	deletion	TCTATGAACTGGATTAGCTTGTTGTTCGTATTTTGATATGTGTAGATATAGAATTAAACTGAATTTATTGATCATAATATAGAATTCCATTAAGATATTGTATGAAAATATGATTTCTTTTATTCTTT	TTTTAGCTGATAATTGAA	5953
Pyunnanensis	156	indel	deletion	deletion	TCTATGAACTGGATTAGCTTGTTGTTCGTATTTTGATATGTGTAGATATAGAATTAAACTGAATTTATTGATCATAATATAGAATTCCATTAAGATATTGTATGAAAATATGATTTCTTTTATTCTTT	TTTTAGCTGATAATTGAA	5953
Ptremula717	156	indel	deletion	deletion	TCTATGAACTGGATTAGCTTGTTGTTCGTATTTTGATATGTGTAGATATAGAATTAAACTGAATTTATTGATCATAATATAGAATTCCATTAAGATATTGTATGAAAATATGATTTCTTTTATTCTTT	TTTTAGCTGATAATTGAA	5953
Palba	156	indel	deletion	deletion	TCTATGAACTGGATTAGCTTGTTGTTCGTATTTTGATATGTGTAGATATAGAATTAAACTGAATTTATTGATCATAATATAGAATTCCATTAAGATATTGTATGAAAATATGATTTCTTTTATTCTTT	TTTTAGCTGATAATTGAA	5953
Pcathayana	156	indel	deletion	deletion	TCTATGAACTGGATTAGCTTGTTGTTCGTATTTTGATATGTGTAGATATAGAATTAAACTGAATTTATTGATCATAATATAGAATTCCATTAAGATATTGTATGAAAATATGATTTCTTTTATTCTTT	TTTTAGCTGATAATTGAA	5953
Pbalsamifera	156	indel	deletion	deletion	TCTATGAACTGGATTAGCTTGTTGTTCGTATTTTGATATGTGTAGATATAGAATTAAACTGAATTTATTGATCATAATATAGAATTCCATTAAGATATTGTATGAAAATATGATTTCTTTTATTCTTT	TTTTAGCTGATAATTGAA	5953
Peuphratica	157	[A/G]	G:G	G	TTTTAGCTGATAATTGAA	GATTTTTGATTG	5972
Ptrichocarpa	157	[A/G]	A:A	A	TTTTAGCTGATAATTGAA	GATTTTTGATTG	5972
Pfremontii	157	[A/G]	G:G	G	TTTTAGCTGATAATTGAA	GATTTTTGATTG	5972
PtremulaW52	157	[A/G]	G:G	G	TTTTAGCTGATAATTGAA	GATTTTTGATTG	5972
Pyunnanensis	157	[A/G]	G:G	G	TTTTAGCTGATAATTGAA	GATTTTTGATTG	5972
Ptremula717	157	[A/G]	G:G	G	TTTTAGCTGATAATTGAA	GATTTTTGATTG	5972
Palba	157	[A/G]	G:G	G	TTTTAGCTGATAATTGAA	GATTTTTGATTG	5972
Pcathayana	157	[A/G]	G:G	G	TTTTAGCTGATAATTGAA	GATTTTTGATTG	5972
Pbalsamifera	157	[A/G]	G:G	G	TTTTAGCTGATAATTGAA	GATTTTTGATTG	5972
Peuphratica	158	[A/G]	G:G	G	GATTTTTGATTG	CTGAGTTTAAAGTTTTTTGTCTACCTTAACTCTATTTTATATTAATAT	5985
Ptrichocarpa	158	[A/G]	G:G	G	GATTTTTGATTG	CTGAGTTTAAAGTTTTTTGTCTACCTTAACTCTATTTTATATTAATAT	5985
Pfremontii	158	[A/G]	A:A	A	GATTTTTGATTG	CTGAGTTTAAAGTTTTTTGTCTACCTTAACTCTATTTTATATTAATAT	5985
PtremulaW52	158	[A/G]	G:G	G	GATTTTTGATTG	CTGAGTTTAAAGTTTTTTGTCTACCTTAACTCTATTTTATATTAATAT	5985
Pyunnanensis	158	[A/G]	G:G	G	GATTTTTGATTG	CTGAGTTTAAAGTTTTTTGTCTACCTTAACTCTATTTTATATTAATAT	5985
Ptremula717	158	[A/G]	G:G	G	GATTTTTGATTG	CTGAGTTTAAAGTTTTTTGTCTACCTTAACTCTATTTTATATTAATAT	5985
Palba	158	[A/G]	G:G	G	GATTTTTGATTG	CTGAGTTTAAAGTTTTTTGTCTACCTTAACTCTATTTTATATTAATAT	5985
Pcathayana	158	[A/G]	G:G	G	GATTTTTGATTG	CTGAGTTTAAAGTTTTTTGTCTACCTTAACTCTATTTTATATTAATAT	5985
Pbalsamifera	158	[A/G]	G:G	G	GATTTTTGATTG	CTGAGTTTAAAGTTTTTTGTCTACCTTAACTCTATTTTATATTAATAT	5985
Peuphratica	159	indel	deletion	deletion	CTGAGTTTAAAGTTTTTTGTCTACCTTAACTCTATTTTATATTAATAT		6034
Ptrichocarpa	159	indel	deletion	deletion	CTGAGTTTAAAGTTTTTTGTCTACCTTAACTCTATTTTATATTAATAT		6034
Pfremontii	159	indel	deletion	deletion	CTGAGTTTAAAGTTTTTTGTCTACCTTAACTCTATTTTATATTAATAT		6034
PtremulaW52	159	indel	deletion	deletion	CTGAGTTTAAAGTTTTTTGTCTACCTTAACTCTATTTTATATTAATAT		6034
Pyunnanensis	159	indel	deletion	deletion	CTGAGTTTAAAGTTTTTTGTCTACCTTAACTCTATTTTATATTAATAT		6034
Ptremula717	159	indel	deletion	deletion	CTGAGTTTAAAGTTTTTTGTCTACCTTAACTCTATTTTATATTAATAT		6034
Palba	159	indel	deletion	deletion	CTGAGTTTAAAGTTTTTTGTCTACCTTAACTCTATTTTATATTAATAT		6034
Pcathayana	159	indel	deletion	deletion	CTGAGTTTAAAGTTTTTTGTCTACCTTAACTCTATTTTATATTAATAT		6034
Pbalsamifera	159	indel	insertion	insertion	CTGAGTTTAAAGTTTTTTGTCTACCTTAACTCTATTTTATATTAATAT		6034
Peuphratica	160	[C/G]	G:G	G	TAATTTATATCCATTTTTATATGAATATTAATAACTCAGTCAAAATACAATTATCTTCAAGAACAAAAT	TTTGTTATGCTTAATATTTTAAATTTGATTTGTATCTGTCTTAATTTTGCCCTT	6114
Ptrichocarpa	160	[C/G]	G:G	G	TAATTTATATCCATTTTTATATGAATATTAATAACTCAGTCAAAATACAATTATCTTCAAGAACAAAAT	TTTGTTATGCTTAATATTTTAAATTTGATTTGTATCTGTCTTAATTTTGCCCTT	6114
Pfremontii	160	[C/G]	G:G	G	TAATTTATATCCATTTTTATATGAATATTAATAACTCAGTCAAAATACAATTATCTTCAAGAACAAAAT	TTTGTTATGCTTAATATTTTAAATTTGATTTGTATCTGTCTTAATTTTGCCCTT	6114
PtremulaW52	160	[C/G]	G:G	G	TAATTTATATCCATTTTTATATGAATATTAATAACTCAGTCAAAATACAATTATCTTCAAGAACAAAAT	TTTGTTATGCTTAATATTTTAAATTTGATTTGTATCTGTCTTAATTTTGCCCTT	6114
Pyunnanensis	160	[C/G]	G:G	G	TAATTTATATCCATTTTTATATGAATATTAATAACTCAGTCAAAATACAATTATCTTCAAGAACAAAAT	TTTGTTATGCTTAATATTTTAAATTTGATTTGTATCTGTCTTAATTTTGCCCTT	6114
Ptremula717	160	[C/G]	G:G	G	TAATTTATATCCATTTTTATATGAATATTAATAACTCAGTCAAAATACAATTATCTTCAAGAACAAAAT	TTTGTTATGCTTAATATTTTAAATTTGATTTGTATCTGTCTTAATTTTGCCCTT	6114
Palba	160	[C/G]	G:G	G	TAATTTATATCCATTTTTATATGAATATTAATAACTCAGTCAAAATACAATTATCTTCAAGAACAAAAT	TTTGTTATGCTTAATATTTTAAATTTGATTTGTATCTGTCTTAATTTTGCCCTT	6114
Pcathayana	160	[C/G]	C:C	C	TAATTTATATCCATTTTTATATGAATATTAATAACTCAGTCAAAATACAATTATCTTCAAGAACAAAAT	TTTGTTATGCTTAATATTTTAAATTTGATTTGTATCTGTCTTAATTTTGCCCTT	6114
Pbalsamifera	160	[C/G]	G:G	G	TAATTTATATCCATTTTTATATGAATATTAATAACTCAGTCAAAATACAATTATCTTCAAGAACAAAAT	TTTGTTATGCTTAATATTTTAAATTTGATTTGTATCTGTCTTAATTTTGCCCTT	6114
Peuphratica	161	[T/G]	G:G	G	TTTGTTATGCTTAATATTTTAAATTTGATTTGTATCTGTCTTAATTTTGCCCTT	ATTCAAGCAGTTTTTTCTTCACAAAATTGCCTGAAGCCTACGCTTTTTTGAATCCAATCGTAGATGTTATGCCAGTAATCCCTCTGTTCTTTTTTCTATTAGCCTTTGTTTGGCAAGCTGCTGTAAGTTTTCGATGAGATTTTGAATACTGTCCTA	6169
Ptrichocarpa	161	[T/G]	T:T	T	TTTGTTATGCTTAATATTTTAAATTTGATTTGTATCTGTCTTAATTTTGCCCTT	ATTCAAGCAGTTTTTTCTTCACAAAATTGCCTGAAGCCTACGCTTTTTTGAATCCAATCGTAGATGTTATGCCAGTAATCCCTCTGTTCTTTTTTCTATTAGCCTTTGTTTGGCAAGCTGCTGTAAGTTTTCGATGAGATTTTGAATACTGTCCTA	6169
Pfremontii	161	[T/G]	T:T	T	TTTGTTATGCTTAATATTTTAAATTTGATTTGTATCTGTCTTAATTTTGCCCTT	ATTCAAGCAGTTTTTTCTTCACAAAATTGCCTGAAGCCTACGCTTTTTTGAATCCAATCGTAGATGTTATGCCAGTAATCCCTCTGTTCTTTTTTCTATTAGCCTTTGTTTGGCAAGCTGCTGTAAGTTTTCGATGAGATTTTGAATACTGTCCTA	6169
PtremulaW52	161	[T/G]	T:T	T	TTTGTTATGCTTAATATTTTAAATTTGATTTGTATCTGTCTTAATTTTGCCCTT	ATTCAAGCAGTTTTTTCTTCACAAAATTGCCTGAAGCCTACGCTTTTTTGAATCCAATCGTAGATGTTATGCCAGTAATCCCTCTGTTCTTTTTTCTATTAGCCTTTGTTTGGCAAGCTGCTGTAAGTTTTCGATGAGATTTTGAATACTGTCCTA	6169
Pyunnanensis	161	[T/G]	T:T	T	TTTGTTATGCTTAATATTTTAAATTTGATTTGTATCTGTCTTAATTTTGCCCTT	ATTCAAGCAGTTTTTTCTTCACAAAATTGCCTGAAGCCTACGCTTTTTTGAATCCAATCGTAGATGTTATGCCAGTAATCCCTCTGTTCTTTTTTCTATTAGCCTTTGTTTGGCAAGCTGCTGTAAGTTTTCGATGAGATTTTGAATACTGTCCTA	6169
Ptremula717	161	[T/G]	T:T	T	TTTGTTATGCTTAATATTTTAAATTTGATTTGTATCTGTCTTAATTTTGCCCTT	ATTCAAGCAGTTTTTTCTTCACAAAATTGCCTGAAGCCTACGCTTTTTTGAATCCAATCGTAGATGTTATGCCAGTAATCCCTCTGTTCTTTTTTCTATTAGCCTTTGTTTGGCAAGCTGCTGTAAGTTTTCGATGAGATTTTGAATACTGTCCTA	6169
Palba	161	[T/G]	T:T	T	TTTGTTATGCTTAATATTTTAAATTTGATTTGTATCTGTCTTAATTTTGCCCTT	ATTCAAGCAGTTTTTTCTTCACAAAATTGCCTGAAGCCTACGCTTTTTTGAATCCAATCGTAGATGTTATGCCAGTAATCCCTCTGTTCTTTTTTCTATTAGCCTTTGTTTGGCAAGCTGCTGTAAGTTTTCGATGAGATTTTGAATACTGTCCTA	6169
Pcathayana	161	[T/G]	T:T	T	TTTGTTATGCTTAATATTTTAAATTTGATTTGTATCTGTCTTAATTTTGCCCTT	ATTCAAGCAGTTTTTTCTTCACAAAATTGCCTGAAGCCTACGCTTTTTTGAATCCAATCGTAGATGTTATGCCAGTAATCCCTCTGTTCTTTTTTCTATTAGCCTTTGTTTGGCAAGCTGCTGTAAGTTTTCGATGAGATTTTGAATACTGTCCTA	6169
Pbalsamifera	161	[T/G]	T:T	T	TTTGTTATGCTTAATATTTTAAATTTGATTTGTATCTGTCTTAATTTTGCCCTT	ATTCAAGCAGTTTTTTCTTCACAAAATTGCCTGAAGCCTACGCTTTTTTGAATCCAATCGTAGATGTTATGCCAGTAATCCCTCTGTTCTTTTTTCTATTAGCCTTTGTTTGGCAAGCTGCTGTAAGTTTTCGATGAGATTTTGAATACTGTCCTA	6169
Peuphratica	162	[A/G]	G:G	G	ATTCAAGCAGTTTTTTCTTCACAAAATTGCCTGAAGCCTACGCTTTTTTGAATCCAATCGTAGATGTTATGCCAGTAATCCCTCTGTTCTTTTTTCTATTAGCCTTTGTTTGGCAAGCTGCTGTAAGTTTTCGATGAGATTTTGAATACTGTCCTA	AATAATTCATGATTTATTCAAGATAAAAAATTCTAATAATTGATAAGATCAGATAAGTCTT	6326
Ptrichocarpa	162	[A/G]	G:G	G	ATTCAAGCAGTTTTTTCTTCACAAAATTGCCTGAAGCCTACGCTTTTTTGAATCCAATCGTAGATGTTATGCCAGTAATCCCTCTGTTCTTTTTTCTATTAGCCTTTGTTTGGCAAGCTGCTGTAAGTTTTCGATGAGATTTTGAATACTGTCCTA	AATAATTCATGATTTATTCAAGATAAAAAATTCTAATAATTGATAAGATCAGATAAGTCTT	6326
Pfremontii	162	[A/G]	G:G	G	ATTCAAGCAGTTTTTTCTTCACAAAATTGCCTGAAGCCTACGCTTTTTTGAATCCAATCGTAGATGTTATGCCAGTAATCCCTCTGTTCTTTTTTCTATTAGCCTTTGTTTGGCAAGCTGCTGTAAGTTTTCGATGAGATTTTGAATACTGTCCTA	AATAATTCATGATTTATTCAAGATAAAAAATTCTAATAATTGATAAGATCAGATAAGTCTT	6326
PtremulaW52	162	[A/G]	G:G	G	ATTCAAGCAGTTTTTTCTTCACAAAATTGCCTGAAGCCTACGCTTTTTTGAATCCAATCGTAGATGTTATGCCAGTAATCCCTCTGTTCTTTTTTCTATTAGCCTTTGTTTGGCAAGCTGCTGTAAGTTTTCGATGAGATTTTGAATACTGTCCTA	AATAATTCATGATTTATTCAAGATAAAAAATTCTAATAATTGATAAGATCAGATAAGTCTT	6326
Pyunnanensis	162	[A/G]	A:A	A	ATTCAAGCAGTTTTTTCTTCACAAAATTGCCTGAAGCCTACGCTTTTTTGAATCCAATCGTAGATGTTATGCCAGTAATCCCTCTGTTCTTTTTTCTATTAGCCTTTGTTTGGCAAGCTGCTGTAAGTTTTCGATGAGATTTTGAATACTGTCCTA	AATAATTCATGATTTATTCAAGATAAAAAATTCTAATAATTGATAAGATCAGATAAGTCTT	6326
Ptremula717	162	[A/G]	G:G	G	ATTCAAGCAGTTTTTTCTTCACAAAATTGCCTGAAGCCTACGCTTTTTTGAATCCAATCGTAGATGTTATGCCAGTAATCCCTCTGTTCTTTTTTCTATTAGCCTTTGTTTGGCAAGCTGCTGTAAGTTTTCGATGAGATTTTGAATACTGTCCTA	AATAATTCATGATTTATTCAAGATAAAAAATTCTAATAATTGATAAGATCAGATAAGTCTT	6326
Palba	162	[A/G]	G:G	G	ATTCAAGCAGTTTTTTCTTCACAAAATTGCCTGAAGCCTACGCTTTTTTGAATCCAATCGTAGATGTTATGCCAGTAATCCCTCTGTTCTTTTTTCTATTAGCCTTTGTTTGGCAAGCTGCTGTAAGTTTTCGATGAGATTTTGAATACTGTCCTA	AATAATTCATGATTTATTCAAGATAAAAAATTCTAATAATTGATAAGATCAGATAAGTCTT	6326
Pcathayana	162	[A/G]	G:G	G	ATTCAAGCAGTTTTTTCTTCACAAAATTGCCTGAAGCCTACGCTTTTTTGAATCCAATCGTAGATGTTATGCCAGTAATCCCTCTGTTCTTTTTTCTATTAGCCTTTGTTTGGCAAGCTGCTGTAAGTTTTCGATGAGATTTTGAATACTGTCCTA	AATAATTCATGATTTATTCAAGATAAAAAATTCTAATAATTGATAAGATCAGATAAGTCTT	6326
Pbalsamifera	162	[A/G]	G:G	G	ATTCAAGCAGTTTTTTCTTCACAAAATTGCCTGAAGCCTACGCTTTTTTGAATCCAATCGTAGATGTTATGCCAGTAATCCCTCTGTTCTTTTTTCTATTAGCCTTTGTTTGGCAAGCTGCTGTAAGTTTTCGATGAGATTTTGAATACTGTCCTA	AATAATTCATGATTTATTCAAGATAAAAAATTCTAATAATTGATAAGATCAGATAAGTCTT	6326
Peuphratica	163	indel	deletion	deletion	AATAATTCATGATTTATTCAAGATAAAAAATTCTAATAATTGATAAGATCAGATAAGTCTT	ATAGTATAGGCCCTTGATTCAAACATTGAAGTTATTGTATAAACGTGAAAAATATAGATTACCTACCCCATGCTCCTCTTTTTTCCATTCTATTAAAAGAAACCTATTCGGTTAGAGCCCC	6388
Ptrichocarpa	163	indel	deletion	deletion	AATAATTCATGATTTATTCAAGATAAAAAATTCTAATAATTGATAAGATCAGATAAGTCTT	ATAGTATAGGCCCTTGATTCAAACATTGAAGTTATTGTATAAACGTGAAAAATATAGATTACCTACCCCATGCTCCTCTTTTTTCCATTCTATTAAAAGAAACCTATTCGGTTAGAGCCCC	6388
Pfremontii	163	indel	deletion	deletion	AATAATTCATGATTTATTCAAGATAAAAAATTCTAATAATTGATAAGATCAGATAAGTCTT	ATAGTATAGGCCCTTGATTCAAACATTGAAGTTATTGTATAAACGTGAAAAATATAGATTACCTACCCCATGCTCCTCTTTTTTCCATTCTATTAAAAGAAACCTATTCGGTTAGAGCCCC	6388
PtremulaW52	163	indel	deletion	deletion	AATAATTCATGATTTATTCAAGATAAAAAATTCTAATAATTGATAAGATCAGATAAGTCTT	ATAGTATAGGCCCTTGATTCAAACATTGAAGTTATTGTATAAACGTGAAAAATATAGATTACCTACCCCATGCTCCTCTTTTTTCCATTCTATTAAAAGAAACCTATTCGGTTAGAGCCCC	6388
Pyunnanensis	163	indel	insertion	insertion	AATAATTCATGATTTATTCAAGATAAAAAATTCTAATAATTGATAAGATCAGATAAGTCTT	ATAGTATAGGCCCTTGATTCAAACATTGAAGTTATTGTATAAACGTGAAAAATATAGATTACCTACCCCATGCTCCTCTTTTTTCCATTCTATTAAAAGAAACCTATTCGGTTAGAGCCCC	6388
Ptremula717	163	indel	deletion	deletion	AATAATTCATGATTTATTCAAGATAAAAAATTCTAATAATTGATAAGATCAGATAAGTCTT	ATAGTATAGGCCCTTGATTCAAACATTGAAGTTATTGTATAAACGTGAAAAATATAGATTACCTACCCCATGCTCCTCTTTTTTCCATTCTATTAAAAGAAACCTATTCGGTTAGAGCCCC	6388
Palba	163	indel	deletion	deletion	AATAATTCATGATTTATTCAAGATAAAAAATTCTAATAATTGATAAGATCAGATAAGTCTT	ATAGTATAGGCCCTTGATTCAAACATTGAAGTTATTGTATAAACGTGAAAAATATAGATTACCTACCCCATGCTCCTCTTTTTTCCATTCTATTAAAAGAAACCTATTCGGTTAGAGCCCC	6388
Pcathayana	163	indel	deletion	deletion	AATAATTCATGATTTATTCAAGATAAAAAATTCTAATAATTGATAAGATCAGATAAGTCTT	ATAGTATAGGCCCTTGATTCAAACATTGAAGTTATTGTATAAACGTGAAAAATATAGATTACCTACCCCATGCTCCTCTTTTTTCCATTCTATTAAAAGAAACCTATTCGGTTAGAGCCCC	6388
Pbalsamifera	163	indel	deletion	deletion	AATAATTCATGATTTATTCAAGATAAAAAATTCTAATAATTGATAAGATCAGATAAGTCTT	ATAGTATAGGCCCTTGATTCAAACATTGAAGTTATTGTATAAACGTGAAAAATATAGATTACCTACCCCATGCTCCTCTTTTTTCCATTCTATTAAAAGAAACCTATTCGGTTAGAGCCCC	6388
Peuphratica	164	[T/C]	C:C	C	ATAGTATAGGCCCTTGATTCAAACATTGAAGTTATTGTATAAACGTGAAAAATATAGATTACCTACCCCATGCTCCTCTTTTTTCCATTCTATTAAAAGAAACCTATTCGGTTAGAGCCCC	CGAAATATCTAATTTTCGGTATGAAAGAAAATTTTTGGCACGAAAGACTCGACTCTTATTACAAATGAATTTAGAAAAATGC	6510
Ptrichocarpa	164	[T/C]	T:T	T	ATAGTATAGGCCCTTGATTCAAACATTGAAGTTATTGTATAAACGTGAAAAATATAGATTACCTACCCCATGCTCCTCTTTTTTCCATTCTATTAAAAGAAACCTATTCGGTTAGAGCCCC	CGAAATATCTAATTTTCGGTATGAAAGAAAATTTTTGGCACGAAAGACTCGACTCTTATTACAAATGAATTTAGAAAAATGC	6510
Pfremontii	164	[T/C]	C:C	C	ATAGTATAGGCCCTTGATTCAAACATTGAAGTTATTGTATAAACGTGAAAAATATAGATTACCTACCCCATGCTCCTCTTTTTTCCATTCTATTAAAAGAAACCTATTCGGTTAGAGCCCC	CGAAATATCTAATTTTCGGTATGAAAGAAAATTTTTGGCACGAAAGACTCGACTCTTATTACAAATGAATTTAGAAAAATGC	6510
PtremulaW52	164	[T/C]	C:C	C	ATAGTATAGGCCCTTGATTCAAACATTGAAGTTATTGTATAAACGTGAAAAATATAGATTACCTACCCCATGCTCCTCTTTTTTCCATTCTATTAAAAGAAACCTATTCGGTTAGAGCCCC	CGAAATATCTAATTTTCGGTATGAAAGAAAATTTTTGGCACGAAAGACTCGACTCTTATTACAAATGAATTTAGAAAAATGC	6510
Pyunnanensis	164	[T/C]	C:C	C	ATAGTATAGGCCCTTGATTCAAACATTGAAGTTATTGTATAAACGTGAAAAATATAGATTACCTACCCCATGCTCCTCTTTTTTCCATTCTATTAAAAGAAACCTATTCGGTTAGAGCCCC	CGAAATATCTAATTTTCGGTATGAAAGAAAATTTTTGGCACGAAAGACTCGACTCTTATTACAAATGAATTTAGAAAAATGC	6510
Ptremula717	164	[T/C]	C:C	C	ATAGTATAGGCCCTTGATTCAAACATTGAAGTTATTGTATAAACGTGAAAAATATAGATTACCTACCCCATGCTCCTCTTTTTTCCATTCTATTAAAAGAAACCTATTCGGTTAGAGCCCC	CGAAATATCTAATTTTCGGTATGAAAGAAAATTTTTGGCACGAAAGACTCGACTCTTATTACAAATGAATTTAGAAAAATGC	6510
Palba	164	[T/C]	C:C	C	ATAGTATAGGCCCTTGATTCAAACATTGAAGTTATTGTATAAACGTGAAAAATATAGATTACCTACCCCATGCTCCTCTTTTTTCCATTCTATTAAAAGAAACCTATTCGGTTAGAGCCCC	CGAAATATCTAATTTTCGGTATGAAAGAAAATTTTTGGCACGAAAGACTCGACTCTTATTACAAATGAATTTAGAAAAATGC	6510
Pcathayana	164	[T/C]	C:C	C	ATAGTATAGGCCCTTGATTCAAACATTGAAGTTATTGTATAAACGTGAAAAATATAGATTACCTACCCCATGCTCCTCTTTTTTCCATTCTATTAAAAGAAACCTATTCGGTTAGAGCCCC	CGAAATATCTAATTTTCGGTATGAAAGAAAATTTTTGGCACGAAAGACTCGACTCTTATTACAAATGAATTTAGAAAAATGC	6510
Pbalsamifera	164	[T/C]	C:C	C	ATAGTATAGGCCCTTGATTCAAACATTGAAGTTATTGTATAAACGTGAAAAATATAGATTACCTACCCCATGCTCCTCTTTTTTCCATTCTATTAAAAGAAACCTATTCGGTTAGAGCCCC	CGAAATATCTAATTTTCGGTATGAAAGAAAATTTTTGGCACGAAAGACTCGACTCTTATTACAAATGAATTTAGAAAAATGC	6510
Peuphratica	165	[T/C]	C:C	C	CGAAATATCTAATTTTCGGTATGAAAGAAAATTTTTGGCACGAAAGACTCGACTCTTATTACAAATGAATTTAGAAAAATGC	TTTC	6593
Ptrichocarpa	165	[T/C]	T:T	T	CGAAATATCTAATTTTCGGTATGAAAGAAAATTTTTGGCACGAAAGACTCGACTCTTATTACAAATGAATTTAGAAAAATGC	TTTC	6593
Pfremontii	165	[T/C]	T:T	T	CGAAATATCTAATTTTCGGTATGAAAGAAAATTTTTGGCACGAAAGACTCGACTCTTATTACAAATGAATTTAGAAAAATGC	TTTC	6593
PtremulaW52	165	[T/C]	T:T	T	CGAAATATCTAATTTTCGGTATGAAAGAAAATTTTTGGCACGAAAGACTCGACTCTTATTACAAATGAATTTAGAAAAATGC	TTTC	6593
Pyunnanensis	165	[T/C]	T:T	T	CGAAATATCTAATTTTCGGTATGAAAGAAAATTTTTGGCACGAAAGACTCGACTCTTATTACAAATGAATTTAGAAAAATGC	TTTC	6593
Ptremula717	165	[T/C]	T:T	T	CGAAATATCTAATTTTCGGTATGAAAGAAAATTTTTGGCACGAAAGACTCGACTCTTATTACAAATGAATTTAGAAAAATGC	TTTC	6593
Palba	165	[T/C]	T:T	T	CGAAATATCTAATTTTCGGTATGAAAGAAAATTTTTGGCACGAAAGACTCGACTCTTATTACAAATGAATTTAGAAAAATGC	TTTC	6593
Pcathayana	165	[T/C]	T:T	T	CGAAATATCTAATTTTCGGTATGAAAGAAAATTTTTGGCACGAAAGACTCGACTCTTATTACAAATGAATTTAGAAAAATGC	TTTC	6593
Pbalsamifera	165	[T/C]	T:T	T	CGAAATATCTAATTTTCGGTATGAAAGAAAATTTTTGGCACGAAAGACTCGACTCTTATTACAAATGAATTTAGAAAAATGC	TTTC	6593
Peuphratica	166	[T/C]	C:C	C	TTTC	ATTTCGAAAAATTTCTAGAA	6598
Ptrichocarpa	166	[T/C]	T:T	T	TTTC	ATTTCGAAAAATTTCTAGAA	6598
Pfremontii	166	[T/C]	T:T	T	TTTC	ATTTCGAAAAATTTCTAGAA	6598
PtremulaW52	166	[T/C]	T:T	T	TTTC	ATTTCGAAAAATTTCTAGAA	6598
Pyunnanensis	166	[T/C]	T:T	T	TTTC	ATTTCGAAAAATTTCTAGAA	6598
Ptremula717	166	[T/C]	T:T	T	TTTC	ATTTCGAAAAATTTCTAGAA	6598
Palba	166	[T/C]	T:T	T	TTTC	ATTTCGAAAAATTTCTAGAA	6598
Pcathayana	166	[T/C]	T:T	T	TTTC	ATTTCGAAAAATTTCTAGAA	6598
Pbalsamifera	166	[T/C]	T:T	T	TTTC	ATTTCGAAAAATTTCTAGAA	6598
Peuphratica	167	[A/G]	A:A	A	ATTTCGAAAAATTTCTAGAA	CCACTTCATTTCTTGGTGTCAAAA	6619
Ptrichocarpa	167	[A/G]	G:G	G	ATTTCGAAAAATTTCTAGAA	CCACTTCATTTCTTGGTGTCAAAA	6619
Pfremontii	167	[A/G]	G:G	G	ATTTCGAAAAATTTCTAGAA	CCACTTCATTTCTTGGTGTCAAAA	6619
PtremulaW52	167	[A/G]	A:A	A	ATTTCGAAAAATTTCTAGAA	CCACTTCATTTCTTGGTGTCAAAA	6619
Pyunnanensis	167	[A/G]	A:A	A	ATTTCGAAAAATTTCTAGAA	CCACTTCATTTCTTGGTGTCAAAA	6619
Ptremula717	167	[A/G]	A:A	A	ATTTCGAAAAATTTCTAGAA	CCACTTCATTTCTTGGTGTCAAAA	6619
Palba	167	[A/G]	A:A	A	ATTTCGAAAAATTTCTAGAA	CCACTTCATTTCTTGGTGTCAAAA	6619
Pcathayana	167	[A/G]	A:A	A	ATTTCGAAAAATTTCTAGAA	CCACTTCATTTCTTGGTGTCAAAA	6619
Pbalsamifera	167	[A/G]	G:G	G	ATTTCGAAAAATTTCTAGAA	CCACTTCATTTCTTGGTGTCAAAA	6619
Peuphratica	168	indel	deletion	deletion	CCACTTCATTTCTTGGTGTCAAAA		6644
Ptrichocarpa	168	indel	deletion	deletion	CCACTTCATTTCTTGGTGTCAAAA		6644
Pfremontii	168	indel	insertion	insertion	CCACTTCATTTCTTGGTGTCAAAA		6644
PtremulaW52	168	indel	deletion	deletion	CCACTTCATTTCTTGGTGTCAAAA		6644
Pyunnanensis	168	indel	deletion	deletion	CCACTTCATTTCTTGGTGTCAAAA		6644
Ptremula717	168	indel	deletion	deletion	CCACTTCATTTCTTGGTGTCAAAA		6644
Palba	168	indel	deletion	deletion	CCACTTCATTTCTTGGTGTCAAAA		6644
Pcathayana	168	indel	deletion	deletion	CCACTTCATTTCTTGGTGTCAAAA		6644
Pbalsamifera	168	indel	deletion	deletion	CCACTTCATTTCTTGGTGTCAAAA		6644
Peuphratica	169	[A/G]	G:G	G	TAGGATATAT	GTATAAAAATAGAGAATCTATTTTCTTTTTTTCCAAACAAAAAAAAA	6675
Ptrichocarpa	169	[A/G]	A:A	A	TAGGATATAT	GTATAAAAATAGAGAATCTATTTTCTTTTTTTCCAAACAAAAAAAAA	6675
Pfremontii	169	[A/G]	A:A	A	TAGGATATAT	GTATAAAAATAGAGAATCTATTTTCTTTTTTTCCAAACAAAAAAAAA	6675
PtremulaW52	169	[A/G]	G:G	G	TAGGATATAT	GTATAAAAATAGAGAATCTATTTTCTTTTTTTCCAAACAAAAAAAAA	6675
Pyunnanensis	169	[A/G]	G:G	G	TAGGATATAT	GTATAAAAATAGAGAATCTATTTTCTTTTTTTCCAAACAAAAAAAAA	6675
Ptremula717	169	[A/G]	G:G	G	TAGGATATAT	GTATAAAAATAGAGAATCTATTTTCTTTTTTTCCAAACAAAAAAAAA	6675
Palba	169	[A/G]	G:G	G	TAGGATATAT	GTATAAAAATAGAGAATCTATTTTCTTTTTTTCCAAACAAAAAAAAA	6675
Pcathayana	169	[A/G]	G:G	G	TAGGATATAT	GTATAAAAATAGAGAATCTATTTTCTTTTTTTCCAAACAAAAAAAAA	6675
Pbalsamifera	169	[A/G]	A:A	A	TAGGATATAT	GTATAAAAATAGAGAATCTATTTTCTTTTTTTCCAAACAAAAAAAAA	6675
Peuphratica	170	indel	insertion	insertion	GTATAAAAATAGAGAATCTATTTTCTTTTTTTCCAAACAAAAAAAAA		6723
Ptrichocarpa	170	indel	insertion	insertion	GTATAAAAATAGAGAATCTATTTTCTTTTTTTCCAAACAAAAAAAAA		6723
Pfremontii	170	indel	insertion	insertion	GTATAAAAATAGAGAATCTATTTTCTTTTTTTCCAAACAAAAAAAAA		6723
PtremulaW52	170	indel	insertion	insertion	GTATAAAAATAGAGAATCTATTTTCTTTTTTTCCAAACAAAAAAAAA		6723
Pyunnanensis	170	indel	deletion	deletion	GTATAAAAATAGAGAATCTATTTTCTTTTTTTCCAAACAAAAAAAAA		6723
Ptremula717	170	indel	insertion	insertion	GTATAAAAATAGAGAATCTATTTTCTTTTTTTCCAAACAAAAAAAAA		6723
Palba	170	indel	deletion	deletion	GTATAAAAATAGAGAATCTATTTTCTTTTTTTCCAAACAAAAAAAAA		6723
Pcathayana	170	indel	insertion	insertion	GTATAAAAATAGAGAATCTATTTTCTTTTTTTCCAAACAAAAAAAAA		6723
Pbalsamifera	170	indel	deletion	deletion	GTATAAAAATAGAGAATCTATTTTCTTTTTTTCCAAACAAAAAAAAA		6723
Peuphratica	171	indel	deletion	deletion		GATCTTGGAGATTGTCTAATGCTTACTCTCAAACTCT	6724
Ptrichocarpa	171	indel	insertion	insertion		GATCTTGGAGATTGTCTAATGCTTACTCTCAAACTCT	6724
Pfremontii	171	indel	deletion	deletion		GATCTTGGAGATTGTCTAATGCTTACTCTCAAACTCT	6724
PtremulaW52	171	indel	insertion	insertion		GATCTTGGAGATTGTCTAATGCTTACTCTCAAACTCT	6724
Pyunnanensis	171	indel	deletion	deletion		GATCTTGGAGATTGTCTAATGCTTACTCTCAAACTCT	6724
Ptremula717	171	indel	insertion	insertion		GATCTTGGAGATTGTCTAATGCTTACTCTCAAACTCT	6724
Palba	171	indel	deletion	deletion		GATCTTGGAGATTGTCTAATGCTTACTCTCAAACTCT	6724
Pcathayana	171	indel	insertion	insertion		GATCTTGGAGATTGTCTAATGCTTACTCTCAAACTCT	6724
Pbalsamifera	171	indel	deletion	deletion		GATCTTGGAGATTGTCTAATGCTTACTCTCAAACTCT	6724
Peuphratica	172	[A/T]	T:T	T	GATCTTGGAGATTGTCTAATGCTTACTCTCAAACTCT	TGTTTACACAGTAGTAATATT	6762
Ptrichocarpa	172	[A/T]	T:T	T	GATCTTGGAGATTGTCTAATGCTTACTCTCAAACTCT	TGTTTACACAGTAGTAATATT	6762
Pfremontii	172	[A/T]	T:T	T	GATCTTGGAGATTGTCTAATGCTTACTCTCAAACTCT	TGTTTACACAGTAGTAATATT	6762
PtremulaW52	172	[A/T]	T:T	T	GATCTTGGAGATTGTCTAATGCTTACTCTCAAACTCT	TGTTTACACAGTAGTAATATT	6762
Pyunnanensis	172	[A/T]	T:T	T	GATCTTGGAGATTGTCTAATGCTTACTCTCAAACTCT	TGTTTACACAGTAGTAATATT	6762
Ptremula717	172	[A/T]	T:T	T	GATCTTGGAGATTGTCTAATGCTTACTCTCAAACTCT	TGTTTACACAGTAGTAATATT	6762
Palba	172	[A/T]	T:T	T	GATCTTGGAGATTGTCTAATGCTTACTCTCAAACTCT	TGTTTACACAGTAGTAATATT	6762
Pcathayana	172	[A/T]	A:A	A	GATCTTGGAGATTGTCTAATGCTTACTCTCAAACTCT	TGTTTACACAGTAGTAATATT	6762
Pbalsamifera	172	[A/T]	T:T	T	GATCTTGGAGATTGTCTAATGCTTACTCTCAAACTCT	TGTTTACACAGTAGTAATATT	6762
Peuphratica	173	[A/C]	C:C	C	TGTTTACACAGTAGTAATATT	TTTG	6784
Ptrichocarpa	173	[A/C]	C:C	C	TGTTTACACAGTAGTAATATT	TTTG	6784
Pfremontii	173	[A/C]	C:C	C	TGTTTACACAGTAGTAATATT	TTTG	6784
PtremulaW52	173	[A/C]	C:C	C	TGTTTACACAGTAGTAATATT	TTTG	6784
Pyunnanensis	173	[A/C]	C:C	C	TGTTTACACAGTAGTAATATT	TTTG	6784
Ptremula717	173	[A/C]	C:C	C	TGTTTACACAGTAGTAATATT	TTTG	6784
Palba	173	[A/C]	C:C	C	TGTTTACACAGTAGTAATATT	TTTG	6784
Pcathayana	173	[A/C]	A:A	A	TGTTTACACAGTAGTAATATT	TTTG	6784
Pbalsamifera	173	[A/C]	C:C	C	TGTTTACACAGTAGTAATATT	TTTG	6784
Peuphratica	174	[T/C]	T:T	T	TTTG	TTCC	6789
Ptrichocarpa	174	[T/C]	T:T	T	TTTG	TTCC	6789
Pfremontii	174	[T/C]	T:T	T	TTTG	TTCC	6789
PtremulaW52	174	[T/C]	T:T	T	TTTG	TTCC	6789
Pyunnanensis	174	[T/C]	T:T	T	TTTG	TTCC	6789
Ptremula717	174	[T/C]	T:T	T	TTTG	TTCC	6789
Palba	174	[T/C]	T:T	T	TTTG	TTCC	6789
Pcathayana	174	[T/C]	C:C	C	TTTG	TTCC	6789
Pbalsamifera	174	[T/C]	T:T	T	TTTG	TTCC	6789
Peuphratica	175	[A/C]	C:C	C	TTCC	TTTTCATCTTTGG	6794
Ptrichocarpa	175	[A/C]	C:C	C	TTCC	TTTTCATCTTTGG	6794
Pfremontii	175	[A/C]	C:C	C	TTCC	TTTTCATCTTTGG	6794
PtremulaW52	175	[A/C]	C:C	C	TTCC	TTTTCATCTTTGG	6794
Pyunnanensis	175	[A/C]	C:C	C	TTCC	TTTTCATCTTTGG	6794
Ptremula717	175	[A/C]	C:C	C	TTCC	TTTTCATCTTTGG	6794
Palba	175	[A/C]	C:C	C	TTCC	TTTTCATCTTTGG	6794
Pcathayana	175	[A/C]	A:A	A	TTCC	TTTTCATCTTTGG	6794
Pbalsamifera	175	[A/C]	C:C	C	TTCC	TTTTCATCTTTGG	6794
Peuphratica	176	[A/G]	A:A	A	TTTTCATCTTTGG	TTTTTATCTAATGATCCAGGG	6808
Ptrichocarpa	176	[A/G]	A:A	A	TTTTCATCTTTGG	TTTTTATCTAATGATCCAGGG	6808
Pfremontii	176	[A/G]	A:A	A	TTTTCATCTTTGG	TTTTTATCTAATGATCCAGGG	6808
PtremulaW52	176	[A/G]	A:A	A	TTTTCATCTTTGG	TTTTTATCTAATGATCCAGGG	6808
Pyunnanensis	176	[A/G]	A:A	A	TTTTCATCTTTGG	TTTTTATCTAATGATCCAGGG	6808
Ptremula717	176	[A/G]	A:A	A	TTTTCATCTTTGG	TTTTTATCTAATGATCCAGGG	6808
Palba	176	[A/G]	A:A	A	TTTTCATCTTTGG	TTTTTATCTAATGATCCAGGG	6808
Pcathayana	176	[A/G]	G:G	G	TTTTCATCTTTGG	TTTTTATCTAATGATCCAGGG	6808
Pbalsamifera	176	[A/G]	A:A	A	TTTTCATCTTTGG	TTTTTATCTAATGATCCAGGG	6808
Peuphratica	177	[T/C]	C:C	C	TTTTTATCTAATGATCCAGGG	GTAATCCT	6830
Ptrichocarpa	177	[T/C]	C:C	C	TTTTTATCTAATGATCCAGGG	GTAATCCT	6830
Pfremontii	177	[T/C]	C:C	C	TTTTTATCTAATGATCCAGGG	GTAATCCT	6830
PtremulaW52	177	[T/C]	C:C	C	TTTTTATCTAATGATCCAGGG	GTAATCCT	6830
Pyunnanensis	177	[T/C]	C:C	C	TTTTTATCTAATGATCCAGGG	GTAATCCT	6830
Ptremula717	177	[T/C]	C:C	C	TTTTTATCTAATGATCCAGGG	GTAATCCT	6830
Palba	177	[T/C]	C:C	C	TTTTTATCTAATGATCCAGGG	GTAATCCT	6830
Pcathayana	177	[T/C]	T:T	T	TTTTTATCTAATGATCCAGGG	GTAATCCT	6830
Pbalsamifera	177	[T/C]	C:C	C	TTTTTATCTAATGATCCAGGG	GTAATCCT	6830
Peuphratica	178	[A/G]	G:G	G	GTAATCCT	GACGTGAAGAATAAAAAAAAA	6839
Ptrichocarpa	178	[A/G]	G:G	G	GTAATCCT	GACGTGAAGAATAAAAAAAAA	6839
Pfremontii	178	[A/G]	G:G	G	GTAATCCT	GACGTGAAGAATAAAAAAAAA	6839
PtremulaW52	178	[A/G]	G:G	G	GTAATCCT	GACGTGAAGAATAAAAAAAAA	6839
Pyunnanensis	178	[A/G]	G:G	G	GTAATCCT	GACGTGAAGAATAAAAAAAAA	6839
Ptremula717	178	[A/G]	G:G	G	GTAATCCT	GACGTGAAGAATAAAAAAAAA	6839
Palba	178	[A/G]	G:G	G	GTAATCCT	GACGTGAAGAATAAAAAAAAA	6839
Pcathayana	178	[A/G]	A:A	A	GTAATCCT	GACGTGAAGAATAAAAAAAAA	6839
Pbalsamifera	178	[A/G]	G:G	G	GTAATCCT	GACGTGAAGAATAAAAAAAAA	6839
Peuphratica	179	indel	insertion	insertion	GACGTGAAGAATAAAAAAAAA		6861
Ptrichocarpa	179	indel	insertion	insertion	GACGTGAAGAATAAAAAAAAA		6861
Pfremontii	179	indel	insertion	insertion	GACGTGAAGAATAAAAAAAAA		6861
PtremulaW52	179	indel	insertion	insertion	GACGTGAAGAATAAAAAAAAA		6861
Pyunnanensis	179	indel	insertion	insertion	GACGTGAAGAATAAAAAAAAA		6861
Ptremula717	179	indel	insertion	insertion	GACGTGAAGAATAAAAAAAAA		6861
Palba	179	indel	insertion	insertion	GACGTGAAGAATAAAAAAAAA		6861
Pcathayana	179	indel	insertion	insertion	GACGTGAAGAATAAAAAAAAA		6861
Pbalsamifera	179	indel	deletion	deletion	GACGTGAAGAATAAAAAAAAA		6861
Peuphratica	180	indel	insertion	insertion			6862
Ptrichocarpa	180	indel	insertion	insertion			6862
Pfremontii	180	indel	deletion	deletion			6862
PtremulaW52	180	indel	insertion	insertion			6862
Pyunnanensis	180	indel	insertion	insertion			6862
Ptremula717	180	indel	insertion	insertion			6862
Palba	180	indel	deletion	deletion			6862
Pcathayana	180	indel	insertion	insertion			6862
Pbalsamifera	180	indel	deletion	deletion			6862
Peuphratica	181	[A/T]	T:T	T			6863
Ptrichocarpa	181	[A/T]	T:T	T			6863
Pfremontii	181	[A/T]	T:T	T			6863
PtremulaW52	181	[A/T]	T:T	T			6863
Pyunnanensis	181	[A/T]	A:A	A			6863
Ptremula717	181	[A/T]	T:T	T			6863
Palba	181	[A/T]	T:T	T			6863
Pcathayana	181	[A/T]	A:A	A			6863
Pbalsamifera	181	[A/T]	T:T	T			6863
Peuphratica	182	indel	insertion	insertion		AGGCTTTTTCCTT	6864
Ptrichocarpa	182	indel	insertion	insertion		AGGCTTTTTCCTT	6864
Pfremontii	182	indel	insertion	insertion		AGGCTTTTTCCTT	6864
PtremulaW52	182	indel	insertion	insertion		AGGCTTTTTCCTT	6864
Pyunnanensis	182	indel	deletion	deletion		AGGCTTTTTCCTT	6864
Ptremula717	182	indel	insertion	insertion		AGGCTTTTTCCTT	6864
Palba	182	indel	insertion	insertion		AGGCTTTTTCCTT	6864
Pcathayana	182	indel	insertion	insertion		AGGCTTTTTCCTT	6864
Pbalsamifera	182	indel	insertion	insertion		AGGCTTTTTCCTT	6864
Peuphratica	183	[A/G]	A:A	A	AGGCTTTTTCCTT	CTTGATTTTTATTTTT	6878
Ptrichocarpa	183	[A/G]	A:A	A	AGGCTTTTTCCTT	CTTGATTTTTATTTTT	6878
Pfremontii	183	[A/G]	A:A	A	AGGCTTTTTCCTT	CTTGATTTTTATTTTT	6878
PtremulaW52	183	[A/G]	A:A	A	AGGCTTTTTCCTT	CTTGATTTTTATTTTT	6878
Pyunnanensis	183	[A/G]	A:A	A	AGGCTTTTTCCTT	CTTGATTTTTATTTTT	6878
Ptremula717	183	[A/G]	A:A	A	AGGCTTTTTCCTT	CTTGATTTTTATTTTT	6878
Palba	183	[A/G]	A:A	A	AGGCTTTTTCCTT	CTTGATTTTTATTTTT	6878
Pcathayana	183	[A/G]	G:G	G	AGGCTTTTTCCTT	CTTGATTTTTATTTTT	6878
Pbalsamifera	183	[A/G]	A:A	A	AGGCTTTTTCCTT	CTTGATTTTTATTTTT	6878
Peuphratica	184	indel	insertion	insertion	CTTGATTTTTATTTTT		6895
Ptrichocarpa	184	indel	insertion	insertion	CTTGATTTTTATTTTT		6895
Pfremontii	184	indel	insertion	insertion	CTTGATTTTTATTTTT		6895
PtremulaW52	184	indel	insertion	insertion	CTTGATTTTTATTTTT		6895
Pyunnanensis	184	indel	deletion	deletion	CTTGATTTTTATTTTT		6895
Ptremula717	184	indel	insertion	insertion	CTTGATTTTTATTTTT		6895
Palba	184	indel	insertion	insertion	CTTGATTTTTATTTTT		6895
Pcathayana	184	indel	deletion	deletion	CTTGATTTTTATTTTT		6895
Pbalsamifera	184	indel	insertion	insertion	CTTGATTTTTATTTTT		6895
Peuphratica	185	indel	insertion	insertion			6897
Ptrichocarpa	185	indel	insertion	insertion			6897
Pfremontii	185	indel	insertion	insertion			6897
PtremulaW52	185	indel	insertion	insertion			6897
Pyunnanensis	185	indel	insertion	insertion			6897
Ptremula717	185	indel	insertion	insertion			6897
Palba	185	indel	deletion	deletion			6897
Pcathayana	185	indel	insertion	insertion			6897
Pbalsamifera	185	indel	insertion	insertion			6897
Peuphratica	186	[A/T]	T:T	T			6901
Ptrichocarpa	186	[A/T]	T:T	T			6901
Pfremontii	186	[A/T]	T:T	T			6901
PtremulaW52	186	[A/T]	T:T	T			6901
Pyunnanensis	186	[A/T]	0	0			6901
Ptremula717	186	[A/T]	T:T	T			6901
Palba	186	[A/T]	0	0			6901
Pcathayana	186	[A/T]	0	0			6901
Pbalsamifera	186	[A/T]	A:A	A			6901
Peuphratica	187	indel	insertion	insertion	TAAATGTT		6914
Ptrichocarpa	187	indel	insertion	insertion	TAAATGTT		6914
Pfremontii	187	indel	insertion	insertion	TAAATGTT		6914
PtremulaW52	187	indel	insertion	insertion	TAAATGTT		6914
Pyunnanensis	187	indel	insertion	insertion	TAAATGTT		6914
Ptremula717	187	indel	insertion	insertion	TAAATGTT		6914
Palba	187	indel	insertion	insertion	TAAATGTT		6914
Pcathayana	187	indel	deletion	deletion	TAAATGTT		6914
Pbalsamifera	187	indel	insertion	insertion	TAAATGTT		6914
Peuphratica	188	indel	deletion	deletion	AGAATTTTATCTATTCTACATCTTTAA		6944
Ptrichocarpa	188	indel	deletion	deletion	AGAATTTTATCTATTCTACATCTTTAA		6944
Pfremontii	188	indel	deletion	deletion	AGAATTTTATCTATTCTACATCTTTAA		6944
PtremulaW52	188	indel	deletion	deletion	AGAATTTTATCTATTCTACATCTTTAA		6944
Pyunnanensis	188	indel	insertion	insertion	AGAATTTTATCTATTCTACATCTTTAA		6944
Ptremula717	188	indel	deletion	deletion	AGAATTTTATCTATTCTACATCTTTAA		6944
Palba	188	indel	insertion	insertion	AGAATTTTATCTATTCTACATCTTTAA		6944
Pcathayana	188	indel	deletion	deletion	AGAATTTTATCTATTCTACATCTTTAA		6944
Pbalsamifera	188	indel	deletion	deletion	AGAATTTTATCTATTCTACATCTTTAA		6944
Peuphratica	189	[C/G]	G:G	G	CTATTA	AAAAT	6958
Ptrichocarpa	189	[C/G]	G:G	G	CTATTA	AAAAT	6958
Pfremontii	189	[C/G]	G:G	G	CTATTA	AAAAT	6958
PtremulaW52	189	[C/G]	G:G	G	CTATTA	AAAAT	6958
Pyunnanensis	189	[C/G]	G:G	G	CTATTA	AAAAT	6958
Ptremula717	189	[C/G]	G:G	G	CTATTA	AAAAT	6958
Palba	189	[C/G]	G:G	G	CTATTA	AAAAT	6958
Pcathayana	189	[C/G]	C:C	C	CTATTA	AAAAT	6958
Pbalsamifera	189	[C/G]	G:G	G	CTATTA	AAAAT	6958
Peuphratica	190	[A/G]	A:A	A	AAAAT	AATAAAGAAAAAGACTTGAAAAAAAA	6964
Ptrichocarpa	190	[A/G]	A:A	A	AAAAT	AATAAAGAAAAAGACTTGAAAAAAAA	6964
Pfremontii	190	[A/G]	A:A	A	AAAAT	AATAAAGAAAAAGACTTGAAAAAAAA	6964
PtremulaW52	190	[A/G]	A:A	A	AAAAT	AATAAAGAAAAAGACTTGAAAAAAAA	6964
Pyunnanensis	190	[A/G]	A:A	A	AAAAT	AATAAAGAAAAAGACTTGAAAAAAAA	6964
Ptremula717	190	[A/G]	A:A	A	AAAAT	AATAAAGAAAAAGACTTGAAAAAAAA	6964
Palba	190	[A/G]	A:A	A	AAAAT	AATAAAGAAAAAGACTTGAAAAAAAA	6964
Pcathayana	190	[A/G]	G:G	G	AAAAT	AATAAAGAAAAAGACTTGAAAAAAAA	6964
Pbalsamifera	190	[A/G]	A:A	A	AAAAT	AATAAAGAAAAAGACTTGAAAAAAAA	6964
Peuphratica	191	indel	insertion	insertion	AATAAAGAAAAAGACTTGAAAAAAAA		6991
Ptrichocarpa	191	indel	insertion	insertion	AATAAAGAAAAAGACTTGAAAAAAAA		6991
Pfremontii	191	indel	insertion	insertion	AATAAAGAAAAAGACTTGAAAAAAAA		6991
PtremulaW52	191	indel	deletion	deletion	AATAAAGAAAAAGACTTGAAAAAAAA		6991
Pyunnanensis	191	indel	insertion	insertion	AATAAAGAAAAAGACTTGAAAAAAAA		6991
Ptremula717	191	indel	deletion	deletion	AATAAAGAAAAAGACTTGAAAAAAAA		6991
Palba	191	indel	insertion	insertion	AATAAAGAAAAAGACTTGAAAAAAAA		6991
Pcathayana	191	indel	deletion	deletion	AATAAAGAAAAAGACTTGAAAAAAAA		6991
Pbalsamifera	191	indel	insertion	insertion	AATAAAGAAAAAGACTTGAAAAAAAA		6991
Peuphratica	192	indel	insertion	insertion			6992
Ptrichocarpa	192	indel	deletion	deletion			6992
Pfremontii	192	indel	insertion	insertion			6992
PtremulaW52	192	indel	deletion	deletion			6992
Pyunnanensis	192	indel	insertion	insertion			6992
Ptremula717	192	indel	deletion	deletion			6992
Palba	192	indel	insertion	insertion			6992
Pcathayana	192	indel	deletion	deletion			6992
Pbalsamifera	192	indel	insertion	insertion			6992
Peuphratica	193	indel	deletion	deletion		TACCAAGTCATCAACGGAAC	6993
Ptrichocarpa	193	indel	deletion	deletion		TACCAAGTCATCAACGGAAC	6993
Pfremontii	193	indel	insertion	insertion		TACCAAGTCATCAACGGAAC	6993
PtremulaW52	193	indel	deletion	deletion		TACCAAGTCATCAACGGAAC	6993
Pyunnanensis	193	indel	insertion	insertion		TACCAAGTCATCAACGGAAC	6993
Ptremula717	193	indel	deletion	deletion		TACCAAGTCATCAACGGAAC	6993
Palba	193	indel	insertion	insertion		TACCAAGTCATCAACGGAAC	6993
Pcathayana	193	indel	deletion	deletion		TACCAAGTCATCAACGGAAC	6993
Pbalsamifera	193	indel	deletion	deletion		TACCAAGTCATCAACGGAAC	6993
Peuphratica	194	[T/C]	C:C	C	TACCAAGTCATCAACGGAAC	GG	7014
Ptrichocarpa	194	[T/C]	C:C	C	TACCAAGTCATCAACGGAAC	GG	7014
Pfremontii	194	[T/C]	C:C	C	TACCAAGTCATCAACGGAAC	GG	7014
PtremulaW52	194	[T/C]	C:C	C	TACCAAGTCATCAACGGAAC	GG	7014
Pyunnanensis	194	[T/C]	C:C	C	TACCAAGTCATCAACGGAAC	GG	7014
Ptremula717	194	[T/C]	C:C	C	TACCAAGTCATCAACGGAAC	GG	7014
Palba	194	[T/C]	C:C	C	TACCAAGTCATCAACGGAAC	GG	7014
Pcathayana	194	[T/C]	T:T	T	TACCAAGTCATCAACGGAAC	GG	7014
Pbalsamifera	194	[T/C]	C:C	C	TACCAAGTCATCAACGGAAC	GG	7014
Peuphratica	195	[A/T]	A:A	A	GG	AAGAGAGGGATTCGAACCCTCGGTACGAATAACTC	7017
Ptrichocarpa	195	[A/T]	A:A	A	GG	AAGAGAGGGATTCGAACCCTCGGTACGAATAACTC	7017
Pfremontii	195	[A/T]	A:A	A	GG	AAGAGAGGGATTCGAACCCTCGGTACGAATAACTC	7017
PtremulaW52	195	[A/T]	A:A	A	GG	AAGAGAGGGATTCGAACCCTCGGTACGAATAACTC	7017
Pyunnanensis	195	[A/T]	A:A	A	GG	AAGAGAGGGATTCGAACCCTCGGTACGAATAACTC	7017
Ptremula717	195	[A/T]	A:A	A	GG	AAGAGAGGGATTCGAACCCTCGGTACGAATAACTC	7017
Palba	195	[A/T]	A:A	A	GG	AAGAGAGGGATTCGAACCCTCGGTACGAATAACTC	7017
Pcathayana	195	[A/T]	T:T	T	GG	AAGAGAGGGATTCGAACCCTCGGTACGAATAACTC	7017
Pbalsamifera	195	[A/T]	A:A	A	GG	AAGAGAGGGATTCGAACCCTCGGTACGAATAACTC	7017
Peuphratica	196	[A/G]	G:G	G	AAGAGAGGGATTCGAACCCTCGGTACGAATAACTC	TACAACGGATTAGCAATCCG	7053
Ptrichocarpa	196	[A/G]	G:G	G	AAGAGAGGGATTCGAACCCTCGGTACGAATAACTC	TACAACGGATTAGCAATCCG	7053
Pfremontii	196	[A/G]	G:G	G	AAGAGAGGGATTCGAACCCTCGGTACGAATAACTC	TACAACGGATTAGCAATCCG	7053
PtremulaW52	196	[A/G]	G:G	G	AAGAGAGGGATTCGAACCCTCGGTACGAATAACTC	TACAACGGATTAGCAATCCG	7053
Pyunnanensis	196	[A/G]	G:G	G	AAGAGAGGGATTCGAACCCTCGGTACGAATAACTC	TACAACGGATTAGCAATCCG	7053
Ptremula717	196	[A/G]	G:G	G	AAGAGAGGGATTCGAACCCTCGGTACGAATAACTC	TACAACGGATTAGCAATCCG	7053
Palba	196	[A/G]	G:G	G	AAGAGAGGGATTCGAACCCTCGGTACGAATAACTC	TACAACGGATTAGCAATCCG	7053
Pcathayana	196	[A/G]	A:A	A	AAGAGAGGGATTCGAACCCTCGGTACGAATAACTC	TACAACGGATTAGCAATCCG	7053
Pbalsamifera	196	[A/G]	G:G	G	AAGAGAGGGATTCGAACCCTCGGTACGAATAACTC	TACAACGGATTAGCAATCCG	7053
Peuphratica	197	[A/G]	A:A	A	TACAACGGATTAGCAATCCG	CGCTTT	7074
Ptrichocarpa	197	[A/G]	G:G	G	TACAACGGATTAGCAATCCG	CGCTTT	7074
Pfremontii	197	[A/G]	G:G	G	TACAACGGATTAGCAATCCG	CGCTTT	7074
PtremulaW52	197	[A/G]	A:A	A	TACAACGGATTAGCAATCCG	CGCTTT	7074
Pyunnanensis	197	[A/G]	A:A	A	TACAACGGATTAGCAATCCG	CGCTTT	7074
Ptremula717	197	[A/G]	A:A	A	TACAACGGATTAGCAATCCG	CGCTTT	7074
Palba	197	[A/G]	A:A	A	TACAACGGATTAGCAATCCG	CGCTTT	7074
Pcathayana	197	[A/G]	G:G	G	TACAACGGATTAGCAATCCG	CGCTTT	7074
Pbalsamifera	197	[A/G]	G:G	G	TACAACGGATTAGCAATCCG	CGCTTT	7074
Peuphratica	198	[A/G]	A:A	A	CGCTTT	GTCCA	7081
Ptrichocarpa	198	[A/G]	A:A	A	CGCTTT	GTCCA	7081
Pfremontii	198	[A/G]	A:A	A	CGCTTT	GTCCA	7081
PtremulaW52	198	[A/G]	A:A	A	CGCTTT	GTCCA	7081
Pyunnanensis	198	[A/G]	A:A	A	CGCTTT	GTCCA	7081
Ptremula717	198	[A/G]	A:A	A	CGCTTT	GTCCA	7081
Palba	198	[A/G]	A:A	A	CGCTTT	GTCCA	7081
Pcathayana	198	[A/G]	G:G	G	CGCTTT	GTCCA	7081
Pbalsamifera	198	[A/G]	A:A	A	CGCTTT	GTCCA	7081
Peuphratica	199	[C/G]	C:C	C	GTCCA	TCAGCCATCTCTCCCAATTGAGAAAAGATAATTC	7087
Ptrichocarpa	199	[C/G]	C:C	C	GTCCA	TCAGCCATCTCTCCCAATTGAGAAAAGATAATTC	7087
Pfremontii	199	[C/G]	C:C	C	GTCCA	TCAGCCATCTCTCCCAATTGAGAAAAGATAATTC	7087
PtremulaW52	199	[C/G]	C:C	C	GTCCA	TCAGCCATCTCTCCCAATTGAGAAAAGATAATTC	7087
Pyunnanensis	199	[C/G]	C:C	C	GTCCA	TCAGCCATCTCTCCCAATTGAGAAAAGATAATTC	7087
Ptremula717	199	[C/G]	C:C	C	GTCCA	TCAGCCATCTCTCCCAATTGAGAAAAGATAATTC	7087
Palba	199	[C/G]	C:C	C	GTCCA	TCAGCCATCTCTCCCAATTGAGAAAAGATAATTC	7087
Pcathayana	199	[C/G]	G:G	G	GTCCA	TCAGCCATCTCTCCCAATTGAGAAAAGATAATTC	7087
Pbalsamifera	199	[C/G]	C:C	C	GTCCA	TCAGCCATCTCTCCCAATTGAGAAAAGATAATTC	7087
Peuphratica	200	[A/C]	C:C	C	TCAGCCATCTCTCCCAATTGAGAAAAGATAATTC	TATGTTACATTACACAACAATACACAACAAGTAGGGCTTGAAAAAAAAA	7122
Ptrichocarpa	200	[A/C]	C:C	C	TCAGCCATCTCTCCCAATTGAGAAAAGATAATTC	TATGTTACATTACACAACAATACACAACAAGTAGGGCTTGAAAAAAAAA	7122
Pfremontii	200	[A/C]	C:C	C	TCAGCCATCTCTCCCAATTGAGAAAAGATAATTC	TATGTTACATTACACAACAATACACAACAAGTAGGGCTTGAAAAAAAAA	7122
PtremulaW52	200	[A/C]	C:C	C	TCAGCCATCTCTCCCAATTGAGAAAAGATAATTC	TATGTTACATTACACAACAATACACAACAAGTAGGGCTTGAAAAAAAAA	7122
Pyunnanensis	200	[A/C]	C:C	C	TCAGCCATCTCTCCCAATTGAGAAAAGATAATTC	TATGTTACATTACACAACAATACACAACAAGTAGGGCTTGAAAAAAAAA	7122
Ptremula717	200	[A/C]	C:C	C	TCAGCCATCTCTCCCAATTGAGAAAAGATAATTC	TATGTTACATTACACAACAATACACAACAAGTAGGGCTTGAAAAAAAAA	7122
Palba	200	[A/C]	A:A	A	TCAGCCATCTCTCCCAATTGAGAAAAGATAATTC	TATGTTACATTACACAACAATACACAACAAGTAGGGCTTGAAAAAAAAA	7122
Pcathayana	200	[A/C]	C:C	C	TCAGCCATCTCTCCCAATTGAGAAAAGATAATTC	TATGTTACATTACACAACAATACACAACAAGTAGGGCTTGAAAAAAAAA	7122
Pbalsamifera	200	[A/C]	C:C	C	TCAGCCATCTCTCCCAATTGAGAAAAGATAATTC	TATGTTACATTACACAACAATACACAACAAGTAGGGCTTGAAAAAAAAA	7122
Peuphratica	201	indel	deletion	deletion	TATGTTACATTACACAACAATACACAACAAGTAGGGCTTGAAAAAAAAA	GTCCTTCTTC	7172
Ptrichocarpa	201	indel	insertion	insertion	TATGTTACATTACACAACAATACACAACAAGTAGGGCTTGAAAAAAAAA	GTCCTTCTTC	7172
Pfremontii	201	indel	deletion	deletion	TATGTTACATTACACAACAATACACAACAAGTAGGGCTTGAAAAAAAAA	GTCCTTCTTC	7172
PtremulaW52	201	indel	deletion	deletion	TATGTTACATTACACAACAATACACAACAAGTAGGGCTTGAAAAAAAAA	GTCCTTCTTC	7172
Pyunnanensis	201	indel	deletion	deletion	TATGTTACATTACACAACAATACACAACAAGTAGGGCTTGAAAAAAAAA	GTCCTTCTTC	7172
Ptremula717	201	indel	deletion	deletion	TATGTTACATTACACAACAATACACAACAAGTAGGGCTTGAAAAAAAAA	GTCCTTCTTC	7172
Palba	201	indel	deletion	deletion	TATGTTACATTACACAACAATACACAACAAGTAGGGCTTGAAAAAAAAA	GTCCTTCTTC	7172
Pcathayana	201	indel	deletion	deletion	TATGTTACATTACACAACAATACACAACAAGTAGGGCTTGAAAAAAAAA	GTCCTTCTTC	7172
Pbalsamifera	201	indel	deletion	deletion	TATGTTACATTACACAACAATACACAACAAGTAGGGCTTGAAAAAAAAA	GTCCTTCTTC	7172
Peuphratica	202	[T/C]	T:T	T	GTCCTTCTTC	ATA	7183
Ptrichocarpa	202	[T/C]	T:T	T	GTCCTTCTTC	ATA	7183
Pfremontii	202	[T/C]	T:T	T	GTCCTTCTTC	ATA	7183
PtremulaW52	202	[T/C]	T:T	T	GTCCTTCTTC	ATA	7183
Pyunnanensis	202	[T/C]	C:C	C	GTCCTTCTTC	ATA	7183
Ptremula717	202	[T/C]	T:T	T	GTCCTTCTTC	ATA	7183
Palba	202	[T/C]	T:T	T	GTCCTTCTTC	ATA	7183
Pcathayana	202	[T/C]	T:T	T	GTCCTTCTTC	ATA	7183
Pbalsamifera	202	[T/C]	T:T	T	GTCCTTCTTC	ATA	7183
Peuphratica	203	indel	insertion	insertion	ATA		7187
Ptrichocarpa	203	indel	insertion	insertion	ATA		7187
Pfremontii	203	indel	insertion	insertion	ATA		7187
PtremulaW52	203	indel	insertion	insertion	ATA		7187
Pyunnanensis	203	indel	insertion	insertion	ATA		7187
Ptremula717	203	indel	deletion	deletion	ATA		7187
Palba	203	indel	insertion	insertion	ATA		7187
Pcathayana	203	indel	insertion	insertion	ATA		7187
Pbalsamifera	203	indel	insertion	insertion	ATA		7187
Peuphratica	204	[T/C]	T:T	T		TT	7188
Ptrichocarpa	204	[T/C]	T:T	T		TT	7188
Pfremontii	204	[T/C]	C:C	C		TT	7188
PtremulaW52	204	[T/C]	T:T	T		TT	7188
Pyunnanensis	204	[T/C]	T:T	T		TT	7188
Ptremula717	204	[T/C]	C:C	C		TT	7188
Palba	204	[T/C]	T:T	T		TT	7188
Pcathayana	204	[T/C]	T:T	T		TT	7188
Pbalsamifera	204	[T/C]	T:T	T		TT	7188
Peuphratica	205	[T/C]	C:C	C	TT		7191
Ptrichocarpa	205	[T/C]	C:C	C	TT		7191
Pfremontii	205	[T/C]	T:T	T	TT		7191
PtremulaW52	205	[T/C]	C:C	C	TT		7191
Pyunnanensis	205	[T/C]	C:C	C	TT		7191
Ptremula717	205	[T/C]	T:T	T	TT		7191
Palba	205	[T/C]	C:C	C	TT		7191
Pcathayana	205	[T/C]	C:C	C	TT		7191
Pbalsamifera	205	[T/C]	C:C	C	TT		7191
Peuphratica	206	[T/C]	T:T	T		TTTTTTTT	7192
Ptrichocarpa	206	[T/C]	T:T	T		TTTTTTTT	7192
Pfremontii	206	[T/C]	C:C	C		TTTTTTTT	7192
PtremulaW52	206	[T/C]	T:T	T		TTTTTTTT	7192
Pyunnanensis	206	[T/C]	T:T	T		TTTTTTTT	7192
Ptremula717	206	[T/C]	C:C	C		TTTTTTTT	7192
Palba	206	[T/C]	T:T	T		TTTTTTTT	7192
Pcathayana	206	[T/C]	T:T	T		TTTTTTTT	7192
Pbalsamifera	206	[T/C]	T:T	T		TTTTTTTT	7192
Peuphratica	207	indel	insertion	insertion	TTTTTTTT		7201
Ptrichocarpa	207	indel	insertion	insertion	TTTTTTTT		7201
Pfremontii	207	indel	insertion	insertion	TTTTTTTT		7201
PtremulaW52	207	indel	insertion	insertion	TTTTTTTT		7201
Pyunnanensis	207	indel	deletion	deletion	TTTTTTTT		7201
Ptremula717	207	indel	insertion	insertion	TTTTTTTT		7201
Palba	207	indel	deletion	deletion	TTTTTTTT		7201
Pcathayana	207	indel	insertion	insertion	TTTTTTTT		7201
Pbalsamifera	207	indel	insertion	insertion	TTTTTTTT		7201
Peuphratica	208	indel	deletion	deletion			7202
Ptrichocarpa	208	indel	deletion	deletion			7202
Pfremontii	208	indel	insertion	insertion			7202
PtremulaW52	208	indel	deletion	deletion			7202
Pyunnanensis	208	indel	deletion	deletion			7202
Ptremula717	208	indel	insertion	insertion			7202
Palba	208	indel	deletion	deletion			7202
Pcathayana	208	indel	deletion	deletion			7202
Pbalsamifera	208	indel	insertion	insertion			7202
Peuphratica	209	[T/C]	0	0			7204
Ptrichocarpa	209	[T/C]	0	0			7204
Pfremontii	209	[T/C]	T:T	T			7204
PtremulaW52	209	[T/C]	0	0			7204
Pyunnanensis	209	[T/C]	0	0			7204
Ptremula717	209	[T/C]	T:T	T			7204
Palba	209	[T/C]	0	0			7204
Pcathayana	209	[T/C]	0	0			7204
Pbalsamifera	209	[T/C]	C:C	C			7204
Peuphratica	210	[A/T]	A:A	A			7207
Ptrichocarpa	210	[A/T]	A:A	A			7207
Pfremontii	210	[A/T]	A:A	A			7207
PtremulaW52	210	[A/T]	A:A	A			7207
Pyunnanensis	210	[A/T]	A:A	A			7207
Ptremula717	210	[A/T]	A:A	A			7207
Palba	210	[A/T]	A:A	A			7207
Pcathayana	210	[A/T]	A:A	A			7207
Pbalsamifera	210	[A/T]	T:T	T			7207
Peuphratica	211	[T/C]	C:C	C			7208
Ptrichocarpa	211	[T/C]	C:C	C			7208
Pfremontii	211	[T/C]	C:C	C			7208
PtremulaW52	211	[T/C]	C:C	C			7208
Pyunnanensis	211	[T/C]	C:C	C			7208
Ptremula717	211	[T/C]	C:C	C			7208
Palba	211	[T/C]	C:C	C			7208
Pcathayana	211	[T/C]	C:C	C			7208
Pbalsamifera	211	[T/C]	T:T	T			7208
Peuphratica	212	[T/C]	C:C	C		TTTTTTATTACT	7209
Ptrichocarpa	212	[T/C]	C:C	C		TTTTTTATTACT	7209
Pfremontii	212	[T/C]	C:C	C		TTTTTTATTACT	7209
PtremulaW52	212	[T/C]	C:C	C		TTTTTTATTACT	7209
Pyunnanensis	212	[T/C]	C:C	C		TTTTTTATTACT	7209
Ptremula717	212	[T/C]	C:C	C		TTTTTTATTACT	7209
Palba	212	[T/C]	C:C	C		TTTTTTATTACT	7209
Pcathayana	212	[T/C]	C:C	C		TTTTTTATTACT	7209
Pbalsamifera	212	[T/C]	T:T	T		TTTTTTATTACT	7209
Peuphratica	213	[A/T]	A:A	A	TTTTTTATTACT	T	7222
Ptrichocarpa	213	[A/T]	T:T	T	TTTTTTATTACT	T	7222
Pfremontii	213	[A/T]	T:T	T	TTTTTTATTACT	T	7222
PtremulaW52	213	[A/T]	T:T	T	TTTTTTATTACT	T	7222
Pyunnanensis	213	[A/T]	T:T	T	TTTTTTATTACT	T	7222
Ptremula717	213	[A/T]	T:T	T	TTTTTTATTACT	T	7222
Palba	213	[A/T]	T:T	T	TTTTTTATTACT	T	7222
Pcathayana	213	[A/T]	T:T	T	TTTTTTATTACT	T	7222
Pbalsamifera	213	[A/T]	T:T	T	TTTTTTATTACT	T	7222
Peuphratica	214	[A/T]	T:T	T	T	T	7224
Ptrichocarpa	214	[A/T]	A:A	A	T	T	7224
Pfremontii	214	[A/T]	A:A	A	T	T	7224
PtremulaW52	214	[A/T]	A:A	A	T	T	7224
Pyunnanensis	214	[A/T]	A:A	A	T	T	7224
Ptremula717	214	[A/T]	A:A	A	T	T	7224
Palba	214	[A/T]	A:A	A	T	T	7224
Pcathayana	214	[A/T]	A:A	A	T	T	7224
Pbalsamifera	214	[A/T]	A:A	A	T	T	7224
Peuphratica	215	[A/T]	T:T	T	T	TT	7226
Ptrichocarpa	215	[A/T]	A:A	A	T	TT	7226
Pfremontii	215	[A/T]	A:A	A	T	TT	7226
PtremulaW52	215	[A/T]	A:A	A	T	TT	7226
Pyunnanensis	215	[A/T]	A:A	A	T	TT	7226
Ptremula717	215	[A/T]	A:A	A	T	TT	7226
Palba	215	[A/T]	A:A	A	T	TT	7226
Pcathayana	215	[A/T]	A:A	A	T	TT	7226
Pbalsamifera	215	[A/T]	A:A	A	T	TT	7226
Peuphratica	216	[A/T]	T:T	T	TT		7229
Ptrichocarpa	216	[A/T]	A:A	A	TT		7229
Pfremontii	216	[A/T]	A:A	A	TT		7229
PtremulaW52	216	[A/T]	A:A	A	TT		7229
Pyunnanensis	216	[A/T]	A:A	A	TT		7229
Ptremula717	216	[A/T]	A:A	A	TT		7229
Palba	216	[A/T]	A:A	A	TT		7229
Pcathayana	216	[A/T]	A:A	A	TT		7229
Pbalsamifera	216	[A/T]	A:A	A	TT		7229
Peuphratica	217	[A/C]	A:A	A		T	7230
Ptrichocarpa	217	[A/C]	C:C	C		T	7230
Pfremontii	217	[A/C]	C:C	C		T	7230
PtremulaW52	217	[A/C]	C:C	C		T	7230
Pyunnanensis	217	[A/C]	C:C	C		T	7230
Ptremula717	217	[A/C]	C:C	C		T	7230
Palba	217	[A/C]	C:C	C		T	7230
Pcathayana	217	[A/C]	C:C	C		T	7230
Pbalsamifera	217	[A/C]	C:C	C		T	7230
Peuphratica	218	indel	deletion	deletion	T	TA	7232
Ptrichocarpa	218	indel	insertion	insertion	T	TA	7232
Pfremontii	218	indel	insertion	insertion	T	TA	7232
PtremulaW52	218	indel	insertion	insertion	T	TA	7232
Pyunnanensis	218	indel	insertion	insertion	T	TA	7232
Ptremula717	218	indel	insertion	insertion	T	TA	7232
Palba	218	indel	insertion	insertion	T	TA	7232
Pcathayana	218	indel	insertion	insertion	T	TA	7232
Pbalsamifera	218	indel	insertion	insertion	T	TA	7232
Peuphratica	219	[T/C]	C:C	C	TA	TATTATTAT	7235
Ptrichocarpa	219	[T/C]	T:T	T	TA	TATTATTAT	7235
Pfremontii	219	[T/C]	T:T	T	TA	TATTATTAT	7235
PtremulaW52	219	[T/C]	T:T	T	TA	TATTATTAT	7235
Pyunnanensis	219	[T/C]	T:T	T	TA	TATTATTAT	7235
Ptremula717	219	[T/C]	T:T	T	TA	TATTATTAT	7235
Palba	219	[T/C]	T:T	T	TA	TATTATTAT	7235
Pcathayana	219	[T/C]	T:T	T	TA	TATTATTAT	7235
Pbalsamifera	219	[T/C]	T:T	T	TA	TATTATTAT	7235
Peuphratica	220	[A/T]	T:T	T	TATTATTAT	TT	7245
Ptrichocarpa	220	[A/T]	A:A	A	TATTATTAT	TT	7245
Pfremontii	220	[A/T]	A:A	A	TATTATTAT	TT	7245
PtremulaW52	220	[A/T]	A:A	A	TATTATTAT	TT	7245
Pyunnanensis	220	[A/T]	A:A	A	TATTATTAT	TT	7245
Ptremula717	220	[A/T]	A:A	A	TATTATTAT	TT	7245
Palba	220	[A/T]	A:A	A	TATTATTAT	TT	7245
Pcathayana	220	[A/T]	A:A	A	TATTATTAT	TT	7245
Pbalsamifera	220	[A/T]	A:A	A	TATTATTAT	TT	7245
Peuphratica	221	[A/T]	T:T	T	TT		7248
Ptrichocarpa	221	[A/T]	A:A	A	TT		7248
Pfremontii	221	[A/T]	A:A	A	TT		7248
PtremulaW52	221	[A/T]	A:A	A	TT		7248
Pyunnanensis	221	[A/T]	A:A	A	TT		7248
Ptremula717	221	[A/T]	A:A	A	TT		7248
Palba	221	[A/T]	A:A	A	TT		7248
Pcathayana	221	[A/T]	A:A	A	TT		7248
Pbalsamifera	221	[A/T]	A:A	A	TT		7248
Peuphratica	222	[A/C]	A:A	A		T	7249
Ptrichocarpa	222	[A/C]	C:C	C		T	7249
Pfremontii	222	[A/C]	C:C	C		T	7249
PtremulaW52	222	[A/C]	C:C	C		T	7249
Pyunnanensis	222	[A/C]	C:C	C		T	7249
Ptremula717	222	[A/C]	C:C	C		T	7249
Palba	222	[A/C]	C:C	C		T	7249
Pcathayana	222	[A/C]	C:C	C		T	7249
Pbalsamifera	222	[A/C]	C:C	C		T	7249
Peuphratica	223	[A/C]	A:A	A	T	TTA	7251
[truncated: 25,217 more rows]

## Sheet: Ptremula_snps
Accessions	SNP	Variation	Genotype	Code genotype	Sequence before	Sequence after	Position consensus
PtremulaW52	2	[T/G]	G:G	G	ATGGTGGATTCACAATCCACTGCCTTGA	CCACTTGGCTACATCCGCCCCTAATACTCTATTTACAAATTACCAAGATTTGAATTTCTAACATTTAACATT	59
Ptremula717	2	[T/G]	G:G	G	ATGGTGGATTCACAATCCACTGCCTTGA	CCACTTGGCTACATCCGCCCCTAATACTCTATTTACAAATTACCAAGATTTGAATTTCTAACATTTAACATT	59
Pyunnanensis	2	[T/G]	T:T	T	ATGGTGGATTCACAATCCACTGCCTTGA	CCACTTGGCTACATCCGCCCCTAATACTCTATTTACAAATTACCAAGATTTGAATTTCTAACATTTAACATT	59
Pfremontii	2	[T/G]	T:T	T	ATGGTGGATTCACAATCCACTGCCTTGA	CCACTTGGCTACATCCGCCCCTAATACTCTATTTACAAATTACCAAGATTTGAATTTCTAACATTTAACATT	59
Peuphratica	2	[T/G]	T:T	T	ATGGTGGATTCACAATCCACTGCCTTGA	CCACTTGGCTACATCCGCCCCTAATACTCTATTTACAAATTACCAAGATTTGAATTTCTAACATTTAACATT	59
Pcathayana	2	[T/G]	T:T	T	ATGGTGGATTCACAATCCACTGCCTTGA	CCACTTGGCTACATCCGCCCCTAATACTCTATTTACAAATTACCAAGATTTGAATTTCTAACATTTAACATT	59
Ptrichocarpa	2	[T/G]	T:T	T	ATGGTGGATTCACAATCCACTGCCTTGA	CCACTTGGCTACATCCGCCCCTAATACTCTATTTACAAATTACCAAGATTTGAATTTCTAACATTTAACATT	59
Pbalsamifera	2	[T/G]	T:T	T	ATGGTGGATTCACAATCCACTGCCTTGA	CCACTTGGCTACATCCGCCCCTAATACTCTATTTACAAATTACCAAGATTTGAATTTCTAACATTTAACATT	59
Palba	2	[T/G]	T:T	T	ATGGTGGATTCACAATCCACTGCCTTGA	CCACTTGGCTACATCCGCCCCTAATACTCTATTTACAAATTACCAAGATTTGAATTTCTAACATTTAACATT	59
PtremulaW52	6	[A/G]	A:A	A	AA	TCT	160
Ptremula717	6	[A/G]	A:A	A	AA	TCT	160
Pyunnanensis	6	[A/G]	G:G	G	AA	TCT	160
Pfremontii	6	[A/G]	G:G	G	AA	TCT	160
Peuphratica	6	[A/G]	G:G	G	AA	TCT	160
Pcathayana	6	[A/G]	G:G	G	AA	TCT	160
Ptrichocarpa	6	[A/G]	G:G	G	AA	TCT	160
Pbalsamifera	6	[A/G]	G:G	G	AA	TCT	160
Palba	6	[A/G]	G:G	G	AA	TCT	160
PtremulaW52	18	[A/G]	G:G	G	CTCGTACACACTAAG		312
Ptremula717	18	[A/G]	G:G	G	CTCGTACACACTAAG		312
Pyunnanensis	18	[A/G]	A:A	A	CTCGTACACACTAAG		312
Pfremontii	18	[A/G]	A:A	A	CTCGTACACACTAAG		312
Peuphratica	18	[A/G]	A:A	A	CTCGTACACACTAAG		312
Pcathayana	18	[A/G]	A:A	A	CTCGTACACACTAAG		312
Ptrichocarpa	18	[A/G]	A:A	A	CTCGTACACACTAAG		312
Pbalsamifera	18	[A/G]	A:A	A	CTCGTACACACTAAG		312
Palba	18	[A/G]	A:A	A	CTCGTACACACTAAG		312
PtremulaW52	20	[T/C]	C:C	C	AAAAGCCTTA	CCATTTACAAAAGTCTTA	324
Ptremula717	20	[T/C]	C:C	C	AAAAGCCTTA	CCATTTACAAAAGTCTTA	324
Pyunnanensis	20	[T/C]	T:T	T	AAAAGCCTTA	CCATTTACAAAAGTCTTA	324
Pfremontii	20	[T/C]	T:T	T	AAAAGCCTTA	CCATTTACAAAAGTCTTA	324
Peuphratica	20	[T/C]	T:T	T	AAAAGCCTTA	CCATTTACAAAAGTCTTA	324
Pcathayana	20	[T/C]	T:T	T	AAAAGCCTTA	CCATTTACAAAAGTCTTA	324
Ptrichocarpa	20	[T/C]	T:T	T	AAAAGCCTTA	CCATTTACAAAAGTCTTA	324
Pbalsamifera	20	[T/C]	T:T	T	AAAAGCCTTA	CCATTTACAAAAGTCTTA	324
Palba	20	[T/C]	T:T	T	AAAAGCCTTA	CCATTTACAAAAGTCTTA	324
PtremulaW52	21	indel	insertion	insertion	CCATTTACAAAAGTCTTA		343
Ptremula717	21	indel	insertion	insertion	CCATTTACAAAAGTCTTA		343
Pyunnanensis	21	indel	deletion	deletion	CCATTTACAAAAGTCTTA		343
Pfremontii	21	indel	deletion	deletion	CCATTTACAAAAGTCTTA		343
Peuphratica	21	indel	deletion	deletion	CCATTTACAAAAGTCTTA		343
Pcathayana	21	indel	deletion	deletion	CCATTTACAAAAGTCTTA		343
Ptrichocarpa	21	indel	deletion	deletion	CCATTTACAAAAGTCTTA		343
Pbalsamifera	21	indel	deletion	deletion	CCATTTACAAAAGTCTTA		343
Palba	21	indel	deletion	deletion	CCATTTACAAAAGTCTTA		343
PtremulaW52	37	[C/G]	C:C	C	GATAAATACTCATTTACTCAATCTTTACTC	TATATTG	1911
Ptremula717	37	[C/G]	C:C	C	GATAAATACTCATTTACTCAATCTTTACTC	TATATTG	1911
Pyunnanensis	37	[C/G]	G:G	G	GATAAATACTCATTTACTCAATCTTTACTC	TATATTG	1911
Pfremontii	37	[C/G]	G:G	G	GATAAATACTCATTTACTCAATCTTTACTC	TATATTG	1911
Peuphratica	37	[C/G]	G:G	G	GATAAATACTCATTTACTCAATCTTTACTC	TATATTG	1911
Pcathayana	37	[C/G]	G:G	G	GATAAATACTCATTTACTCAATCTTTACTC	TATATTG	1911
Ptrichocarpa	37	[C/G]	G:G	G	GATAAATACTCATTTACTCAATCTTTACTC	TATATTG	1911
Pbalsamifera	37	[C/G]	G:G	G	GATAAATACTCATTTACTCAATCTTTACTC	TATATTG	1911
Palba	37	[C/G]	G:G	G	GATAAATACTCATTTACTCAATCTTTACTC	TATATTG	1911
PtremulaW52	53	[T/C]	T:T	T	CTTTCTAAAGAGGATACTAATCGTAAGGAAAATGGAATTTCCACAATAACTGCAAA	CCCTCCGATATCATTTGAAAATACAAATTTTTGTTATACCTAAAAAATGTATTTTGGTTAGAATCATTAGCAGAAA	3252
Ptremula717	53	[T/C]	T:T	T	CTTTCTAAAGAGGATACTAATCGTAAGGAAAATGGAATTTCCACAATAACTGCAAA	CCCTCCGATATCATTTGAAAATACAAATTTTTGTTATACCTAAAAAATGTATTTTGGTTAGAATCATTAGCAGAAA	3252
Pyunnanensis	53	[T/C]	C:C	C	CTTTCTAAAGAGGATACTAATCGTAAGGAAAATGGAATTTCCACAATAACTGCAAA	CCCTCCGATATCATTTGAAAATACAAATTTTTGTTATACCTAAAAAATGTATTTTGGTTAGAATCATTAGCAGAAA	3252
Pfremontii	53	[T/C]	C:C	C	CTTTCTAAAGAGGATACTAATCGTAAGGAAAATGGAATTTCCACAATAACTGCAAA	CCCTCCGATATCATTTGAAAATACAAATTTTTGTTATACCTAAAAAATGTATTTTGGTTAGAATCATTAGCAGAAA	3252
Peuphratica	53	[T/C]	C:C	C	CTTTCTAAAGAGGATACTAATCGTAAGGAAAATGGAATTTCCACAATAACTGCAAA	CCCTCCGATATCATTTGAAAATACAAATTTTTGTTATACCTAAAAAATGTATTTTGGTTAGAATCATTAGCAGAAA	3252
Pcathayana	53	[T/C]	C:C	C	CTTTCTAAAGAGGATACTAATCGTAAGGAAAATGGAATTTCCACAATAACTGCAAA	CCCTCCGATATCATTTGAAAATACAAATTTTTGTTATACCTAAAAAATGTATTTTGGTTAGAATCATTAGCAGAAA	3252
Ptrichocarpa	53	[T/C]	C:C	C	CTTTCTAAAGAGGATACTAATCGTAAGGAAAATGGAATTTCCACAATAACTGCAAA	CCCTCCGATATCATTTGAAAATACAAATTTTTGTTATACCTAAAAAATGTATTTTGGTTAGAATCATTAGCAGAAA	3252
Pbalsamifera	53	[T/C]	C:C	C	CTTTCTAAAGAGGATACTAATCGTAAGGAAAATGGAATTTCCACAATAACTGCAAA	CCCTCCGATATCATTTGAAAATACAAATTTTTGTTATACCTAAAAAATGTATTTTGGTTAGAATCATTAGCAGAAA	3252
Palba	53	[T/C]	C:C	C	CTTTCTAAAGAGGATACTAATCGTAAGGAAAATGGAATTTCCACAATAACTGCAAA	CCCTCCGATATCATTTGAAAATACAAATTTTTGTTATACCTAAAAAATGTATTTTGGTTAGAATCATTAGCAGAAA	3252
PtremulaW52	55	[A/G]	G:G	G	AATCAAATGATTCTGTTGATACATTCGAGTAATTAAACGTTTTACGATTAGTAAACTATATTT	TTGTCATAAC	3393
Ptremula717	55	[A/G]	G:G	G	AATCAAATGATTCTGTTGATACATTCGAGTAATTAAACGTTTTACGATTAGTAAACTATATTT	TTGTCATAAC	3393
Pyunnanensis	55	[A/G]	A:A	A	AATCAAATGATTCTGTTGATACATTCGAGTAATTAAACGTTTTACGATTAGTAAACTATATTT	TTGTCATAAC	3393
Pfremontii	55	[A/G]	A:A	A	AATCAAATGATTCTGTTGATACATTCGAGTAATTAAACGTTTTACGATTAGTAAACTATATTT	TTGTCATAAC	3393
Peuphratica	55	[A/G]	A:A	A	AATCAAATGATTCTGTTGATACATTCGAGTAATTAAACGTTTTACGATTAGTAAACTATATTT	TTGTCATAAC	3393
Pcathayana	55	[A/G]	A:A	A	AATCAAATGATTCTGTTGATACATTCGAGTAATTAAACGTTTTACGATTAGTAAACTATATTT	TTGTCATAAC	3393
Ptrichocarpa	55	[A/G]	A:A	A	AATCAAATGATTCTGTTGATACATTCGAGTAATTAAACGTTTTACGATTAGTAAACTATATTT	TTGTCATAAC	3393
Pbalsamifera	55	[A/G]	A:A	A	AATCAAATGATTCTGTTGATACATTCGAGTAATTAAACGTTTTACGATTAGTAAACTATATTT	TTGTCATAAC	3393
Palba	55	[A/G]	A:A	A	AATCAAATGATTCTGTTGATACATTCGAGTAATTAAACGTTTTACGATTAGTAAACTATATTT	TTGTCATAAC	3393
PtremulaW52	60	[T/C]	T:T	T	GATA	CTCGGAAATAGTTAAACTCACCAACGGACCCTCTATCCTCTCTTTTTTCCATCTAAT	3657
Ptremula717	60	[T/C]	T:T	T	GATA	CTCGGAAATAGTTAAACTCACCAACGGACCCTCTATCCTCTCTTTTTTCCATCTAAT	3657
Pyunnanensis	60	[T/C]	C:C	C	GATA	CTCGGAAATAGTTAAACTCACCAACGGACCCTCTATCCTCTCTTTTTTCCATCTAAT	3657
Pfremontii	60	[T/C]	C:C	C	GATA	CTCGGAAATAGTTAAACTCACCAACGGACCCTCTATCCTCTCTTTTTTCCATCTAAT	3657
Peuphratica	60	[T/C]	C:C	C	GATA	CTCGGAAATAGTTAAACTCACCAACGGACCCTCTATCCTCTCTTTTTTCCATCTAAT	3657
Pcathayana	60	[T/C]	C:C	C	GATA	CTCGGAAATAGTTAAACTCACCAACGGACCCTCTATCCTCTCTTTTTTCCATCTAAT	3657
Ptrichocarpa	60	[T/C]	C:C	C	GATA	CTCGGAAATAGTTAAACTCACCAACGGACCCTCTATCCTCTCTTTTTTCCATCTAAT	3657
Pbalsamifera	60	[T/C]	C:C	C	GATA	CTCGGAAATAGTTAAACTCACCAACGGACCCTCTATCCTCTCTTTTTTCCATCTAAT	3657
Palba	60	[T/C]	C:C	C	GATA	CTCGGAAATAGTTAAACTCACCAACGGACCCTCTATCCTCTCTTTTTTCCATCTAAT	3657
PtremulaW52	83	[A/C]	A:A	A	AAAAATGGAAATATT	ATTTTTATACATTTTTCTAATAT	4665
Ptremula717	83	[A/C]	A:A	A	AAAAATGGAAATATT	ATTTTTATACATTTTTCTAATAT	4665
Pyunnanensis	83	[A/C]	C:C	C	AAAAATGGAAATATT	ATTTTTATACATTTTTCTAATAT	4665
Pfremontii	83	[A/C]	C:C	C	AAAAATGGAAATATT	ATTTTTATACATTTTTCTAATAT	4665
Peuphratica	83	[A/C]	C:C	C	AAAAATGGAAATATT	ATTTTTATACATTTTTCTAATAT	4665
Pcathayana	83	[A/C]	C:C	C	AAAAATGGAAATATT	ATTTTTATACATTTTTCTAATAT	4665
Ptrichocarpa	83	[A/C]	C:C	C	AAAAATGGAAATATT	ATTTTTATACATTTTTCTAATAT	4665
Pbalsamifera	83	[A/C]	C:C	C	AAAAATGGAAATATT	ATTTTTATACATTTTTCTAATAT	4665
Palba	83	[A/C]	C:C	C	AAAAATGGAAATATT	ATTTTTATACATTTTTCTAATAT	4665
PtremulaW52	132	[T/C]	T:T	T	GACTCCGTTTTATCATCATAAAAGAGATAAATCCCATATTCAGATTCAGATTAAACCAT	AATGATTTAAAATAAAACAAAT	5319
Ptremula717	132	[T/C]	T:T	T	GACTCCGTTTTATCATCATAAAAGAGATAAATCCCATATTCAGATTCAGATTAAACCAT	AATGATTTAAAATAAAACAAAT	5319
Pyunnanensis	132	[T/C]	C:C	C	GACTCCGTTTTATCATCATAAAAGAGATAAATCCCATATTCAGATTCAGATTAAACCAT	AATGATTTAAAATAAAACAAAT	5319
Pfremontii	132	[T/C]	C:C	C	GACTCCGTTTTATCATCATAAAAGAGATAAATCCCATATTCAGATTCAGATTAAACCAT	AATGATTTAAAATAAAACAAAT	5319
Peuphratica	132	[T/C]	C:C	C	GACTCCGTTTTATCATCATAAAAGAGATAAATCCCATATTCAGATTCAGATTAAACCAT	AATGATTTAAAATAAAACAAAT	5319
Pcathayana	132	[T/C]	C:C	C	GACTCCGTTTTATCATCATAAAAGAGATAAATCCCATATTCAGATTCAGATTAAACCAT	AATGATTTAAAATAAAACAAAT	5319
Ptrichocarpa	132	[T/C]	C:C	C	GACTCCGTTTTATCATCATAAAAGAGATAAATCCCATATTCAGATTCAGATTAAACCAT	AATGATTTAAAATAAAACAAAT	5319
Pbalsamifera	132	[T/C]	C:C	C	GACTCCGTTTTATCATCATAAAAGAGATAAATCCCATATTCAGATTCAGATTAAACCAT	AATGATTTAAAATAAAACAAAT	5319
Palba	132	[T/C]	C:C	C	GACTCCGTTTTATCATCATAAAAGAGATAAATCCCATATTCAGATTCAGATTAAACCAT	AATGATTTAAAATAAAACAAAT	5319
PtremulaW52	141	[A/G]	A:A	A	GAGAAATCAAATTCAAATAAAGAACGATTCCATCTTATTGGATGCTA	ACTCTCTTTTTATAGGTACAAAGCCAAAGA	5495
Ptremula717	141	[A/G]	A:A	A	GAGAAATCAAATTCAAATAAAGAACGATTCCATCTTATTGGATGCTA	ACTCTCTTTTTATAGGTACAAAGCCAAAGA	5495
Pyunnanensis	141	[A/G]	G:G	G	GAGAAATCAAATTCAAATAAAGAACGATTCCATCTTATTGGATGCTA	ACTCTCTTTTTATAGGTACAAAGCCAAAGA	5495
Pfremontii	141	[A/G]	G:G	G	GAGAAATCAAATTCAAATAAAGAACGATTCCATCTTATTGGATGCTA	ACTCTCTTTTTATAGGTACAAAGCCAAAGA	5495
Peuphratica	141	[A/G]	G:G	G	GAGAAATCAAATTCAAATAAAGAACGATTCCATCTTATTGGATGCTA	ACTCTCTTTTTATAGGTACAAAGCCAAAGA	5495
Pcathayana	141	[A/G]	G:G	G	GAGAAATCAAATTCAAATAAAGAACGATTCCATCTTATTGGATGCTA	ACTCTCTTTTTATAGGTACAAAGCCAAAGA	5495
Ptrichocarpa	141	[A/G]	G:G	G	GAGAAATCAAATTCAAATAAAGAACGATTCCATCTTATTGGATGCTA	ACTCTCTTTTTATAGGTACAAAGCCAAAGA	5495
Pbalsamifera	141	[A/G]	G:G	G	GAGAAATCAAATTCAAATAAAGAACGATTCCATCTTATTGGATGCTA	ACTCTCTTTTTATAGGTACAAAGCCAAAGA	5495
Palba	141	[A/G]	G:G	G	GAGAAATCAAATTCAAATAAAGAACGATTCCATCTTATTGGATGCTA	ACTCTCTTTTTATAGGTACAAAGCCAAAGA	5495
PtremulaW52	150	[A/G]	A:A	A	CAAAACCCGTTGCCTTACC	CTTGGCCACGCCCCATTTCTATTTT	5736
Ptremula717	150	[A/G]	A:A	A	CAAAACCCGTTGCCTTACC	CTTGGCCACGCCCCATTTCTATTTT	5736
Pyunnanensis	150	[A/G]	G:G	G	CAAAACCCGTTGCCTTACC	CTTGGCCACGCCCCATTTCTATTTT	5736
Pfremontii	150	[A/G]	G:G	G	CAAAACCCGTTGCCTTACC	CTTGGCCACGCCCCATTTCTATTTT	5736
Peuphratica	150	[A/G]	G:G	G	CAAAACCCGTTGCCTTACC	CTTGGCCACGCCCCATTTCTATTTT	5736
Pcathayana	150	[A/G]	G:G	G	CAAAACCCGTTGCCTTACC	CTTGGCCACGCCCCATTTCTATTTT	5736
Ptrichocarpa	150	[A/G]	G:G	G	CAAAACCCGTTGCCTTACC	CTTGGCCACGCCCCATTTCTATTTT	5736
Pbalsamifera	150	[A/G]	G:G	G	CAAAACCCGTTGCCTTACC	CTTGGCCACGCCCCATTTCTATTTT	5736
Palba	150	[A/G]	G:G	G	CAAAACCCGTTGCCTTACC	CTTGGCCACGCCCCATTTCTATTTT	5736
PtremulaW52	272	[A/T/C]	A:A	A			7518
Ptremula717	272	[A/T/C]	A:A	A			7518
Pyunnanensis	272	[A/T/C]	0	0			7518
Pfremontii	272	[A/T/C]	0	0			7518
Peuphratica	272	[A/T/C]	C:C	C			7518
Pcathayana	272	[A/T/C]	0	0			7518
Ptrichocarpa	272	[A/T/C]	C:C	C			7518
Pbalsamifera	272	[A/T/C]	C:C	C			7518
Palba	272	[A/T/C]	T:T	T			7518
PtremulaW52	273	[A/T/G]	A:A	A			7519
Ptremula717	273	[A/T/G]	A:A	A			7519
Pyunnanensis	273	[A/T/G]	0	0			7519
Pfremontii	273	[A/T/G]	0	0			7519
Peuphratica	273	[A/T/G]	T:T	T			7519
Pcathayana	273	[A/T/G]	0	0			7519
Ptrichocarpa	273	[A/T/G]	T:T	T			7519
Pbalsamifera	273	[A/T/G]	T:T	T			7519
Palba	273	[A/T/G]	G:G	G			7519
PtremulaW52	275	[T/C]	C:C	C			7524
Ptremula717	275	[T/C]	C:C	C			7524
Pyunnanensis	275	[T/C]	0	0			7524
Pfremontii	275	[T/C]	0	0			7524
Peuphratica	275	[T/C]	T:T	T			7524
Pcathayana	275	[T/C]	0	0			7524
Ptrichocarpa	275	[T/C]	T:T	T			7524
Pbalsamifera	275	[T/C]	T:T	T			7524
Palba	275	[T/C]	T:T	T			7524
PtremulaW52	276	[A/T]	A:A	A			7525
Ptremula717	276	[A/T]	A:A	A			7525
Pyunnanensis	276	[A/T]	0	0			7525
Pfremontii	276	[A/T]	0	0			7525
Peuphratica	276	[A/T]	T:T	T			7525
Pcathayana	276	[A/T]	0	0			7525
Ptrichocarpa	276	[A/T]	T:T	T			7525
Pbalsamifera	276	[A/T]	T:T	T			7525
Palba	276	[A/T]	T:T	T			7525
PtremulaW52	277	[T/G]	T:T	T	TTAGAAATTA	AATTCTATAT	7540
Ptremula717	277	[T/G]	T:T	T	TTAGAAATTA	AATTCTATAT	7540
Pyunnanensis	277	[T/G]	G:G	G	TTAGAAATTA	AATTCTATAT	7540
Pfremontii	277	[T/G]	G:G	G	TTAGAAATTA	AATTCTATAT	7540
Peuphratica	277	[T/G]	G:G	G	TTAGAAATTA	AATTCTATAT	7540
Pcathayana	277	[T/G]	G:G	G	TTAGAAATTA	AATTCTATAT	7540
Ptrichocarpa	277	[T/G]	G:G	G	TTAGAAATTA	AATTCTATAT	7540
Pbalsamifera	277	[T/G]	G:G	G	TTAGAAATTA	AATTCTATAT	7540
Palba	277	[T/G]	G:G	G	TTAGAAATTA	AATTCTATAT	7540
PtremulaW52	292	indel	insertion	insertion			7858
Ptremula717	292	indel	insertion	insertion			7858
Pyunnanensis	292	indel	deletion	deletion			7858
Pfremontii	292	indel	deletion	deletion			7858
Peuphratica	292	indel	deletion	deletion			7858
Pcathayana	292	indel	deletion	deletion			7858
Ptrichocarpa	292	indel	deletion	deletion			7858
Pbalsamifera	292	indel	deletion	deletion			7858
Palba	292	indel	deletion	deletion			7858
PtremulaW52	294	indel	insertion	insertion	GATTCGTTCTATTAATCC	TACTACTAATAGTTAAGGGATC	7967
Ptremula717	294	indel	insertion	insertion	GATTCGTTCTATTAATCC	TACTACTAATAGTTAAGGGATC	7967
Pyunnanensis	294	indel	deletion	deletion	GATTCGTTCTATTAATCC	TACTACTAATAGTTAAGGGATC	7967
Pfremontii	294	indel	deletion	deletion	GATTCGTTCTATTAATCC	TACTACTAATAGTTAAGGGATC	7967
Peuphratica	294	indel	deletion	deletion	GATTCGTTCTATTAATCC	TACTACTAATAGTTAAGGGATC	7967
Pcathayana	294	indel	deletion	deletion	GATTCGTTCTATTAATCC	TACTACTAATAGTTAAGGGATC	7967
Ptrichocarpa	294	indel	deletion	deletion	GATTCGTTCTATTAATCC	TACTACTAATAGTTAAGGGATC	7967
Pbalsamifera	294	indel	deletion	deletion	GATTCGTTCTATTAATCC	TACTACTAATAGTTAAGGGATC	7967
Palba	294	indel	deletion	deletion	GATTCGTTCTATTAATCC	TACTACTAATAGTTAAGGGATC	7967
PtremulaW52	296	[A/G]	A:A	A	GTCGGC	CATATTCCGATCAAAAACTTTATTTCTTAAAAGGATT	7997
Ptremula717	296	[A/G]	A:A	A	GTCGGC	CATATTCCGATCAAAAACTTTATTTCTTAAAAGGATT	7997
Pyunnanensis	296	[A/G]	G:G	G	GTCGGC	CATATTCCGATCAAAAACTTTATTTCTTAAAAGGATT	7997
Pfremontii	296	[A/G]	G:G	G	GTCGGC	CATATTCCGATCAAAAACTTTATTTCTTAAAAGGATT	7997
Peuphratica	296	[A/G]	G:G	G	GTCGGC	CATATTCCGATCAAAAACTTTATTTCTTAAAAGGATT	7997
Pcathayana	296	[A/G]	G:G	G	GTCGGC	CATATTCCGATCAAAAACTTTATTTCTTAAAAGGATT	7997
Ptrichocarpa	296	[A/G]	G:G	G	GTCGGC	CATATTCCGATCAAAAACTTTATTTCTTAAAAGGATT	7997
Pbalsamifera	296	[A/G]	G:G	G	GTCGGC	CATATTCCGATCAAAAACTTTATTTCTTAAAAGGATT	7997
Palba	296	[A/G]	G:G	G	GTCGGC	CATATTCCGATCAAAAACTTTATTTCTTAAAAGGATT	7997
PtremulaW52	315	indel	insertion	insertion	CCCGCTACCCGCTTATTCTATA		8707
Ptremula717	315	indel	insertion	insertion	CCCGCTACCCGCTTATTCTATA		8707
Pyunnanensis	315	indel	deletion	deletion	CCCGCTACCCGCTTATTCTATA		8707
Pfremontii	315	indel	deletion	deletion	CCCGCTACCCGCTTATTCTATA		8707
Peuphratica	315	indel	deletion	deletion	CCCGCTACCCGCTTATTCTATA		8707
Pcathayana	315	indel	deletion	deletion	CCCGCTACCCGCTTATTCTATA		8707
Ptrichocarpa	315	indel	deletion	deletion	CCCGCTACCCGCTTATTCTATA		8707
Pbalsamifera	315	indel	deletion	deletion	CCCGCTACCCGCTTATTCTATA		8707
Palba	315	indel	deletion	deletion	CCCGCTACCCGCTTATTCTATA		8707
PtremulaW52	342	[A/T]	T:T	T	ATTTTGTAATTTTTA	TTAA	8844
Ptremula717	342	[A/T]	T:T	T	ATTTTGTAATTTTTA	TTAA	8844
Pyunnanensis	342	[A/T]	A:A	A	ATTTTGTAATTTTTA	TTAA	8844
Pfremontii	342	[A/T]	A:A	A	ATTTTGTAATTTTTA	TTAA	8844
Peuphratica	342	[A/T]	A:A	A	ATTTTGTAATTTTTA	TTAA	8844
Pcathayana	342	[A/T]	A:A	A	ATTTTGTAATTTTTA	TTAA	8844
Ptrichocarpa	342	[A/T]	A:A	A	ATTTTGTAATTTTTA	TTAA	8844
Pbalsamifera	342	[A/T]	A:A	A	ATTTTGTAATTTTTA	TTAA	8844
Palba	342	[A/T]	A:A	A	ATTTTGTAATTTTTA	TTAA	8844
PtremulaW52	368	[A/G]	A:A	A	ATTGAATAGATCGGCGGATAAGAATATTTGTCCGTCTGTAATGGAAATTACATTAGTAGGAATATAAGCCGAAACGTCTCCCGATTGGGTCTCAACTATTGGTAAAGCAGTCATACTTCCTTCACCTAAAGAAGAACTT	GTTTAGCGGCTCTTTCCAAAAGGCGTGAATGCAAATAAAAAACATCTCCTGGATAAGCTTCACGTCCAGGCGGTCTTCGTAATAGAAGAGACATTTGGCGATAAGCTTGCGCTTGTTTGGAAAGATCATCATAAATAATTAAAGTGTGTCGTTC	9821
Ptremula717	368	[A/G]	A:A	A	ATTGAATAGATCGGCGGATAAGAATATTTGTCCGTCTGTAATGGAAATTACATTAGTAGGAATATAAGCCGAAACGTCTCCCGATTGGGTCTCAACTATTGGTAAAGCAGTCATACTTCCTTCACCTAAAGAAGAACTT	GTTTAGCGGCTCTTTCCAAAAGGCGTGAATGCAAATAAAAAACATCTCCTGGATAAGCTTCACGTCCAGGCGGTCTTCGTAATAGAAGAGACATTTGGCGATAAGCTTGCGCTTGTTTGGAAAGATCATCATAAATAATTAAAGTGTGTCGTTC	9821
Pyunnanensis	368	[A/G]	G:G	G	ATTGAATAGATCGGCGGATAAGAATATTTGTCCGTCTGTAATGGAAATTACATTAGTAGGAATATAAGCCGAAACGTCTCCCGATTGGGTCTCAACTATTGGTAAAGCAGTCATACTTCCTTCACCTAAAGAAGAACTT	GTTTAGCGGCTCTTTCCAAAAGGCGTGAATGCAAATAAAAAACATCTCCTGGATAAGCTTCACGTCCAGGCGGTCTTCGTAATAGAAGAGACATTTGGCGATAAGCTTGCGCTTGTTTGGAAAGATCATCATAAATAATTAAAGTGTGTCGTTC	9821
Pfremontii	368	[A/G]	G:G	G	ATTGAATAGATCGGCGGATAAGAATATTTGTCCGTCTGTAATGGAAATTACATTAGTAGGAATATAAGCCGAAACGTCTCCCGATTGGGTCTCAACTATTGGTAAAGCAGTCATACTTCCTTCACCTAAAGAAGAACTT	GTTTAGCGGCTCTTTCCAAAAGGCGTGAATGCAAATAAAAAACATCTCCTGGATAAGCTTCACGTCCAGGCGGTCTTCGTAATAGAAGAGACATTTGGCGATAAGCTTGCGCTTGTTTGGAAAGATCATCATAAATAATTAAAGTGTGTCGTTC	9821
Peuphratica	368	[A/G]	G:G	G	ATTGAATAGATCGGCGGATAAGAATATTTGTCCGTCTGTAATGGAAATTACATTAGTAGGAATATAAGCCGAAACGTCTCCCGATTGGGTCTCAACTATTGGTAAAGCAGTCATACTTCCTTCACCTAAAGAAGAACTT	GTTTAGCGGCTCTTTCCAAAAGGCGTGAATGCAAATAAAAAACATCTCCTGGATAAGCTTCACGTCCAGGCGGTCTTCGTAATAGAAGAGACATTTGGCGATAAGCTTGCGCTTGTTTGGAAAGATCATCATAAATAATTAAAGTGTGTCGTTC	9821
Pcathayana	368	[A/G]	G:G	G	ATTGAATAGATCGGCGGATAAGAATATTTGTCCGTCTGTAATGGAAATTACATTAGTAGGAATATAAGCCGAAACGTCTCCCGATTGGGTCTCAACTATTGGTAAAGCAGTCATACTTCCTTCACCTAAAGAAGAACTT	GTTTAGCGGCTCTTTCCAAAAGGCGTGAATGCAAATAAAAAACATCTCCTGGATAAGCTTCACGTCCAGGCGGTCTTCGTAATAGAAGAGACATTTGGCGATAAGCTTGCGCTTGTTTGGAAAGATCATCATAAATAATTAAAGTGTGTCGTTC	9821
Ptrichocarpa	368	[A/G]	G:G	G	ATTGAATAGATCGGCGGATAAGAATATTTGTCCGTCTGTAATGGAAATTACATTAGTAGGAATATAAGCCGAAACGTCTCCCGATTGGGTCTCAACTATTGGTAAAGCAGTCATACTTCCTTCACCTAAAGAAGAACTT	GTTTAGCGGCTCTTTCCAAAAGGCGTGAATGCAAATAAAAAACATCTCCTGGATAAGCTTCACGTCCAGGCGGTCTTCGTAATAGAAGAGACATTTGGCGATAAGCTTGCGCTTGTTTGGAAAGATCATCATAAATAATTAAAGTGTGTCGTTC	9821
Pbalsamifera	368	[A/G]	G:G	G	ATTGAATAGATCGGCGGATAAGAATATTTGTCCGTCTGTAATGGAAATTACATTAGTAGGAATATAAGCCGAAACGTCTCCCGATTGGGTCTCAACTATTGGTAAAGCAGTCATACTTCCTTCACCTAAAGAAGAACTT	GTTTAGCGGCTCTTTCCAAAAGGCGTGAATGCAAATAAAAAACATCTCCTGGATAAGCTTCACGTCCAGGCGGTCTTCGTAATAGAAGAGACATTTGGCGATAAGCTTGCGCTTGTTTGGAAAGATCATCATAAATAATTAAAGTGTGTCGTTC	9821
Palba	368	[A/G]	G:G	G	ATTGAATAGATCGGCGGATAAGAATATTTGTCCGTCTGTAATGGAAATTACATTAGTAGGAATATAAGCCGAAACGTCTCCCGATTGGGTCTCAACTATTGGTAAAGCAGTCATACTTCCTTCACCTAAAGAAGAACTT	GTTTAGCGGCTCTTTCCAAAAGGCGTGAATGCAAATAAAAAACATCTCCTGGATAAGCTTCACGTCCAGGCGGTCTTCGTAATAGAAGAGACATTTGGCGATAAGCTTGCGCTTGTTTGGAAAGATCATCATAAATAATTAAAGTGTGTCGTTC	9821
PtremulaW52	369	[A/G]	G:G	G	GTTTAGCGGCTCTTTCCAAAAGGCGTGAATGCAAATAAAAAACATCTCCTGGATAAGCTTCACGTCCAGGCGGTCTTCGTAATAGAAGAGACATTTGGCGATAAGCTTGCGCTTGTTTGGAAAGATCATCATAAATAATTAAAGTGTGTCGTTC	CGGTACATAAAATATTCAGCCAGAGCTGCTCCTGTATAAGGAGCGAGATATTGTAGTGTAGCCGGGGAATCCGCCGTTTCGGCTACCACAATAGTATACTCCATTGCTCCTCTTTCCTGTAAAGCATTTACTACCTGAGCCACAGAAGATGCTTTTTGACCAATAGCTACATAAACACATATTACATTTTGCCCTTGTTGATTGAGAATCGTATCTGTGGCTACTGCTGTTTTACCGGTCTGCCTGTCCCCAATAATTAATTCTCGCTGACCACGTCCTATAGGGATCATTGAGTCAATAGCAATAAGTCCTGTTTGAAGAGGCTCATATACGGAACGCCT	9976
Ptremula717	369	[A/G]	G:G	G	GTTTAGCGGCTCTTTCCAAAAGGCGTGAATGCAAATAAAAAACATCTCCTGGATAAGCTTCACGTCCAGGCGGTCTTCGTAATAGAAGAGACATTTGGCGATAAGCTTGCGCTTGTTTGGAAAGATCATCATAAATAATTAAAGTGTGTCGTTC	CGGTACATAAAATATTCAGCCAGAGCTGCTCCTGTATAAGGAGCGAGATATTGTAGTGTAGCCGGGGAATCCGCCGTTTCGGCTACCACAATAGTATACTCCATTGCTCCTCTTTCCTGTAAAGCATTTACTACCTGAGCCACAGAAGATGCTTTTTGACCAATAGCTACATAAACACATATTACATTTTGCCCTTGTTGATTGAGAATCGTATCTGTGGCTACTGCTGTTTTACCGGTCTGCCTGTCCCCAATAATTAATTCTCGCTGACCACGTCCTATAGGGATCATTGAGTCAATAGCAATAAGTCCTGTTTGAAGAGGCTCATATACGGAACGCCT	9976
Pyunnanensis	369	[A/G]	A:A	A	GTTTAGCGGCTCTTTCCAAAAGGCGTGAATGCAAATAAAAAACATCTCCTGGATAAGCTTCACGTCCAGGCGGTCTTCGTAATAGAAGAGACATTTGGCGATAAGCTTGCGCTTGTTTGGAAAGATCATCATAAATAATTAAAGTGTGTCGTTC	CGGTACATAAAATATTCAGCCAGAGCTGCTCCTGTATAAGGAGCGAGATATTGTAGTGTAGCCGGGGAATCCGCCGTTTCGGCTACCACAATAGTATACTCCATTGCTCCTCTTTCCTGTAAAGCATTTACTACCTGAGCCACAGAAGATGCTTTTTGACCAATAGCTACATAAACACATATTACATTTTGCCCTTGTTGATTGAGAATCGTATCTGTGGCTACTGCTGTTTTACCGGTCTGCCTGTCCCCAATAATTAATTCTCGCTGACCACGTCCTATAGGGATCATTGAGTCAATAGCAATAAGTCCTGTTTGAAGAGGCTCATATACGGAACGCCT	9976
Pfremontii	369	[A/G]	A:A	A	GTTTAGCGGCTCTTTCCAAAAGGCGTGAATGCAAATAAAAAACATCTCCTGGATAAGCTTCACGTCCAGGCGGTCTTCGTAATAGAAGAGACATTTGGCGATAAGCTTGCGCTTGTTTGGAAAGATCATCATAAATAATTAAAGTGTGTCGTTC	CGGTACATAAAATATTCAGCCAGAGCTGCTCCTGTATAAGGAGCGAGATATTGTAGTGTAGCCGGGGAATCCGCCGTTTCGGCTACCACAATAGTATACTCCATTGCTCCTCTTTCCTGTAAAGCATTTACTACCTGAGCCACAGAAGATGCTTTTTGACCAATAGCTACATAAACACATATTACATTTTGCCCTTGTTGATTGAGAATCGTATCTGTGGCTACTGCTGTTTTACCGGTCTGCCTGTCCCCAATAATTAATTCTCGCTGACCACGTCCTATAGGGATCATTGAGTCAATAGCAATAAGTCCTGTTTGAAGAGGCTCATATACGGAACGCCT	9976
Peuphratica	369	[A/G]	A:A	A	GTTTAGCGGCTCTTTCCAAAAGGCGTGAATGCAAATAAAAAACATCTCCTGGATAAGCTTCACGTCCAGGCGGTCTTCGTAATAGAAGAGACATTTGGCGATAAGCTTGCGCTTGTTTGGAAAGATCATCATAAATAATTAAAGTGTGTCGTTC	CGGTACATAAAATATTCAGCCAGAGCTGCTCCTGTATAAGGAGCGAGATATTGTAGTGTAGCCGGGGAATCCGCCGTTTCGGCTACCACAATAGTATACTCCATTGCTCCTCTTTCCTGTAAAGCATTTACTACCTGAGCCACAGAAGATGCTTTTTGACCAATAGCTACATAAACACATATTACATTTTGCCCTTGTTGATTGAGAATCGTATCTGTGGCTACTGCTGTTTTACCGGTCTGCCTGTCCCCAATAATTAATTCTCGCTGACCACGTCCTATAGGGATCATTGAGTCAATAGCAATAAGTCCTGTTTGAAGAGGCTCATATACGGAACGCCT	9976
Pcathayana	369	[A/G]	A:A	A	GTTTAGCGGCTCTTTCCAAAAGGCGTGAATGCAAATAAAAAACATCTCCTGGATAAGCTTCACGTCCAGGCGGTCTTCGTAATAGAAGAGACATTTGGCGATAAGCTTGCGCTTGTTTGGAAAGATCATCATAAATAATTAAAGTGTGTCGTTC	CGGTACATAAAATATTCAGCCAGAGCTGCTCCTGTATAAGGAGCGAGATATTGTAGTGTAGCCGGGGAATCCGCCGTTTCGGCTACCACAATAGTATACTCCATTGCTCCTCTTTCCTGTAAAGCATTTACTACCTGAGCCACAGAAGATGCTTTTTGACCAATAGCTACATAAACACATATTACATTTTGCCCTTGTTGATTGAGAATCGTATCTGTGGCTACTGCTGTTTTACCGGTCTGCCTGTCCCCAATAATTAATTCTCGCTGACCACGTCCTATAGGGATCATTGAGTCAATAGCAATAAGTCCTGTTTGAAGAGGCTCATATACGGAACGCCT	9976
Ptrichocarpa	369	[A/G]	A:A	A	GTTTAGCGGCTCTTTCCAAAAGGCGTGAATGCAAATAAAAAACATCTCCTGGATAAGCTTCACGTCCAGGCGGTCTTCGTAATAGAAGAGACATTTGGCGATAAGCTTGCGCTTGTTTGGAAAGATCATCATAAATAATTAAAGTGTGTCGTTC	CGGTACATAAAATATTCAGCCAGAGCTGCTCCTGTATAAGGAGCGAGATATTGTAGTGTAGCCGGGGAATCCGCCGTTTCGGCTACCACAATAGTATACTCCATTGCTCCTCTTTCCTGTAAAGCATTTACTACCTGAGCCACAGAAGATGCTTTTTGACCAATAGCTACATAAACACATATTACATTTTGCCCTTGTTGATTGAGAATCGTATCTGTGGCTACTGCTGTTTTACCGGTCTGCCTGTCCCCAATAATTAATTCTCGCTGACCACGTCCTATAGGGATCATTGAGTCAATAGCAATAAGTCCTGTTTGAAGAGGCTCATATACGGAACGCCT	9976
Pbalsamifera	369	[A/G]	A:A	A	GTTTAGCGGCTCTTTCCAAAAGGCGTGAATGCAAATAAAAAACATCTCCTGGATAAGCTTCACGTCCAGGCGGTCTTCGTAATAGAAGAGACATTTGGCGATAAGCTTGCGCTTGTTTGGAAAGATCATCATAAATAATTAAAGTGTGTCGTTC	CGGTACATAAAATATTCAGCCAGAGCTGCTCCTGTATAAGGAGCGAGATATTGTAGTGTAGCCGGGGAATCCGCCGTTTCGGCTACCACAATAGTATACTCCATTGCTCCTCTTTCCTGTAAAGCATTTACTACCTGAGCCACAGAAGATGCTTTTTGACCAATAGCTACATAAACACATATTACATTTTGCCCTTGTTGATTGAGAATCGTATCTGTGGCTACTGCTGTTTTACCGGTCTGCCTGTCCCCAATAATTAATTCTCGCTGACCACGTCCTATAGGGATCATTGAGTCAATAGCAATAAGTCCTGTTTGAAGAGGCTCATATACGGAACGCCT	9976
Palba	369	[A/G]	A:A	A	GTTTAGCGGCTCTTTCCAAAAGGCGTGAATGCAAATAAAAAACATCTCCTGGATAAGCTTCACGTCCAGGCGGTCTTCGTAATAGAAGAGACATTTGGCGATAAGCTTGCGCTTGTTTGGAAAGATCATCATAAATAATTAAAGTGTGTCGTTC	CGGTACATAAAATATTCAGCCAGAGCTGCTCCTGTATAAGGAGCGAGATATTGTAGTGTAGCCGGGGAATCCGCCGTTTCGGCTACCACAATAGTATACTCCATTGCTCCTCTTTCCTGTAAAGCATTTACTACCTGAGCCACAGAAGATGCTTTTTGACCAATAGCTACATAAACACATATTACATTTTGCCCTTGTTGATTGAGAATCGTATCTGTGGCTACTGCTGTTTTACCGGTCTGCCTGTCCCCAATAATTAATTCTCGCTGACCACGTCCTATAGGGATCATTGAGTCAATAGCAATAAGTCCTGTTTGAAGAGGCTCATATACGGAACGCCT	9976
PtremulaW52	374	[A/G]	A:A	A	GTACCCTCTTCAAATTCTACCAATTCACCTGCCATTACTTCATCAAGACCATAAATACGA	CAATGCCGTCACCCACTTGAAGTACGGTCCCAGTATTTACAATCTTTACTTCCCTATTATATTGCTCAATACGTTCACGGATAATATTACTAATCTCGTCGGCTCGAATGGTTACCATGAGTATTTCTTAA	10616
Ptremula717	374	[A/G]	A:A	A	GTACCCTCTTCAAATTCTACCAATTCACCTGCCATTACTTCATCAAGACCATAAATACGA	CAATGCCGTCACCCACTTGAAGTACGGTCCCAGTATTTACAATCTTTACTTCCCTATTATATTGCTCAATACGTTCACGGATAATATTACTAATCTCGTCGGCTCGAATGGTTACCATGAGTATTTCTTAA	10616
Pyunnanensis	374	[A/G]	G:G	G	GTACCCTCTTCAAATTCTACCAATTCACCTGCCATTACTTCATCAAGACCATAAATACGA	CAATGCCGTCACCCACTTGAAGTACGGTCCCAGTATTTACAATCTTTACTTCCCTATTATATTGCTCAATACGTTCACGGATAATATTACTAATCTCGTCGGCTCGAATGGTTACCATGAGTATTTCTTAA	10616
Pfremontii	374	[A/G]	G:G	G	GTACCCTCTTCAAATTCTACCAATTCACCTGCCATTACTTCATCAAGACCATAAATACGA	CAATGCCGTCACCCACTTGAAGTACGGTCCCAGTATTTACAATCTTTACTTCCCTATTATATTGCTCAATACGTTCACGGATAATATTACTAATCTCGTCGGCTCGAATGGTTACCATGAGTATTTCTTAA	10616
Peuphratica	374	[A/G]	G:G	G	GTACCCTCTTCAAATTCTACCAATTCACCTGCCATTACTTCATCAAGACCATAAATACGA	CAATGCCGTCACCCACTTGAAGTACGGTCCCAGTATTTACAATCTTTACTTCCCTATTATATTGCTCAATACGTTCACGGATAATATTACTAATCTCGTCGGCTCGAATGGTTACCATGAGTATTTCTTAA	10616
Pcathayana	374	[A/G]	G:G	G	GTACCCTCTTCAAATTCTACCAATTCACCTGCCATTACTTCATCAAGACCATAAATACGA	CAATGCCGTCACCCACTTGAAGTACGGTCCCAGTATTTACAATCTTTACTTCCCTATTATATTGCTCAATACGTTCACGGATAATATTACTAATCTCGTCGGCTCGAATGGTTACCATGAGTATTTCTTAA	10616
Ptrichocarpa	374	[A/G]	G:G	G	GTACCCTCTTCAAATTCTACCAATTCACCTGCCATTACTTCATCAAGACCATAAATACGA	CAATGCCGTCACCCACTTGAAGTACGGTCCCAGTATTTACAATCTTTACTTCCCTATTATATTGCTCAATACGTTCACGGATAATATTACTAATCTCGTCGGCTCGAATGGTTACCATGAGTATTTCTTAA	10616
Pbalsamifera	374	[A/G]	G:G	G	GTACCCTCTTCAAATTCTACCAATTCACCTGCCATTACTTCATCAAGACCATAAATACGA	CAATGCCGTCACCCACTTGAAGTACGGTCCCAGTATTTACAATCTTTACTTCCCTATTATATTGCTCAATACGTTCACGGATAATATTACTAATCTCGTCGGCTCGAATGGTTACCATGAGTATTTCTTAA	10616
Palba	374	[A/G]	G:G	G	GTACCCTCTTCAAATTCTACCAATTCACCTGCCATTACTTCATCAAGACCATAAATACGA	CAATGCCGTCACCCACTTGAAGTACGGTCCCAGTATTTACAATCTTTACTTCCCTATTATATTGCTCAATACGTTCACGGATAATATTACTAATCTCGTCGGCTCGAATGGTTACCATGAGTATTTCTTAA	10616
PtremulaW52	377	[A/T]	A:A	A			10759
Ptremula717	377	[A/T]	A:A	A			10759
Pyunnanensis	377	[A/T]	T:T	T			10759
Pfremontii	377	[A/T]	T:T	T			10759
Peuphratica	377	[A/T]	0	0			10759
Pcathayana	377	[A/T]	0	0			10759
Ptrichocarpa	377	[A/T]	T:T	T			10759
Pbalsamifera	377	[A/T]	T:T	T			10759
Palba	377	[A/T]	T:T	T			10759
PtremulaW52	393	[T/G]	G:G	G	TTCATTATTCGGATTCCAAAACC	AAACTAATCACTAATCCAAGACCGGAATATTCGGAGGACTCTTCTGACCAAACAAGTAATTGTCAGTAAAGTTGTTTCTTTTTTTCTTCAAATCCAAAGACTTTACTTTATGTGTAGGTTATC	11395
Ptremula717	393	[T/G]	G:G	G	TTCATTATTCGGATTCCAAAACC	AAACTAATCACTAATCCAAGACCGGAATATTCGGAGGACTCTTCTGACCAAACAAGTAATTGTCAGTAAAGTTGTTTCTTTTTTTCTTCAAATCCAAAGACTTTACTTTATGTGTAGGTTATC	11395
Pyunnanensis	393	[T/G]	T:T	T	TTCATTATTCGGATTCCAAAACC	AAACTAATCACTAATCCAAGACCGGAATATTCGGAGGACTCTTCTGACCAAACAAGTAATTGTCAGTAAAGTTGTTTCTTTTTTTCTTCAAATCCAAAGACTTTACTTTATGTGTAGGTTATC	11395
Pfremontii	393	[T/G]	T:T	T	TTCATTATTCGGATTCCAAAACC	AAACTAATCACTAATCCAAGACCGGAATATTCGGAGGACTCTTCTGACCAAACAAGTAATTGTCAGTAAAGTTGTTTCTTTTTTTCTTCAAATCCAAAGACTTTACTTTATGTGTAGGTTATC	11395
Peuphratica	393	[T/G]	T:T	T	TTCATTATTCGGATTCCAAAACC	AAACTAATCACTAATCCAAGACCGGAATATTCGGAGGACTCTTCTGACCAAACAAGTAATTGTCAGTAAAGTTGTTTCTTTTTTTCTTCAAATCCAAAGACTTTACTTTATGTGTAGGTTATC	11395
Pcathayana	393	[T/G]	T:T	T	TTCATTATTCGGATTCCAAAACC	AAACTAATCACTAATCCAAGACCGGAATATTCGGAGGACTCTTCTGACCAAACAAGTAATTGTCAGTAAAGTTGTTTCTTTTTTTCTTCAAATCCAAAGACTTTACTTTATGTGTAGGTTATC	11395
Ptrichocarpa	393	[T/G]	T:T	T	TTCATTATTCGGATTCCAAAACC	AAACTAATCACTAATCCAAGACCGGAATATTCGGAGGACTCTTCTGACCAAACAAGTAATTGTCAGTAAAGTTGTTTCTTTTTTTCTTCAAATCCAAAGACTTTACTTTATGTGTAGGTTATC	11395
Pbalsamifera	393	[T/G]	T:T	T	TTCATTATTCGGATTCCAAAACC	AAACTAATCACTAATCCAAGACCGGAATATTCGGAGGACTCTTCTGACCAAACAAGTAATTGTCAGTAAAGTTGTTTCTTTTTTTCTTCAAATCCAAAGACTTTACTTTATGTGTAGGTTATC	11395
Palba	393	[T/G]	T:T	T	TTCATTATTCGGATTCCAAAACC	AAACTAATCACTAATCCAAGACCGGAATATTCGGAGGACTCTTCTGACCAAACAAGTAATTGTCAGTAAAGTTGTTTCTTTTTTTCTTCAAATCCAAAGACTTTACTTTATGTGTAGGTTATC	11395
PtremulaW52	429	[A/G]	G:G	G	TACGTATTTTTTTATAGGATTAGATTAAACAAATCAAATATAGGATTAAACAAAAGGATTCGCAAATAAAAGTGCTAATGCTACAACCAGTCCATAAATTGTTAAAGCTTCCAT	AAAGCCAGACTAAGCAATAAAGTACCTCGTATTTT	12595
Ptremula717	429	[A/G]	G:G	G	TACGTATTTTTTTATAGGATTAGATTAAACAAATCAAATATAGGATTAAACAAAAGGATTCGCAAATAAAAGTGCTAATGCTACAACCAGTCCATAAATTGTTAAAGCTTCCAT	AAAGCCAGACTAAGCAATAAAGTACCTCGTATTTT	12595
Pyunnanensis	429	[A/G]	A:A	A	TACGTATTTTTTTATAGGATTAGATTAAACAAATCAAATATAGGATTAAACAAAAGGATTCGCAAATAAAAGTGCTAATGCTACAACCAGTCCATAAATTGTTAAAGCTTCCAT	AAAGCCAGACTAAGCAATAAAGTACCTCGTATTTT	12595
Pfremontii	429	[A/G]	A:A	A	TACGTATTTTTTTATAGGATTAGATTAAACAAATCAAATATAGGATTAAACAAAAGGATTCGCAAATAAAAGTGCTAATGCTACAACCAGTCCATAAATTGTTAAAGCTTCCAT	AAAGCCAGACTAAGCAATAAAGTACCTCGTATTTT	12595
Peuphratica	429	[A/G]	A:A	A	TACGTATTTTTTTATAGGATTAGATTAAACAAATCAAATATAGGATTAAACAAAAGGATTCGCAAATAAAAGTGCTAATGCTACAACCAGTCCATAAATTGTTAAAGCTTCCAT	AAAGCCAGACTAAGCAATAAAGTACCTCGTATTTT	12595
Pcathayana	429	[A/G]	A:A	A	TACGTATTTTTTTATAGGATTAGATTAAACAAATCAAATATAGGATTAAACAAAAGGATTCGCAAATAAAAGTGCTAATGCTACAACCAGTCCATAAATTGTTAAAGCTTCCAT	AAAGCCAGACTAAGCAATAAAGTACCTCGTATTTT	12595
Ptrichocarpa	429	[A/G]	A:A	A	TACGTATTTTTTTATAGGATTAGATTAAACAAATCAAATATAGGATTAAACAAAAGGATTCGCAAATAAAAGTGCTAATGCTACAACCAGTCCATAAATTGTTAAAGCTTCCAT	AAAGCCAGACTAAGCAATAAAGTACCTCGTATTTT	12595
Pbalsamifera	429	[A/G]	A:A	A	TACGTATTTTTTTATAGGATTAGATTAAACAAATCAAATATAGGATTAAACAAAAGGATTCGCAAATAAAAGTGCTAATGCTACAACCAGTCCATAAATTGTTAAAGCTTCCAT	AAAGCCAGACTAAGCAATAAAGTACCTCGTATTTT	12595
Palba	429	[A/G]	A:A	A	TACGTATTTTTTTATAGGATTAGATTAAACAAATCAAATATAGGATTAAACAAAAGGATTCGCAAATAAAAGTGCTAATGCTACAACCAGTCCATAAATTGTTAAAGCTTCCAT	AAAGCCAGACTAAGCAATAAAGTACCTCGTATTTT	12595
PtremulaW52	443	[A/T]	A:A	A	TTGGCTTATAGCGATTATATATATTACATATACC	AGTTTGATCCCACTCTTCTAACGAAAC	13341
Ptremula717	443	[A/T]	A:A	A	TTGGCTTATAGCGATTATATATATTACATATACC	AGTTTGATCCCACTCTTCTAACGAAAC	13341
Pyunnanensis	443	[A/T]	T:T	T	TTGGCTTATAGCGATTATATATATTACATATACC	AGTTTGATCCCACTCTTCTAACGAAAC	13341
Pfremontii	443	[A/T]	T:T	T	TTGGCTTATAGCGATTATATATATTACATATACC	AGTTTGATCCCACTCTTCTAACGAAAC	13341
Peuphratica	443	[A/T]	T:T	T	TTGGCTTATAGCGATTATATATATTACATATACC	AGTTTGATCCCACTCTTCTAACGAAAC	13341
Pcathayana	443	[A/T]	T:T	T	TTGGCTTATAGCGATTATATATATTACATATACC	AGTTTGATCCCACTCTTCTAACGAAAC	13341
Ptrichocarpa	443	[A/T]	T:T	T	TTGGCTTATAGCGATTATATATATTACATATACC	AGTTTGATCCCACTCTTCTAACGAAAC	13341
Pbalsamifera	443	[A/T]	T:T	T	TTGGCTTATAGCGATTATATATATTACATATACC	AGTTTGATCCCACTCTTCTAACGAAAC	13341
Palba	443	[A/T]	T:T	T	TTGGCTTATAGCGATTATATATATTACATATACC	AGTTTGATCCCACTCTTCTAACGAAAC	13341
PtremulaW52	444	[T/C]	T:T	T	AGTTTGATCCCACTCTTCTAACGAAAC	ATTTTCTCTTGAATCTCATTTTTTGTAAACCCCTA	13369
Ptremula717	444	[T/C]	T:T	T	AGTTTGATCCCACTCTTCTAACGAAAC	ATTTTCTCTTGAATCTCATTTTTTGTAAACCCCTA	13369
Pyunnanensis	444	[T/C]	C:C	C	AGTTTGATCCCACTCTTCTAACGAAAC	ATTTTCTCTTGAATCTCATTTTTTGTAAACCCCTA	13369
Pfremontii	444	[T/C]	C:C	C	AGTTTGATCCCACTCTTCTAACGAAAC	ATTTTCTCTTGAATCTCATTTTTTGTAAACCCCTA	13369
Peuphratica	444	[T/C]	C:C	C	AGTTTGATCCCACTCTTCTAACGAAAC	ATTTTCTCTTGAATCTCATTTTTTGTAAACCCCTA	13369
Pcathayana	444	[T/C]	C:C	C	AGTTTGATCCCACTCTTCTAACGAAAC	ATTTTCTCTTGAATCTCATTTTTTGTAAACCCCTA	13369
Ptrichocarpa	444	[T/C]	C:C	C	AGTTTGATCCCACTCTTCTAACGAAAC	ATTTTCTCTTGAATCTCATTTTTTGTAAACCCCTA	13369
Pbalsamifera	444	[T/C]	C:C	C	AGTTTGATCCCACTCTTCTAACGAAAC	ATTTTCTCTTGAATCTCATTTTTTGTAAACCCCTA	13369
Palba	444	[T/C]	C:C	C	AGTTTGATCCCACTCTTCTAACGAAAC	ATTTTCTCTTGAATCTCATTTTTTGTAAACCCCTA	13369
PtremulaW52	463	[A/T]	A:A	A	TAATGTGTTAATGGAATATGATAGAACATTCATATTGTCCTCTGAAAGAAAGAAAACTTTACAAGAAATTATTTTGATTCAACCGTCTTTTTTTCGACTTGCTCACTTGAATTGTATATTTTAGATACCAACTAATCACA	AATATCCCCAGTTTTTTATCTCTTTTATGAGATTCA	14666
Ptremula717	463	[A/T]	A:A	A	TAATGTGTTAATGGAATATGATAGAACATTCATATTGTCCTCTGAAAGAAAGAAAACTTTACAAGAAATTATTTTGATTCAACCGTCTTTTTTTCGACTTGCTCACTTGAATTGTATATTTTAGATACCAACTAATCACA	AATATCCCCAGTTTTTTATCTCTTTTATGAGATTCA	14666
Pyunnanensis	463	[A/T]	T:T	T	TAATGTGTTAATGGAATATGATAGAACATTCATATTGTCCTCTGAAAGAAAGAAAACTTTACAAGAAATTATTTTGATTCAACCGTCTTTTTTTCGACTTGCTCACTTGAATTGTATATTTTAGATACCAACTAATCACA	AATATCCCCAGTTTTTTATCTCTTTTATGAGATTCA	14666
Pfremontii	463	[A/T]	T:T	T	TAATGTGTTAATGGAATATGATAGAACATTCATATTGTCCTCTGAAAGAAAGAAAACTTTACAAGAAATTATTTTGATTCAACCGTCTTTTTTTCGACTTGCTCACTTGAATTGTATATTTTAGATACCAACTAATCACA	AATATCCCCAGTTTTTTATCTCTTTTATGAGATTCA	14666
Peuphratica	463	[A/T]	T:T	T	TAATGTGTTAATGGAATATGATAGAACATTCATATTGTCCTCTGAAAGAAAGAAAACTTTACAAGAAATTATTTTGATTCAACCGTCTTTTTTTCGACTTGCTCACTTGAATTGTATATTTTAGATACCAACTAATCACA	AATATCCCCAGTTTTTTATCTCTTTTATGAGATTCA	14666
Pcathayana	463	[A/T]	T:T	T	TAATGTGTTAATGGAATATGATAGAACATTCATATTGTCCTCTGAAAGAAAGAAAACTTTACAAGAAATTATTTTGATTCAACCGTCTTTTTTTCGACTTGCTCACTTGAATTGTATATTTTAGATACCAACTAATCACA	AATATCCCCAGTTTTTTATCTCTTTTATGAGATTCA	14666
Ptrichocarpa	463	[A/T]	T:T	T	TAATGTGTTAATGGAATATGATAGAACATTCATATTGTCCTCTGAAAGAAAGAAAACTTTACAAGAAATTATTTTGATTCAACCGTCTTTTTTTCGACTTGCTCACTTGAATTGTATATTTTAGATACCAACTAATCACA	AATATCCCCAGTTTTTTATCTCTTTTATGAGATTCA	14666
Pbalsamifera	463	[A/T]	T:T	T	TAATGTGTTAATGGAATATGATAGAACATTCATATTGTCCTCTGAAAGAAAGAAAACTTTACAAGAAATTATTTTGATTCAACCGTCTTTTTTTCGACTTGCTCACTTGAATTGTATATTTTAGATACCAACTAATCACA	AATATCCCCAGTTTTTTATCTCTTTTATGAGATTCA	14666
Palba	463	[A/T]	T:T	T	TAATGTGTTAATGGAATATGATAGAACATTCATATTGTCCTCTGAAAGAAAGAAAACTTTACAAGAAATTATTTTGATTCAACCGTCTTTTTTTCGACTTGCTCACTTGAATTGTATATTTTAGATACCAACTAATCACA	AATATCCCCAGTTTTTTATCTCTTTTATGAGATTCA	14666
PtremulaW52	526	[T/C]	T:T	T	GAAAACGGGACTATACTGGATCTGCACGAACCCCCTGACAATATCCATAAATGGCTTGTTTTTGGTAAAAGATGGACATTACTATATGTAAATTCAGATGCATGGTATACATCAGTACTCCAGTGCATTTCTCCTTCTGAATCGGAATAAATATGTTTTCGAACCCTCTCTGTAAAATTCAAAGTGTATGTTCCCGAGCGAATTTCAGCAATCACTTGTTCTGATTCTACATATTGATCATTTTGAACTAAAAGAAAACTTTTTGGTGGAATAGTCACGTTGTGTATAATATCTTGACTCTCAATAGTTACATATAAGTCCATAGAACAGAGAAAAGCAGGATGCCCATGACGTGTACGTGTGGGATGAACCAAACCCTTATTAAATTTGATTTTTCCA…	GGCTCTCC	19010
Ptremula717	526	[T/C]	T:T	T	GAAAACGGGACTATACTGGATCTGCACGAACCCCCTGACAATATCCATAAATGGCTTGTTTTTGGTAAAAGATGGACATTACTATATGTAAATTCAGATGCATGGTATACATCAGTACTCCAGTGCATTTCTCCTTCTGAATCGGAATAAATATGTTTTCGAACCCTCTCTGTAAAATTCAAAGTGTATGTTCCCGAGCGAATTTCAGCAATCACTTGTTCTGATTCTACATATTGATCATTTTGAACTAAAAGAAAACTTTTTGGTGGAATAGTCACGTTGTGTATAATATCTTGACTCTCAATAGTTACATATAAGTCCATAGAACAGAGAAAAGCAGGATGCCCATGACGTGTACGTGTGGGATGAACCAAACCCTTATTAAATTTGATTTTTCCA…	GGCTCTCC	19010
Pyunnanensis	526	[T/C]	C:C	C	GAAAACGGGACTATACTGGATCTGCACGAACCCCCTGACAATATCCATAAATGGCTTGTTTTTGGTAAAAGATGGACATTACTATATGTAAATTCAGATGCATGGTATACATCAGTACTCCAGTGCATTTCTCCTTCTGAATCGGAATAAATATGTTTTCGAACCCTCTCTGTAAAATTCAAAGTGTATGTTCCCGAGCGAATTTCAGCAATCACTTGTTCTGATTCTACATATTGATCATTTTGAACTAAAAGAAAACTTTTTGGTGGAATAGTCACGTTGTGTATAATATCTTGACTCTCAATAGTTACATATAAGTCCATAGAACAGAGAAAAGCAGGATGCCCATGACGTGTACGTGTGGGATGAACCAAACCCTTATTAAATTTGATTTTTCCA…	GGCTCTCC	19010
Pfremontii	526	[T/C]	C:C	C	GAAAACGGGACTATACTGGATCTGCACGAACCCCCTGACAATATCCATAAATGGCTTGTTTTTGGTAAAAGATGGACATTACTATATGTAAATTCAGATGCATGGTATACATCAGTACTCCAGTGCATTTCTCCTTCTGAATCGGAATAAATATGTTTTCGAACCCTCTCTGTAAAATTCAAAGTGTATGTTCCCGAGCGAATTTCAGCAATCACTTGTTCTGATTCTACATATTGATCATTTTGAACTAAAAGAAAACTTTTTGGTGGAATAGTCACGTTGTGTATAATATCTTGACTCTCAATAGTTACATATAAGTCCATAGAACAGAGAAAAGCAGGATGCCCATGACGTGTACGTGTGGGATGAACCAAACCCTTATTAAATTTGATTTTTCCA…	GGCTCTCC	19010
Peuphratica	526	[T/C]	C:C	C	GAAAACGGGACTATACTGGATCTGCACGAACCCCCTGACAATATCCATAAATGGCTTGTTTTTGGTAAAAGATGGACATTACTATATGTAAATTCAGATGCATGGTATACATCAGTACTCCAGTGCATTTCTCCTTCTGAATCGGAATAAATATGTTTTCGAACCCTCTCTGTAAAATTCAAAGTGTATGTTCCCGAGCGAATTTCAGCAATCACTTGTTCTGATTCTACATATTGATCATTTTGAACTAAAAGAAAACTTTTTGGTGGAATAGTCACGTTGTGTATAATATCTTGACTCTCAATAGTTACATATAAGTCCATAGAACAGAGAAAAGCAGGATGCCCATGACGTGTACGTGTGGGATGAACCAAACCCTTATTAAATTTGATTTTTCCA…	GGCTCTCC	19010
Pcathayana	526	[T/C]	C:C	C	GAAAACGGGACTATACTGGATCTGCACGAACCCCCTGACAATATCCATAAATGGCTTGTTTTTGGTAAAAGATGGACATTACTATATGTAAATTCAGATGCATGGTATACATCAGTACTCCAGTGCATTTCTCCTTCTGAATCGGAATAAATATGTTTTCGAACCCTCTCTGTAAAATTCAAAGTGTATGTTCCCGAGCGAATTTCAGCAATCACTTGTTCTGATTCTACATATTGATCATTTTGAACTAAAAGAAAACTTTTTGGTGGAATAGTCACGTTGTGTATAATATCTTGACTCTCAATAGTTACATATAAGTCCATAGAACAGAGAAAAGCAGGATGCCCATGACGTGTACGTGTGGGATGAACCAAACCCTTATTAAATTTGATTTTTCCA…	GGCTCTCC	19010
Ptrichocarpa	526	[T/C]	C:C	C	GAAAACGGGACTATACTGGATCTGCACGAACCCCCTGACAATATCCATAAATGGCTTGTTTTTGGTAAAAGATGGACATTACTATATGTAAATTCAGATGCATGGTATACATCAGTACTCCAGTGCATTTCTCCTTCTGAATCGGAATAAATATGTTTTCGAACCCTCTCTGTAAAATTCAAAGTGTATGTTCCCGAGCGAATTTCAGCAATCACTTGTTCTGATTCTACATATTGATCATTTTGAACTAAAAGAAAACTTTTTGGTGGAATAGTCACGTTGTGTATAATATCTTGACTCTCAATAGTTACATATAAGTCCATAGAACAGAGAAAAGCAGGATGCCCATGACGTGTACGTGTGGGATGAACCAAACCCTTATTAAATTTGATTTTTCCA…	GGCTCTCC	19010
Pbalsamifera	526	[T/C]	C:C	C	GAAAACGGGACTATACTGGATCTGCACGAACCCCCTGACAATATCCATAAATGGCTTGTTTTTGGTAAAAGATGGACATTACTATATGTAAATTCAGATGCATGGTATACATCAGTACTCCAGTGCATTTCTCCTTCTGAATCGGAATAAATATGTTTTCGAACCCTCTCTGTAAAATTCAAAGTGTATGTTCCCGAGCGAATTTCAGCAATCACTTGTTCTGATTCTACATATTGATCATTTTGAACTAAAAGAAAACTTTTTGGTGGAATAGTCACGTTGTGTATAATATCTTGACTCTCAATAGTTACATATAAGTCCATAGAACAGAGAAAAGCAGGATGCCCATGACGTGTACGTGTGGGATGAACCAAACCCTTATTAAATTTGATTTTTCCA…	GGCTCTCC	19010
Palba	526	[T/C]	C:C	C	GAAAACGGGACTATACTGGATCTGCACGAACCCCCTGACAATATCCATAAATGGCTTGTTTTTGGTAAAAGATGGACATTACTATATGTAAATTCAGATGCATGGTATACATCAGTACTCCAGTGCATTTCTCCTTCTGAATCGGAATAAATATGTTTTCGAACCCTCTCTGTAAAATTCAAAGTGTATGTTCCCGAGCGAATTTCAGCAATCACTTGTTCTGATTCTACATATTGATCATTTTGAACTAAAAGAAAACTTTTTGGTGGAATAGTCACGTTGTGTATAATATCTTGACTCTCAATAGTTACATATAAGTCCATAGAACAGAGAAAAGCAGGATGCCCATGACGTGTACGTGTGGGATGAACCAAACCCTTATTAAATTTGATTTTTCCA…	GGCTCTCC	19010
PtremulaW52	529	[A/G]	A:A	A	ATATATATTGTCTGCTAATACACGACCTATTAATGTTTGAATAAAAATTCTTTCCGGTATCATTCCATTTCGAGAACTCACAGAAATCCCTCGGGTGGTGCCACAGTCTGTTCTACGTACAACAATGTGTTGAACTACTTCAACAAGTCTGCGCGTAAGATATCCAGCATCTGATGTTCGTACAGCAGTATCCACAACTCCTTTTCGGGCTCCATAGCAAGAAATGATATATTCTGTTAAAGACAATCCTTCCCGTAGATT	CTTTGAATGGGTAAATCAATCATTTGTCCTTGTGGATCCGACATTAATCCTCTCATACCTACTAATTGGTGTACTTGAGATGCATTTCCCCTAGCTCCCGAAAAGGACATTATATGGACTGGATTAAAGGGTTCCGTCATCCTAAAATTCGGATTCATTTCTTGTCGCAAATATTCACTTGTAGCATACCATATCTCAATGGATTGACGTAATTTTTCTATCGCGTGTACATTTCCATAATGATGGTGTTTTTCCAAAATCAAACTTTGTTGTTCAGCATCTTGGACTAGCCATCCTTTCGAAGGTATTGTTAAAAGATCATCAATTCCTAATGAAATAGATGTAGCAGTGGCTTGATGGAAACCCAGAGTCTTTACTTGATCCAGGATGTGTGATGTA…	19496
Ptremula717	529	[A/G]	A:A	A	ATATATATTGTCTGCTAATACACGACCTATTAATGTTTGAATAAAAATTCTTTCCGGTATCATTCCATTTCGAGAACTCACAGAAATCCCTCGGGTGGTGCCACAGTCTGTTCTACGTACAACAATGTGTTGAACTACTTCAACAAGTCTGCGCGTAAGATATCCAGCATCTGATGTTCGTACAGCAGTATCCACAACTCCTTTTCGGGCTCCATAGCAAGAAATGATATATTCTGTTAAAGACAATCCTTCCCGTAGATT	CTTTGAATGGGTAAATCAATCATTTGTCCTTGTGGATCCGACATTAATCCTCTCATACCTACTAATTGGTGTACTTGAGATGCATTTCCCCTAGCTCCCGAAAAGGACATTATATGGACTGGATTAAAGGGTTCCGTCATCCTAAAATTCGGATTCATTTCTTGTCGCAAATATTCACTTGTAGCATACCATATCTCAATGGATTGACGTAATTTTTCTATCGCGTGTACATTTCCATAATGATGGTGTTTTTCCAAAATCAAACTTTGTTGTTCAGCATCTTGGACTAGCCATCCTTTCGAAGGTATTGTTAAAAGATCATCAATTCCTAATGAAATAGATGTAGCAGTGGCTTGATGGAAACCCAGAGTCTTTACTTGATCCAGGATGTGTGATGTA…	19496
Pyunnanensis	529	[A/G]	G:G	G	ATATATATTGTCTGCTAATACACGACCTATTAATGTTTGAATAAAAATTCTTTCCGGTATCATTCCATTTCGAGAACTCACAGAAATCCCTCGGGTGGTGCCACAGTCTGTTCTACGTACAACAATGTGTTGAACTACTTCAACAAGTCTGCGCGTAAGATATCCAGCATCTGATGTTCGTACAGCAGTATCCACAACTCCTTTTCGGGCTCCATAGCAAGAAATGATATATTCTGTTAAAGACAATCCTTCCCGTAGATT	CTTTGAATGGGTAAATCAATCATTTGTCCTTGTGGATCCGACATTAATCCTCTCATACCTACTAATTGGTGTACTTGAGATGCATTTCCCCTAGCTCCCGAAAAGGACATTATATGGACTGGATTAAAGGGTTCCGTCATCCTAAAATTCGGATTCATTTCTTGTCGCAAATATTCACTTGTAGCATACCATATCTCAATGGATTGACGTAATTTTTCTATCGCGTGTACATTTCCATAATGATGGTGTTTTTCCAAAATCAAACTTTGTTGTTCAGCATCTTGGACTAGCCATCCTTTCGAAGGTATTGTTAAAAGATCATCAATTCCTAATGAAATAGATGTAGCAGTGGCTTGATGGAAACCCAGAGTCTTTACTTGATCCAGGATGTGTGATGTA…	19496
Pfremontii	529	[A/G]	G:G	G	ATATATATTGTCTGCTAATACACGACCTATTAATGTTTGAATAAAAATTCTTTCCGGTATCATTCCATTTCGAGAACTCACAGAAATCCCTCGGGTGGTGCCACAGTCTGTTCTACGTACAACAATGTGTTGAACTACTTCAACAAGTCTGCGCGTAAGATATCCAGCATCTGATGTTCGTACAGCAGTATCCACAACTCCTTTTCGGGCTCCATAGCAAGAAATGATATATTCTGTTAAAGACAATCCTTCCCGTAGATT	CTTTGAATGGGTAAATCAATCATTTGTCCTTGTGGATCCGACATTAATCCTCTCATACCTACTAATTGGTGTACTTGAGATGCATTTCCCCTAGCTCCCGAAAAGGACATTATATGGACTGGATTAAAGGGTTCCGTCATCCTAAAATTCGGATTCATTTCTTGTCGCAAATATTCACTTGTAGCATACCATATCTCAATGGATTGACGTAATTTTTCTATCGCGTGTACATTTCCATAATGATGGTGTTTTTCCAAAATCAAACTTTGTTGTTCAGCATCTTGGACTAGCCATCCTTTCGAAGGTATTGTTAAAAGATCATCAATTCCTAATGAAATAGATGTAGCAGTGGCTTGATGGAAACCCAGAGTCTTTACTTGATCCAGGATGTGTGATGTA…	19496
Peuphratica	529	[A/G]	G:G	G	ATATATATTGTCTGCTAATACACGACCTATTAATGTTTGAATAAAAATTCTTTCCGGTATCATTCCATTTCGAGAACTCACAGAAATCCCTCGGGTGGTGCCACAGTCTGTTCTACGTACAACAATGTGTTGAACTACTTCAACAAGTCTGCGCGTAAGATATCCAGCATCTGATGTTCGTACAGCAGTATCCACAACTCCTTTTCGGGCTCCATAGCAAGAAATGATATATTCTGTTAAAGACAATCCTTCCCGTAGATT	CTTTGAATGGGTAAATCAATCATTTGTCCTTGTGGATCCGACATTAATCCTCTCATACCTACTAATTGGTGTACTTGAGATGCATTTCCCCTAGCTCCCGAAAAGGACATTATATGGACTGGATTAAAGGGTTCCGTCATCCTAAAATTCGGATTCATTTCTTGTCGCAAATATTCACTTGTAGCATACCATATCTCAATGGATTGACGTAATTTTTCTATCGCGTGTACATTTCCATAATGATGGTGTTTTTCCAAAATCAAACTTTGTTGTTCAGCATCTTGGACTAGCCATCCTTTCGAAGGTATTGTTAAAAGATCATCAATTCCTAATGAAATAGATGTAGCAGTGGCTTGATGGAAACCCAGAGTCTTTACTTGATCCAGGATGTGTGATGTA…	19496
Pcathayana	529	[A/G]	G:G	G	ATATATATTGTCTGCTAATACACGACCTATTAATGTTTGAATAAAAATTCTTTCCGGTATCATTCCATTTCGAGAACTCACAGAAATCCCTCGGGTGGTGCCACAGTCTGTTCTACGTACAACAATGTGTTGAACTACTTCAACAAGTCTGCGCGTAAGATATCCAGCATCTGATGTTCGTACAGCAGTATCCACAACTCCTTTTCGGGCTCCATAGCAAGAAATGATATATTCTGTTAAAGACAATCCTTCCCGTAGATT	CTTTGAATGGGTAAATCAATCATTTGTCCTTGTGGATCCGACATTAATCCTCTCATACCTACTAATTGGTGTACTTGAGATGCATTTCCCCTAGCTCCCGAAAAGGACATTATATGGACTGGATTAAAGGGTTCCGTCATCCTAAAATTCGGATTCATTTCTTGTCGCAAATATTCACTTGTAGCATACCATATCTCAATGGATTGACGTAATTTTTCTATCGCGTGTACATTTCCATAATGATGGTGTTTTTCCAAAATCAAACTTTGTTGTTCAGCATCTTGGACTAGCCATCCTTTCGAAGGTATTGTTAAAAGATCATCAATTCCTAATGAAATAGATGTAGCAGTGGCTTGATGGAAACCCAGAGTCTTTACTTGATCCAGGATGTGTGATGTA…	19496
Ptrichocarpa	529	[A/G]	G:G	G	ATATATATTGTCTGCTAATACACGACCTATTAATGTTTGAATAAAAATTCTTTCCGGTATCATTCCATTTCGAGAACTCACAGAAATCCCTCGGGTGGTGCCACAGTCTGTTCTACGTACAACAATGTGTTGAACTACTTCAACAAGTCTGCGCGTAAGATATCCAGCATCTGATGTTCGTACAGCAGTATCCACAACTCCTTTTCGGGCTCCATAGCAAGAAATGATATATTCTGTTAAAGACAATCCTTCCCGTAGATT	CTTTGAATGGGTAAATCAATCATTTGTCCTTGTGGATCCGACATTAATCCTCTCATACCTACTAATTGGTGTACTTGAGATGCATTTCCCCTAGCTCCCGAAAAGGACATTATATGGACTGGATTAAAGGGTTCCGTCATCCTAAAATTCGGATTCATTTCTTGTCGCAAATATTCACTTGTAGCATACCATATCTCAATGGATTGACGTAATTTTTCTATCGCGTGTACATTTCCATAATGATGGTGTTTTTCCAAAATCAAACTTTGTTGTTCAGCATCTTGGACTAGCCATCCTTTCGAAGGTATTGTTAAAAGATCATCAATTCCTAATGAAATAGATGTAGCAGTGGCTTGATGGAAACCCAGAGTCTTTACTTGATCCAGGATGTGTGATGTA…	19496
Pbalsamifera	529	[A/G]	G:G	G	ATATATATTGTCTGCTAATACACGACCTATTAATGTTTGAATAAAAATTCTTTCCGGTATCATTCCATTTCGAGAACTCACAGAAATCCCTCGGGTGGTGCCACAGTCTGTTCTACGTACAACAATGTGTTGAACTACTTCAACAAGTCTGCGCGTAAGATATCCAGCATCTGATGTTCGTACAGCAGTATCCACAACTCCTTTTCGGGCTCCATAGCAAGAAATGATATATTCTGTTAAAGACAATCCTTCCCGTAGATT	CTTTGAATGGGTAAATCAATCATTTGTCCTTGTGGATCCGACATTAATCCTCTCATACCTACTAATTGGTGTACTTGAGATGCATTTCCCCTAGCTCCCGAAAAGGACATTATATGGACTGGATTAAAGGGTTCCGTCATCCTAAAATTCGGATTCATTTCTTGTCGCAAATATTCACTTGTAGCATACCATATCTCAATGGATTGACGTAATTTTTCTATCGCGTGTACATTTCCATAATGATGGTGTTTTTCCAAAATCAAACTTTGTTGTTCAGCATCTTGGACTAGCCATCCTTTCGAAGGTATTGTTAAAAGATCATCAATTCCTAATGAAATAGATGTAGCAGTGGCTTGATGGAAACCCAGAGTCTTTACTTGATCCAGGATGTGTGATGTA…	19496
Palba	529	[A/G]	G:G	G	ATATATATTGTCTGCTAATACACGACCTATTAATGTTTGAATAAAAATTCTTTCCGGTATCATTCCATTTCGAGAACTCACAGAAATCCCTCGGGTGGTGCCACAGTCTGTTCTACGTACAACAATGTGTTGAACTACTTCAACAAGTCTGCGCGTAAGATATCCAGCATCTGATGTTCGTACAGCAGTATCCACAACTCCTTTTCGGGCTCCATAGCAAGAAATGATATATTCTGTTAAAGACAATCCTTCCCGTAGATT	CTTTGAATGGGTAAATCAATCATTTGTCCTTGTGGATCCGACATTAATCCTCTCATACCTACTAATTGGTGTACTTGAGATGCATTTCCCCTAGCTCCCGAAAAGGACATTATATGGACTGGATTAAAGGGTTCCGTCATCCTAAAATTCGGATTCATTTCTTGTCGCAAATATTCACTTGTAGCATACCATATCTCAATGGATTGACGTAATTTTTCTATCGCGTGTACATTTCCATAATGATGGTGTTTTTCCAAAATCAAACTTTGTTGTTCAGCATCTTGGACTAGCCATCCTTTCGAAGGTATTGTTAAAAGATCATCAATTCCTAATGAAATAGATGTAGCAGTGGCTTGATGGAAACCCAGAGTCTTTACTTGATCCAGGATGTGTGATGTA…	19496
PtremulaW52	540	[A/G]	G:G	G	ATTTCTCGATAAAGATAAATATG	CCAACAGTGGTTCGAATGTATATAGAAAGAATTTTTTTTTTTATA	20254
Ptremula717	540	[A/G]	G:G	G	ATTTCTCGATAAAGATAAATATG	CCAACAGTGGTTCGAATGTATATAGAAAGAATTTTTTTTTTTATA	20254
Pyunnanensis	540	[A/G]	A:A	A	ATTTCTCGATAAAGATAAATATG	CCAACAGTGGTTCGAATGTATATAGAAAGAATTTTTTTTTTTATA	20254
Pfremontii	540	[A/G]	A:A	A	ATTTCTCGATAAAGATAAATATG	CCAACAGTGGTTCGAATGTATATAGAAAGAATTTTTTTTTTTATA	20254
Peuphratica	540	[A/G]	A:A	A	ATTTCTCGATAAAGATAAATATG	CCAACAGTGGTTCGAATGTATATAGAAAGAATTTTTTTTTTTATA	20254
Pcathayana	540	[A/G]	A:A	A	ATTTCTCGATAAAGATAAATATG	CCAACAGTGGTTCGAATGTATATAGAAAGAATTTTTTTTTTTATA	20254
Ptrichocarpa	540	[A/G]	A:A	A	ATTTCTCGATAAAGATAAATATG	CCAACAGTGGTTCGAATGTATATAGAAAGAATTTTTTTTTTTATA	20254
Pbalsamifera	540	[A/G]	A:A	A	ATTTCTCGATAAAGATAAATATG	CCAACAGTGGTTCGAATGTATATAGAAAGAATTTTTTTTTTTATA	20254
Palba	540	[A/G]	A:A	A	ATTTCTCGATAAAGATAAATATG	CCAACAGTGGTTCGAATGTATATAGAAAGAATTTTTTTTTTTATA	20254
PtremulaW52	544	[A/C]	C:C	C	GGGCTCTCTAAATTGATTCTTTTCTGGCGATAAGCTCCAATTGCATCATAGGAATTACAAAAAAAGGGTTCTTTTATATACTTATCCTTATTAGCATTAGCGTC	ATTTTTTCATTTTGAAAATTTCTGCAATTAAACGGATTATACCTATTTGCGCAAATACCTCGACGATTCCCGCTTGTTAATACATAGAGCCCCATAAGCATATCTTGAGTTGGTACGGAAATGGGATCTCCGATAGCTGGAGACAAGAGATTCATATGAGAAAACATAAGTAAACGAGCCTCCGCTTGAGCCTCCAACGATAAAGGTACATGAACAGCCATTTGATCCCCATCAAAATCTGCATTGAATCCCTTACGAACTAATGGATGTAAACAAATAGCACGTCCTTCCACTAAAATGGGTTGGAATGCCTGTATGCCTAATCTATGCAGAGTAGGCGCTCTATTCAGCAATATAGGATGTCC	20527
Ptremula717	544	[A/C]	C:C	C	GGGCTCTCTAAATTGATTCTTTTCTGGCGATAAGCTCCAATTGCATCATAGGAATTACAAAAAAAGGGTTCTTTTATATACTTATCCTTATTAGCATTAGCGTC	ATTTTTTCATTTTGAAAATTTCTGCAATTAAACGGATTATACCTATTTGCGCAAATACCTCGACGATTCCCGCTTGTTAATACATAGAGCCCCATAAGCATATCTTGAGTTGGTACGGAAATGGGATCTCCGATAGCTGGAGACAAGAGATTCATATGAGAAAACATAAGTAAACGAGCCTCCGCTTGAGCCTCCAACGATAAAGGTACATGAACAGCCATTTGATCCCCATCAAAATCTGCATTGAATCCCTTACGAACTAATGGATGTAAACAAATAGCACGTCCTTCCACTAAAATGGGTTGGAATGCCTGTATGCCTAATCTATGCAGAGTAGGCGCTCTATTCAGCAATATAGGATGTCC	20527
Pyunnanensis	544	[A/C]	A:A	A	GGGCTCTCTAAATTGATTCTTTTCTGGCGATAAGCTCCAATTGCATCATAGGAATTACAAAAAAAGGGTTCTTTTATATACTTATCCTTATTAGCATTAGCGTC	ATTTTTTCATTTTGAAAATTTCTGCAATTAAACGGATTATACCTATTTGCGCAAATACCTCGACGATTCCCGCTTGTTAATACATAGAGCCCCATAAGCATATCTTGAGTTGGTACGGAAATGGGATCTCCGATAGCTGGAGACAAGAGATTCATATGAGAAAACATAAGTAAACGAGCCTCCGCTTGAGCCTCCAACGATAAAGGTACATGAACAGCCATTTGATCCCCATCAAAATCTGCATTGAATCCCTTACGAACTAATGGATGTAAACAAATAGCACGTCCTTCCACTAAAATGGGTTGGAATGCCTGTATGCCTAATCTATGCAGAGTAGGCGCTCTATTCAGCAATATAGGATGTCC	20527
Pfremontii	544	[A/C]	A:A	A	GGGCTCTCTAAATTGATTCTTTTCTGGCGATAAGCTCCAATTGCATCATAGGAATTACAAAAAAAGGGTTCTTTTATATACTTATCCTTATTAGCATTAGCGTC	ATTTTTTCATTTTGAAAATTTCTGCAATTAAACGGATTATACCTATTTGCGCAAATACCTCGACGATTCCCGCTTGTTAATACATAGAGCCCCATAAGCATATCTTGAGTTGGTACGGAAATGGGATCTCCGATAGCTGGAGACAAGAGATTCATATGAGAAAACATAAGTAAACGAGCCTCCGCTTGAGCCTCCAACGATAAAGGTACATGAACAGCCATTTGATCCCCATCAAAATCTGCATTGAATCCCTTACGAACTAATGGATGTAAACAAATAGCACGTCCTTCCACTAAAATGGGTTGGAATGCCTGTATGCCTAATCTATGCAGAGTAGGCGCTCTATTCAGCAATATAGGATGTCC	20527
Peuphratica	544	[A/C]	A:A	A	GGGCTCTCTAAATTGATTCTTTTCTGGCGATAAGCTCCAATTGCATCATAGGAATTACAAAAAAAGGGTTCTTTTATATACTTATCCTTATTAGCATTAGCGTC	ATTTTTTCATTTTGAAAATTTCTGCAATTAAACGGATTATACCTATTTGCGCAAATACCTCGACGATTCCCGCTTGTTAATACATAGAGCCCCATAAGCATATCTTGAGTTGGTACGGAAATGGGATCTCCGATAGCTGGAGACAAGAGATTCATATGAGAAAACATAAGTAAACGAGCCTCCGCTTGAGCCTCCAACGATAAAGGTACATGAACAGCCATTTGATCCCCATCAAAATCTGCATTGAATCCCTTACGAACTAATGGATGTAAACAAATAGCACGTCCTTCCACTAAAATGGGTTGGAATGCCTGTATGCCTAATCTATGCAGAGTAGGCGCTCTATTCAGCAATATAGGATGTCC	20527
Pcathayana	544	[A/C]	A:A	A	GGGCTCTCTAAATTGATTCTTTTCTGGCGATAAGCTCCAATTGCATCATAGGAATTACAAAAAAAGGGTTCTTTTATATACTTATCCTTATTAGCATTAGCGTC	ATTTTTTCATTTTGAAAATTTCTGCAATTAAACGGATTATACCTATTTGCGCAAATACCTCGACGATTCCCGCTTGTTAATACATAGAGCCCCATAAGCATATCTTGAGTTGGTACGGAAATGGGATCTCCGATAGCTGGAGACAAGAGATTCATATGAGAAAACATAAGTAAACGAGCCTCCGCTTGAGCCTCCAACGATAAAGGTACATGAACAGCCATTTGATCCCCATCAAAATCTGCATTGAATCCCTTACGAACTAATGGATGTAAACAAATAGCACGTCCTTCCACTAAAATGGGTTGGAATGCCTGTATGCCTAATCTATGCAGAGTAGGCGCTCTATTCAGCAATATAGGATGTCC	20527
Ptrichocarpa	544	[A/C]	A:A	A	GGGCTCTCTAAATTGATTCTTTTCTGGCGATAAGCTCCAATTGCATCATAGGAATTACAAAAAAAGGGTTCTTTTATATACTTATCCTTATTAGCATTAGCGTC	ATTTTTTCATTTTGAAAATTTCTGCAATTAAACGGATTATACCTATTTGCGCAAATACCTCGACGATTCCCGCTTGTTAATACATAGAGCCCCATAAGCATATCTTGAGTTGGTACGGAAATGGGATCTCCGATAGCTGGAGACAAGAGATTCATATGAGAAAACATAAGTAAACGAGCCTCCGCTTGAGCCTCCAACGATAAAGGTACATGAACAGCCATTTGATCCCCATCAAAATCTGCATTGAATCCCTTACGAACTAATGGATGTAAACAAATAGCACGTCCTTCCACTAAAATGGGTTGGAATGCCTGTATGCCTAATCTATGCAGAGTAGGCGCTCTATTCAGCAATATAGGATGTCC	20527
Pbalsamifera	544	[A/C]	A:A	A	GGGCTCTCTAAATTGATTCTTTTCTGGCGATAAGCTCCAATTGCATCATAGGAATTACAAAAAAAGGGTTCTTTTATATACTTATCCTTATTAGCATTAGCGTC	ATTTTTTCATTTTGAAAATTTCTGCAATTAAACGGATTATACCTATTTGCGCAAATACCTCGACGATTCCCGCTTGTTAATACATAGAGCCCCATAAGCATATCTTGAGTTGGTACGGAAATGGGATCTCCGATAGCTGGAGACAAGAGATTCATATGAGAAAACATAAGTAAACGAGCCTCCGCTTGAGCCTCCAACGATAAAGGTACATGAACAGCCATTTGATCCCCATCAAAATCTGCATTGAATCCCTTACGAACTAATGGATGTAAACAAATAGCACGTCCTTCCACTAAAATGGGTTGGAATGCCTGTATGCCTAATCTATGCAGAGTAGGCGCTCTATTCAGCAATATAGGATGTCC	20527
Palba	544	[A/C]	A:A	A	GGGCTCTCTAAATTGATTCTTTTCTGGCGATAAGCTCCAATTGCATCATAGGAATTACAAAAAAAGGGTTCTTTTATATACTTATCCTTATTAGCATTAGCGTC	ATTTTTTCATTTTGAAAATTTCTGCAATTAAACGGATTATACCTATTTGCGCAAATACCTCGACGATTCCCGCTTGTTAATACATAGAGCCCCATAAGCATATCTTGAGTTGGTACGGAAATGGGATCTCCGATAGCTGGAGACAAGAGATTCATATGAGAAAACATAAGTAAACGAGCCTCCGCTTGAGCCTCCAACGATAAAGGTACATGAACAGCCATTTGATCCCCATCAAAATCTGCATTGAATCCCTTACGAACTAATGGATGTAAACAAATAGCACGTCCTTCCACTAAAATGGGTTGGAATGCCTGTATGCCTAATCTATGCAGAGTAGGCGCTCTATTCAGCAATATAGGATGTCC	20527
PtremulaW52	572	indel	insertion	insertion	CTAAAATAA		22305
Ptremula717	572	indel	insertion	insertion	CTAAAATAA		22305
Pyunnanensis	572	indel	deletion	deletion	CTAAAATAA		22305
Pfremontii	572	indel	deletion	deletion	CTAAAATAA		22305
Peuphratica	572	indel	deletion	deletion	CTAAAATAA		22305
Pcathayana	572	indel	deletion	deletion	CTAAAATAA		22305
Ptrichocarpa	572	indel	deletion	deletion	CTAAAATAA		22305
Pbalsamifera	572	indel	deletion	deletion	CTAAAATAA		22305
Palba	572	indel	deletion	deletion	CTAAAATAA		22305
PtremulaW52	583	[C/G]	G:G	G	GTTTTCACGAGGTACAACTAGAAATTCCTA	TTATTTGTTACTGAATCGACCATAGACCAATTCCACTTTTATTGGGGAGTATTTAATACATCCATAATTCTGAGCTTCA	22412
Ptremula717	583	[C/G]	G:G	G	GTTTTCACGAGGTACAACTAGAAATTCCTA	TTATTTGTTACTGAATCGACCATAGACCAATTCCACTTTTATTGGGGAGTATTTAATACATCCATAATTCTGAGCTTCA	22412
Pyunnanensis	583	[C/G]	C:C	C	GTTTTCACGAGGTACAACTAGAAATTCCTA	TTATTTGTTACTGAATCGACCATAGACCAATTCCACTTTTATTGGGGAGTATTTAATACATCCATAATTCTGAGCTTCA	22412
Pfremontii	583	[C/G]	C:C	C	GTTTTCACGAGGTACAACTAGAAATTCCTA	TTATTTGTTACTGAATCGACCATAGACCAATTCCACTTTTATTGGGGAGTATTTAATACATCCATAATTCTGAGCTTCA	22412
Peuphratica	583	[C/G]	C:C	C	GTTTTCACGAGGTACAACTAGAAATTCCTA	TTATTTGTTACTGAATCGACCATAGACCAATTCCACTTTTATTGGGGAGTATTTAATACATCCATAATTCTGAGCTTCA	22412
Pcathayana	583	[C/G]	C:C	C	GTTTTCACGAGGTACAACTAGAAATTCCTA	TTATTTGTTACTGAATCGACCATAGACCAATTCCACTTTTATTGGGGAGTATTTAATACATCCATAATTCTGAGCTTCA	22412
Ptrichocarpa	583	[C/G]	C:C	C	GTTTTCACGAGGTACAACTAGAAATTCCTA	TTATTTGTTACTGAATCGACCATAGACCAATTCCACTTTTATTGGGGAGTATTTAATACATCCATAATTCTGAGCTTCA	22412
Pbalsamifera	583	[C/G]	C:C	C	GTTTTCACGAGGTACAACTAGAAATTCCTA	TTATTTGTTACTGAATCGACCATAGACCAATTCCACTTTTATTGGGGAGTATTTAATACATCCATAATTCTGAGCTTCA	22412
Palba	583	[C/G]	C:C	C	GTTTTCACGAGGTACAACTAGAAATTCCTA	TTATTTGTTACTGAATCGACCATAGACCAATTCCACTTTTATTGGGGAGTATTTAATACATCCATAATTCTGAGCTTCA	22412
PtremulaW52	598	[A/G]	A:A	A	CTTCCAGCGACTTTATCCCCTACTTTGATTTCACGTTTCTGTAAAATATATACGCGAATTGTTTCTGGATTATAACTGGAACCCCCTTTTTTCTGGATCCATCTCACATCAATAACTCGACCCCTACC	CCTGTAGGTAGTTTTAGACAAGTTTCCTTTGAAGTAGATACTTGAATGCCCAGTATGGCTCGTAATAATCTATCTTCGGGGGCATACGATGATTCTTTCGCCAATTGAGGCGTTAATTTACCTATTAAAATATCGCCTGTCTCTACCCAAGATCCCAGCATCACAATTCCGTTTTTGTCTAAATTTCGGAGTAAATGGGCTTCTAGATGCGGTATTTCGTTAGTGATCCTTTCGGGGCCTTGGCTTGTCACATGAGTCTGAATTTCGTATTTCCGTATGTGAAAAGAAGTATAAACATCTTCATATACCAGACGTTCGCTAATGAGTACCGCATCTTCAAAATTGTAGCCTTCCCATGGCATATAAGCTACTAATATGTTTTTGCCCAAGGCGAGTTCG…	23933
Ptremula717	598	[A/G]	A:A	A	CTTCCAGCGACTTTATCCCCTACTTTGATTTCACGTTTCTGTAAAATATATACGCGAATTGTTTCTGGATTATAACTGGAACCCCCTTTTTTCTGGATCCATCTCACATCAATAACTCGACCCCTACC	CCTGTAGGTAGTTTTAGACAAGTTTCCTTTGAAGTAGATACTTGAATGCCCAGTATGGCTCGTAATAATCTATCTTCGGGGGCATACGATGATTCTTTCGCCAATTGAGGCGTTAATTTACCTATTAAAATATCGCCTGTCTCTACCCAAGATCCCAGCATCACAATTCCGTTTTTGTCTAAATTTCGGAGTAAATGGGCTTCTAGATGCGGTATTTCGTTAGTGATCCTTTCGGGGCCTTGGCTTGTCACATGAGTCTGAATTTCGTATTTCCGTATGTGAAAAGAAGTATAAACATCTTCATATACCAGACGTTCGCTAATGAGTACCGCATCTTCAAAATTGTAGCCTTCCCATGGCATATAAGCTACTAATATGTTTTTGCCCAAGGCGAGTTCG…	23933
Pyunnanensis	598	[A/G]	G:G	G	CTTCCAGCGACTTTATCCCCTACTTTGATTTCACGTTTCTGTAAAATATATACGCGAATTGTTTCTGGATTATAACTGGAACCCCCTTTTTTCTGGATCCATCTCACATCAATAACTCGACCCCTACC	CCTGTAGGTAGTTTTAGACAAGTTTCCTTTGAAGTAGATACTTGAATGCCCAGTATGGCTCGTAATAATCTATCTTCGGGGGCATACGATGATTCTTTCGCCAATTGAGGCGTTAATTTACCTATTAAAATATCGCCTGTCTCTACCCAAGATCCCAGCATCACAATTCCGTTTTTGTCTAAATTTCGGAGTAAATGGGCTTCTAGATGCGGTATTTCGTTAGTGATCCTTTCGGGGCCTTGGCTTGTCACATGAGTCTGAATTTCGTATTTCCGTATGTGAAAAGAAGTATAAACATCTTCATATACCAGACGTTCGCTAATGAGTACCGCATCTTCAAAATTGTAGCCTTCCCATGGCATATAAGCTACTAATATGTTTTTGCCCAAGGCGAGTTCG…	23933
Pfremontii	598	[A/G]	G:G	G	CTTCCAGCGACTTTATCCCCTACTTTGATTTCACGTTTCTGTAAAATATATACGCGAATTGTTTCTGGATTATAACTGGAACCCCCTTTTTTCTGGATCCATCTCACATCAATAACTCGACCCCTACC	CCTGTAGGTAGTTTTAGACAAGTTTCCTTTGAAGTAGATACTTGAATGCCCAGTATGGCTCGTAATAATCTATCTTCGGGGGCATACGATGATTCTTTCGCCAATTGAGGCGTTAATTTACCTATTAAAATATCGCCTGTCTCTACCCAAGATCCCAGCATCACAATTCCGTTTTTGTCTAAATTTCGGAGTAAATGGGCTTCTAGATGCGGTATTTCGTTAGTGATCCTTTCGGGGCCTTGGCTTGTCACATGAGTCTGAATTTCGTATTTCCGTATGTGAAAAGAAGTATAAACATCTTCATATACCAGACGTTCGCTAATGAGTACCGCATCTTCAAAATTGTAGCCTTCCCATGGCATATAAGCTACTAATATGTTTTTGCCCAAGGCGAGTTCG…	23933
Peuphratica	598	[A/G]	G:G	G	CTTCCAGCGACTTTATCCCCTACTTTGATTTCACGTTTCTGTAAAATATATACGCGAATTGTTTCTGGATTATAACTGGAACCCCCTTTTTTCTGGATCCATCTCACATCAATAACTCGACCCCTACC	CCTGTAGGTAGTTTTAGACAAGTTTCCTTTGAAGTAGATACTTGAATGCCCAGTATGGCTCGTAATAATCTATCTTCGGGGGCATACGATGATTCTTTCGCCAATTGAGGCGTTAATTTACCTATTAAAATATCGCCTGTCTCTACCCAAGATCCCAGCATCACAATTCCGTTTTTGTCTAAATTTCGGAGTAAATGGGCTTCTAGATGCGGTATTTCGTTAGTGATCCTTTCGGGGCCTTGGCTTGTCACATGAGTCTGAATTTCGTATTTCCGTATGTGAAAAGAAGTATAAACATCTTCATATACCAGACGTTCGCTAATGAGTACCGCATCTTCAAAATTGTAGCCTTCCCATGGCATATAAGCTACTAATATGTTTTTGCCCAAGGCGAGTTCG…	23933
Pcathayana	598	[A/G]	G:G	G	CTTCCAGCGACTTTATCCCCTACTTTGATTTCACGTTTCTGTAAAATATATACGCGAATTGTTTCTGGATTATAACTGGAACCCCCTTTTTTCTGGATCCATCTCACATCAATAACTCGACCCCTACC	CCTGTAGGTAGTTTTAGACAAGTTTCCTTTGAAGTAGATACTTGAATGCCCAGTATGGCTCGTAATAATCTATCTTCGGGGGCATACGATGATTCTTTCGCCAATTGAGGCGTTAATTTACCTATTAAAATATCGCCTGTCTCTACCCAAGATCCCAGCATCACAATTCCGTTTTTGTCTAAATTTCGGAGTAAATGGGCTTCTAGATGCGGTATTTCGTTAGTGATCCTTTCGGGGCCTTGGCTTGTCACATGAGTCTGAATTTCGTATTTCCGTATGTGAAAAGAAGTATAAACATCTTCATATACCAGACGTTCGCTAATGAGTACCGCATCTTCAAAATTGTAGCCTTCCCATGGCATATAAGCTACTAATATGTTTTTGCCCAAGGCGAGTTCG…	23933
Ptrichocarpa	598	[A/G]	G:G	G	CTTCCAGCGACTTTATCCCCTACTTTGATTTCACGTTTCTGTAAAATATATACGCGAATTGTTTCTGGATTATAACTGGAACCCCCTTTTTTCTGGATCCATCTCACATCAATAACTCGACCCCTACC	CCTGTAGGTAGTTTTAGACAAGTTTCCTTTGAAGTAGATACTTGAATGCCCAGTATGGCTCGTAATAATCTATCTTCGGGGGCATACGATGATTCTTTCGCCAATTGAGGCGTTAATTTACCTATTAAAATATCGCCTGTCTCTACCCAAGATCCCAGCATCACAATTCCGTTTTTGTCTAAATTTCGGAGTAAATGGGCTTCTAGATGCGGTATTTCGTTAGTGATCCTTTCGGGGCCTTGGCTTGTCACATGAGTCTGAATTTCGTATTTCCGTATGTGAAAAGAAGTATAAACATCTTCATATACCAGACGTTCGCTAATGAGTACCGCATCTTCAAAATTGTAGCCTTCCCATGGCATATAAGCTACTAATATGTTTTTGCCCAAGGCGAGTTCG…	23933
Pbalsamifera	598	[A/G]	G:G	G	CTTCCAGCGACTTTATCCCCTACTTTGATTTCACGTTTCTGTAAAATATATACGCGAATTGTTTCTGGATTATAACTGGAACCCCCTTTTTTCTGGATCCATCTCACATCAATAACTCGACCCCTACC	CCTGTAGGTAGTTTTAGACAAGTTTCCTTTGAAGTAGATACTTGAATGCCCAGTATGGCTCGTAATAATCTATCTTCGGGGGCATACGATGATTCTTTCGCCAATTGAGGCGTTAATTTACCTATTAAAATATCGCCTGTCTCTACCCAAGATCCCAGCATCACAATTCCGTTTTTGTCTAAATTTCGGAGTAAATGGGCTTCTAGATGCGGTATTTCGTTAGTGATCCTTTCGGGGCCTTGGCTTGTCACATGAGTCTGAATTTCGTATTTCCGTATGTGAAAAGAAGTATAAACATCTTCATATACCAGACGTTCGCTAATGAGTACCGCATCTTCAAAATTGTAGCCTTCCCATGGCATATAAGCTACTAATATGTTTTTGCCCAAGGCGAGTTCG…	23933
Palba	598	[A/G]	G:G	G	CTTCCAGCGACTTTATCCCCTACTTTGATTTCACGTTTCTGTAAAATATATACGCGAATTGTTTCTGGATTATAACTGGAACCCCCTTTTTTCTGGATCCATCTCACATCAATAACTCGACCCCTACC	CCTGTAGGTAGTTTTAGACAAGTTTCCTTTGAAGTAGATACTTGAATGCCCAGTATGGCTCGTAATAATCTATCTTCGGGGGCATACGATGATTCTTTCGCCAATTGAGGCGTTAATTTACCTATTAAAATATCGCCTGTCTCTACCCAAGATCCCAGCATCACAATTCCGTTTTTGTCTAAATTTCGGAGTAAATGGGCTTCTAGATGCGGTATTTCGTTAGTGATCCTTTCGGGGCCTTGGCTTGTCACATGAGTCTGAATTTCGTATTTCCGTATGTGAAAAGAAGTATAAACATCTTCATATACCAGACGTTCGCTAATGAGTACCGCATCTTCAAAATTGTAGCCTTCCCATGGCATATAAGCTACTAATATGTTTTTGCCCAAGGCGAGTTCG…	23933
PtremulaW52	618	indel	insertion	insertion	TCCCATTATTGGATCGTTTTTCATCCAATTAT	ATGGATCGATCAGCACTGATGGAATTGCTATTCTGTTTACAGAATCACATAAAATTTTATCTAACT	26335
Ptremula717	618	indel	insertion	insertion	TCCCATTATTGGATCGTTTTTCATCCAATTAT	ATGGATCGATCAGCACTGATGGAATTGCTATTCTGTTTACAGAATCACATAAAATTTTATCTAACT	26335
Pyunnanensis	618	indel	deletion	deletion	TCCCATTATTGGATCGTTTTTCATCCAATTAT	ATGGATCGATCAGCACTGATGGAATTGCTATTCTGTTTACAGAATCACATAAAATTTTATCTAACT	26335
Pfremontii	618	indel	deletion	deletion	TCCCATTATTGGATCGTTTTTCATCCAATTAT	ATGGATCGATCAGCACTGATGGAATTGCTATTCTGTTTACAGAATCACATAAAATTTTATCTAACT	26335
Peuphratica	618	indel	deletion	deletion	TCCCATTATTGGATCGTTTTTCATCCAATTAT	ATGGATCGATCAGCACTGATGGAATTGCTATTCTGTTTACAGAATCACATAAAATTTTATCTAACT	26335
Pcathayana	618	indel	deletion	deletion	TCCCATTATTGGATCGTTTTTCATCCAATTAT	ATGGATCGATCAGCACTGATGGAATTGCTATTCTGTTTACAGAATCACATAAAATTTTATCTAACT	26335
Ptrichocarpa	618	indel	deletion	deletion	TCCCATTATTGGATCGTTTTTCATCCAATTAT	ATGGATCGATCAGCACTGATGGAATTGCTATTCTGTTTACAGAATCACATAAAATTTTATCTAACT	26335
Pbalsamifera	618	indel	deletion	deletion	TCCCATTATTGGATCGTTTTTCATCCAATTAT	ATGGATCGATCAGCACTGATGGAATTGCTATTCTGTTTACAGAATCACATAAAATTTTATCTAACT	26335
Palba	618	indel	deletion	deletion	TCCCATTATTGGATCGTTTTTCATCCAATTAT	ATGGATCGATCAGCACTGATGGAATTGCTATTCTGTTTACAGAATCACATAAAATTTTATCTAACT	26335
PtremulaW52	635	[A/T]	A:A	A	GAGATAT	T	26780
Ptremula717	635	[A/T]	A:A	A	GAGATAT	T	26780
Pyunnanensis	635	[A/T]	T:T	T	GAGATAT	T	26780
Pfremontii	635	[A/T]	T:T	T	GAGATAT	T	26780
Peuphratica	635	[A/T]	T:T	T	GAGATAT	T	26780
Pcathayana	635	[A/T]	T:T	T	GAGATAT	T	26780
Ptrichocarpa	635	[A/T]	T:T	T	GAGATAT	T	26780
Pbalsamifera	635	[A/T]	T:T	T	GAGATAT	T	26780
Palba	635	[A/T]	T:T	T	GAGATAT	T	26780
PtremulaW52	636	[A/T]	A:A	A	T	T	26782
Ptremula717	636	[A/T]	A:A	A	T	T	26782
Pyunnanensis	636	[A/T]	T:T	T	T	T	26782
Pfremontii	636	[A/T]	T:T	T	T	T	26782
Peuphratica	636	[A/T]	T:T	T	T	T	26782
Pcathayana	636	[A/T]	T:T	T	T	T	26782
Ptrichocarpa	636	[A/T]	T:T	T	T	T	26782
Pbalsamifera	636	[A/T]	T:T	T	T	T	26782
Palba	636	[A/T]	T:T	T	T	T	26782
PtremulaW52	652	[A/G]	A:A	A	GATA	TTAGATATCCATTTT	27093
Ptremula717	652	[A/G]	A:A	A	GATA	TTAGATATCCATTTT	27093
Pyunnanensis	652	[A/G]	G:G	G	GATA	TTAGATATCCATTTT	27093
Pfremontii	652	[A/G]	G:G	G	GATA	TTAGATATCCATTTT	27093
Peuphratica	652	[A/G]	G:G	G	GATA	TTAGATATCCATTTT	27093
Pcathayana	652	[A/G]	G:G	G	GATA	TTAGATATCCATTTT	27093
Ptrichocarpa	652	[A/G]	G:G	G	GATA	TTAGATATCCATTTT	27093
Pbalsamifera	652	[A/G]	G:G	G	GATA	TTAGATATCCATTTT	27093
Palba	652	[A/G]	G:G	G	GATA	TTAGATATCCATTTT	27093
PtremulaW52	653	[A/T/G]	A:A	A	TTAGATATCCATTTT	ATTTTCTTATATCATTCGGGAAATACAATTTTAGATTCAAATTTAGATTCAAATTCGAGAATC	27109
Ptremula717	653	[A/T/G]	A:A	A	TTAGATATCCATTTT	ATTTTCTTATATCATTCGGGAAATACAATTTTAGATTCAAATTTAGATTCAAATTCGAGAATC	27109
Pyunnanensis	653	[A/T/G]	T:T	T	TTAGATATCCATTTT	ATTTTCTTATATCATTCGGGAAATACAATTTTAGATTCAAATTTAGATTCAAATTCGAGAATC	27109
Pfremontii	653	[A/T/G]	G:G	G	TTAGATATCCATTTT	ATTTTCTTATATCATTCGGGAAATACAATTTTAGATTCAAATTTAGATTCAAATTCGAGAATC	27109
Peuphratica	653	[A/T/G]	G:G	G	TTAGATATCCATTTT	ATTTTCTTATATCATTCGGGAAATACAATTTTAGATTCAAATTTAGATTCAAATTCGAGAATC	27109
Pcathayana	653	[A/T/G]	G:G	G	TTAGATATCCATTTT	ATTTTCTTATATCATTCGGGAAATACAATTTTAGATTCAAATTTAGATTCAAATTCGAGAATC	27109
Ptrichocarpa	653	[A/T/G]	T:T	T	TTAGATATCCATTTT	ATTTTCTTATATCATTCGGGAAATACAATTTTAGATTCAAATTTAGATTCAAATTCGAGAATC	27109
Pbalsamifera	653	[A/T/G]	T:T	T	TTAGATATCCATTTT	ATTTTCTTATATCATTCGGGAAATACAATTTTAGATTCAAATTTAGATTCAAATTCGAGAATC	27109
Palba	653	[A/T/G]	T:T	T	TTAGATATCCATTTT	ATTTTCTTATATCATTCGGGAAATACAATTTTAGATTCAAATTTAGATTCAAATTCGAGAATC	27109
PtremulaW52	694	[A/T/C]	T:T	T	GTCTATTTTTTATTTCTATTGCCTTGGCGACATGGCCGAGTGGTAAGGCGGGGGACTGCAAATCCTTTTTCCCCAGTTCAAATCCGGGTGTCGCCTGATCAACAAAAGACGCGAAATACCTTATT		27650
Ptremula717	694	[A/T/C]	T:T	T	GTCTATTTTTTATTTCTATTGCCTTGGCGACATGGCCGAGTGGTAAGGCGGGGGACTGCAAATCCTTTTTCCCCAGTTCAAATCCGGGTGTCGCCTGATCAACAAAAGACGCGAAATACCTTATT		27650
Pyunnanensis	694	[A/T/C]	C:C	C	GTCTATTTTTTATTTCTATTGCCTTGGCGACATGGCCGAGTGGTAAGGCGGGGGACTGCAAATCCTTTTTCCCCAGTTCAAATCCGGGTGTCGCCTGATCAACAAAAGACGCGAAATACCTTATT		27650
Pfremontii	694	[A/T/C]	C:C	C	GTCTATTTTTTATTTCTATTGCCTTGGCGACATGGCCGAGTGGTAAGGCGGGGGACTGCAAATCCTTTTTCCCCAGTTCAAATCCGGGTGTCGCCTGATCAACAAAAGACGCGAAATACCTTATT		27650
Peuphratica	694	[A/T/C]	C:C	C	GTCTATTTTTTATTTCTATTGCCTTGGCGACATGGCCGAGTGGTAAGGCGGGGGACTGCAAATCCTTTTTCCCCAGTTCAAATCCGGGTGTCGCCTGATCAACAAAAGACGCGAAATACCTTATT		27650
Pcathayana	694	[A/T/C]	C:C	C	GTCTATTTTTTATTTCTATTGCCTTGGCGACATGGCCGAGTGGTAAGGCGGGGGACTGCAAATCCTTTTTCCCCAGTTCAAATCCGGGTGTCGCCTGATCAACAAAAGACGCGAAATACCTTATT		27650
Ptrichocarpa	694	[A/T/C]	C:C	C	GTCTATTTTTTATTTCTATTGCCTTGGCGACATGGCCGAGTGGTAAGGCGGGGGACTGCAAATCCTTTTTCCCCAGTTCAAATCCGGGTGTCGCCTGATCAACAAAAGACGCGAAATACCTTATT		27650
Pbalsamifera	694	[A/T/C]	A:A	A	GTCTATTTTTTATTTCTATTGCCTTGGCGACATGGCCGAGTGGTAAGGCGGGGGACTGCAAATCCTTTTTCCCCAGTTCAAATCCGGGTGTCGCCTGATCAACAAAAGACGCGAAATACCTTATT		27650
Palba	694	[A/T/C]	C:C	C	GTCTATTTTTTATTTCTATTGCCTTGGCGACATGGCCGAGTGGTAAGGCGGGGGACTGCAAATCCTTTTTCCCCAGTTCAAATCCGGGTGTCGCCTGATCAACAAAAGACGCGAAATACCTTATT		27650
PtremulaW52	706	indel	insertion	insertion			27874
Ptremula717	706	indel	insertion	insertion			27874
Pyunnanensis	706	indel	deletion	deletion			27874
Pfremontii	706	indel	deletion	deletion			27874
Peuphratica	706	indel	deletion	deletion			27874
Pcathayana	706	indel	deletion	deletion			27874
Ptrichocarpa	706	indel	deletion	deletion			27874
Pbalsamifera	706	indel	deletion	deletion			27874
Palba	706	indel	deletion	deletion			27874
PtremulaW52	709	[A/T]	T:T	T	TATTATT		27904
Ptremula717	709	[A/T]	T:T	T	TATTATT		27904
Pyunnanensis	709	[A/T]	A:A	A	TATTATT		27904
Pfremontii	709	[A/T]	A:A	A	TATTATT		27904
Peuphratica	709	[A/T]	A:A	A	TATTATT		27904
Pcathayana	709	[A/T]	A:A	A	TATTATT		27904
Ptrichocarpa	709	[A/T]	A:A	A	TATTATT		27904
Pbalsamifera	709	[A/T]	A:A	A	TATTATT		27904
Palba	709	[A/T]	A:A	A	TATTATT		27904
PtremulaW52	732	[T/C]	T:T	T	GAATG	TAAAAAAA	28906
Ptremula717	732	[T/C]	T:T	T	GAATG	TAAAAAAA	28906
Pyunnanensis	732	[T/C]	C:C	C	GAATG	TAAAAAAA	28906
Pfremontii	732	[T/C]	C:C	C	GAATG	TAAAAAAA	28906
Peuphratica	732	[T/C]	C:C	C	GAATG	TAAAAAAA	28906
Pcathayana	732	[T/C]	C:C	C	GAATG	TAAAAAAA	28906
Ptrichocarpa	732	[T/C]	C:C	C	GAATG	TAAAAAAA	28906
Pbalsamifera	732	[T/C]	C:C	C	GAATG	TAAAAAAA	28906
Palba	732	[T/C]	C:C	C	GAATG	TAAAAAAA	28906
PtremulaW52	739	indel	insertion	insertion		CTTTTCATTGATTTGATTATTTCAATGGATTC	28977
Ptremula717	739	indel	insertion	insertion		CTTTTCATTGATTTGATTATTTCAATGGATTC	28977
Pyunnanensis	739	indel	deletion	deletion		CTTTTCATTGATTTGATTATTTCAATGGATTC	28977
Pfremontii	739	indel	deletion	deletion		CTTTTCATTGATTTGATTATTTCAATGGATTC	28977
Peuphratica	739	indel	deletion	deletion		CTTTTCATTGATTTGATTATTTCAATGGATTC	28977
Pcathayana	739	indel	deletion	deletion		CTTTTCATTGATTTGATTATTTCAATGGATTC	28977
Ptrichocarpa	739	indel	deletion	deletion		CTTTTCATTGATTTGATTATTTCAATGGATTC	28977
Pbalsamifera	739	indel	deletion	deletion		CTTTTCATTGATTTGATTATTTCAATGGATTC	28977
Palba	739	indel	deletion	deletion		CTTTTCATTGATTTGATTATTTCAATGGATTC	28977
PtremulaW52	741	indel	insertion	insertion	GGGATTCATATTGAAAATAATC		29033
Ptremula717	741	indel	insertion	insertion	GGGATTCATATTGAAAATAATC		29033
Pyunnanensis	741	indel	deletion	deletion	GGGATTCATATTGAAAATAATC		29033
Pfremontii	741	indel	deletion	deletion	GGGATTCATATTGAAAATAATC		29033
Peuphratica	741	indel	deletion	deletion	GGGATTCATATTGAAAATAATC		29033
Pcathayana	741	indel	deletion	deletion	GGGATTCATATTGAAAATAATC		29033
Ptrichocarpa	741	indel	deletion	deletion	GGGATTCATATTGAAAATAATC		29033
Pbalsamifera	741	indel	deletion	deletion	GGGATTCATATTGAAAATAATC		29033
Palba	741	indel	deletion	deletion	GGGATTCATATTGAAAATAATC		29033
PtremulaW52	744	[T/C]	T:T	T	C	TTTCAACTATTCCAGATTAATTGGAACCAACACAAATCAAACATATGAAGAAAAGAAATCAAATTTGAACCTTAT	29083
Ptremula717	744	[T/C]	T:T	T	C	TTTCAACTATTCCAGATTAATTGGAACCAACACAAATCAAACATATGAAGAAAAGAAATCAAATTTGAACCTTAT	29083
Pyunnanensis	744	[T/C]	C:C	C	C	TTTCAACTATTCCAGATTAATTGGAACCAACACAAATCAAACATATGAAGAAAAGAAATCAAATTTGAACCTTAT	29083
Pfremontii	744	[T/C]	C:C	C	C	TTTCAACTATTCCAGATTAATTGGAACCAACACAAATCAAACATATGAAGAAAAGAAATCAAATTTGAACCTTAT	29083
Peuphratica	744	[T/C]	C:C	C	C	TTTCAACTATTCCAGATTAATTGGAACCAACACAAATCAAACATATGAAGAAAAGAAATCAAATTTGAACCTTAT	29083
Pcathayana	744	[T/C]	C:C	C	C	TTTCAACTATTCCAGATTAATTGGAACCAACACAAATCAAACATATGAAGAAAAGAAATCAAATTTGAACCTTAT	29083
Ptrichocarpa	744	[T/C]	C:C	C	C	TTTCAACTATTCCAGATTAATTGGAACCAACACAAATCAAACATATGAAGAAAAGAAATCAAATTTGAACCTTAT	29083
Pbalsamifera	744	[T/C]	C:C	C	C	TTTCAACTATTCCAGATTAATTGGAACCAACACAAATCAAACATATGAAGAAAAGAAATCAAATTTGAACCTTAT	29083
Palba	744	[T/C]	C:C	C	C	TTTCAACTATTCCAGATTAATTGGAACCAACACAAATCAAACATATGAAGAAAAGAAATCAAATTTGAACCTTAT	29083
PtremulaW52	803	[A/G]	A:A	A	AAATTCT	CTATTTGTACCCCTTTTACAGAAAATGAAGAGATGAATTGATGTATTTTTTTTT	30779
Ptremula717	803	[A/G]	A:A	A	AAATTCT	CTATTTGTACCCCTTTTACAGAAAATGAAGAGATGAATTGATGTATTTTTTTTT	30779
Pyunnanensis	803	[A/G]	G:G	G	AAATTCT	CTATTTGTACCCCTTTTACAGAAAATGAAGAGATGAATTGATGTATTTTTTTTT	30779
Pfremontii	803	[A/G]	G:G	G	AAATTCT	CTATTTGTACCCCTTTTACAGAAAATGAAGAGATGAATTGATGTATTTTTTTTT	30779
Peuphratica	803	[A/G]	G:G	G	AAATTCT	CTATTTGTACCCCTTTTACAGAAAATGAAGAGATGAATTGATGTATTTTTTTTT	30779
Pcathayana	803	[A/G]	G:G	G	AAATTCT	CTATTTGTACCCCTTTTACAGAAAATGAAGAGATGAATTGATGTATTTTTTTTT	30779
Ptrichocarpa	803	[A/G]	G:G	G	AAATTCT	CTATTTGTACCCCTTTTACAGAAAATGAAGAGATGAATTGATGTATTTTTTTTT	30779
Pbalsamifera	803	[A/G]	G:G	G	AAATTCT	CTATTTGTACCCCTTTTACAGAAAATGAAGAGATGAATTGATGTATTTTTTTTT	30779
Palba	803	[A/G]	G:G	G	AAATTCT	CTATTTGTACCCCTTTTACAGAAAATGAAGAGATGAATTGATGTATTTTTTTTT	30779
PtremulaW52	809	[T/G]	T:T	T			30840
Ptremula717	809	[T/G]	T:T	T			30840
Pyunnanensis	809	[T/G]	0	0			30840
Pfremontii	809	[T/G]	0	0			30840
Peuphratica	809	[T/G]	0	0			30840
Pcathayana	809	[T/G]	0	0			30840
Ptrichocarpa	809	[T/G]	0	0			30840
Pbalsamifera	809	[T/G]	0	0			30840
Palba	809	[T/G]	G:G	G			30840
PtremulaW52	825	indel	deletion	deletion			31215
Ptremula717	825	indel	deletion	deletion			31215
Pyunnanensis	825	indel	insertion	insertion			31215
Pfremontii	825	indel	insertion	insertion			31215
Peuphratica	825	indel	insertion	insertion			31215
Pcathayana	825	indel	insertion	insertion			31215
Ptrichocarpa	825	indel	insertion	insertion			31215
Pbalsamifera	825	indel	insertion	insertion			31215
Palba	825	indel	insertion	insertion			31215
PtremulaW52	846	[T/C]	C:C	C	TAGATATGGATTATCCGCATGCTGGCTCATTTCGGAATTGAA	CAAA	31873
Ptremula717	846	[T/C]	C:C	C	TAGATATGGATTATCCGCATGCTGGCTCATTTCGGAATTGAA	CAAA	31873
Pyunnanensis	846	[T/C]	T:T	T	TAGATATGGATTATCCGCATGCTGGCTCATTTCGGAATTGAA	CAAA	31873
Pfremontii	846	[T/C]	T:T	T	TAGATATGGATTATCCGCATGCTGGCTCATTTCGGAATTGAA	CAAA	31873
Peuphratica	846	[T/C]	T:T	T	TAGATATGGATTATCCGCATGCTGGCTCATTTCGGAATTGAA	CAAA	31873
Pcathayana	846	[T/C]	T:T	T	TAGATATGGATTATCCGCATGCTGGCTCATTTCGGAATTGAA	CAAA	31873
Ptrichocarpa	846	[T/C]	T:T	T	TAGATATGGATTATCCGCATGCTGGCTCATTTCGGAATTGAA	CAAA	31873
Pbalsamifera	846	[T/C]	T:T	T	TAGATATGGATTATCCGCATGCTGGCTCATTTCGGAATTGAA	CAAA	31873
Palba	846	[T/C]	T:T	T	TAGATATGGATTATCCGCATGCTGGCTCATTTCGGAATTGAA	CAAA	31873
PtremulaW52	847	[T/C]	C:C	C	CAAA	GGGCCCTTTTAACTCAGTGGTAGAGTAACGCCATGGTAAGGCGTAAGTCATCGGTTCAAATCCGATAAGGGGCTTT	31878
Ptremula717	847	[T/C]	C:C	C	CAAA	GGGCCCTTTTAACTCAGTGGTAGAGTAACGCCATGGTAAGGCGTAAGTCATCGGTTCAAATCCGATAAGGGGCTTT	31878
Pyunnanensis	847	[T/C]	T:T	T	CAAA	GGGCCCTTTTAACTCAGTGGTAGAGTAACGCCATGGTAAGGCGTAAGTCATCGGTTCAAATCCGATAAGGGGCTTT	31878
Pfremontii	847	[T/C]	T:T	T	CAAA	GGGCCCTTTTAACTCAGTGGTAGAGTAACGCCATGGTAAGGCGTAAGTCATCGGTTCAAATCCGATAAGGGGCTTT	31878
Peuphratica	847	[T/C]	T:T	T	CAAA	GGGCCCTTTTAACTCAGTGGTAGAGTAACGCCATGGTAAGGCGTAAGTCATCGGTTCAAATCCGATAAGGGGCTTT	31878
Pcathayana	847	[T/C]	T:T	T	CAAA	GGGCCCTTTTAACTCAGTGGTAGAGTAACGCCATGGTAAGGCGTAAGTCATCGGTTCAAATCCGATAAGGGGCTTT	31878
Ptrichocarpa	847	[T/C]	T:T	T	CAAA	GGGCCCTTTTAACTCAGTGGTAGAGTAACGCCATGGTAAGGCGTAAGTCATCGGTTCAAATCCGATAAGGGGCTTT	31878
Pbalsamifera	847	[T/C]	T:T	T	CAAA	GGGCCCTTTTAACTCAGTGGTAGAGTAACGCCATGGTAAGGCGTAAGTCATCGGTTCAAATCCGATAAGGGGCTTT	31878
Palba	847	[T/C]	T:T	T	CAAA	GGGCCCTTTTAACTCAGTGGTAGAGTAACGCCATGGTAAGGCGTAAGTCATCGGTTCAAATCCGATAAGGGGCTTT	31878
PtremulaW52	848	[T/G]	T:T	T	GGGCCCTTTTAACTCAGTGGTAGAGTAACGCCATGGTAAGGCGTAAGTCATCGGTTCAAATCCGATAAGGGGCTTT	TCCTTTTTTCATAAAACTCCCGCGGGAGTATTT	31955
Ptremula717	848	[T/G]	T:T	T	GGGCCCTTTTAACTCAGTGGTAGAGTAACGCCATGGTAAGGCGTAAGTCATCGGTTCAAATCCGATAAGGGGCTTT	TCCTTTTTTCATAAAACTCCCGCGGGAGTATTT	31955
Pyunnanensis	848	[T/G]	G:G	G	GGGCCCTTTTAACTCAGTGGTAGAGTAACGCCATGGTAAGGCGTAAGTCATCGGTTCAAATCCGATAAGGGGCTTT	TCCTTTTTTCATAAAACTCCCGCGGGAGTATTT	31955
Pfremontii	848	[T/G]	G:G	G	GGGCCCTTTTAACTCAGTGGTAGAGTAACGCCATGGTAAGGCGTAAGTCATCGGTTCAAATCCGATAAGGGGCTTT	TCCTTTTTTCATAAAACTCCCGCGGGAGTATTT	31955
Peuphratica	848	[T/G]	G:G	G	GGGCCCTTTTAACTCAGTGGTAGAGTAACGCCATGGTAAGGCGTAAGTCATCGGTTCAAATCCGATAAGGGGCTTT	TCCTTTTTTCATAAAACTCCCGCGGGAGTATTT	31955
Pcathayana	848	[T/G]	G:G	G	GGGCCCTTTTAACTCAGTGGTAGAGTAACGCCATGGTAAGGCGTAAGTCATCGGTTCAAATCCGATAAGGGGCTTT	TCCTTTTTTCATAAAACTCCCGCGGGAGTATTT	31955
Ptrichocarpa	848	[T/G]	G:G	G	GGGCCCTTTTAACTCAGTGGTAGAGTAACGCCATGGTAAGGCGTAAGTCATCGGTTCAAATCCGATAAGGGGCTTT	TCCTTTTTTCATAAAACTCCCGCGGGAGTATTT	31955
Pbalsamifera	848	[T/G]	G:G	G	GGGCCCTTTTAACTCAGTGGTAGAGTAACGCCATGGTAAGGCGTAAGTCATCGGTTCAAATCCGATAAGGGGCTTT	TCCTTTTTTCATAAAACTCCCGCGGGAGTATTT	31955
Palba	848	[T/G]	G:G	G	GGGCCCTTTTAACTCAGTGGTAGAGTAACGCCATGGTAAGGCGTAAGTCATCGGTTCAAATCCGATAAGGGGCTTT	TCCTTTTTTCATAAAACTCCCGCGGGAGTATTT	31955
PtremulaW52	850	indel	insertion	insertion	TATTTGAAGGGAGATTCCATTTGAAGGG		32018
Ptremula717	850	indel	insertion	insertion	TATTTGAAGGGAGATTCCATTTGAAGGG		32018
Pyunnanensis	850	indel	deletion	deletion	TATTTGAAGGGAGATTCCATTTGAAGGG		32018
Pfremontii	850	indel	deletion	deletion	TATTTGAAGGGAGATTCCATTTGAAGGG		32018
Peuphratica	850	indel	deletion	deletion	TATTTGAAGGGAGATTCCATTTGAAGGG		32018
Pcathayana	850	indel	deletion	deletion	TATTTGAAGGGAGATTCCATTTGAAGGG		32018
Ptrichocarpa	850	indel	deletion	deletion	TATTTGAAGGGAGATTCCATTTGAAGGG		32018
Pbalsamifera	850	indel	deletion	deletion	TATTTGAAGGGAGATTCCATTTGAAGGG		32018
Palba	850	indel	deletion	deletion	TATTTGAAGGGAGATTCCATTTGAAGGG		32018
PtremulaW52	859	indel	insertion	insertion	TATAGTTATAAAA		32205
Ptremula717	859	indel	insertion	insertion	TATAGTTATAAAA		32205
Pyunnanensis	859	indel	deletion	deletion	TATAGTTATAAAA		32205
Pfremontii	859	indel	deletion	deletion	TATAGTTATAAAA		32205
Peuphratica	859	indel	deletion	deletion	TATAGTTATAAAA		32205
Pcathayana	859	indel	deletion	deletion	TATAGTTATAAAA		32205
Ptrichocarpa	859	indel	deletion	deletion	TATAGTTATAAAA		32205
Pbalsamifera	859	indel	deletion	deletion	TATAGTTATAAAA		32205
Palba	859	indel	deletion	deletion	TATAGTTATAAAA		32205
PtremulaW52	860	indel	insertion	insertion	TTGAACATTTGTTTATTATATTAAAATGAATA		32246
Ptremula717	860	indel	insertion	insertion	TTGAACATTTGTTTATTATATTAAAATGAATA		32246
Pyunnanensis	860	indel	deletion	deletion	TTGAACATTTGTTTATTATATTAAAATGAATA		32246
Pfremontii	860	indel	deletion	deletion	TTGAACATTTGTTTATTATATTAAAATGAATA		32246
Peuphratica	860	indel	deletion	deletion	TTGAACATTTGTTTATTATATTAAAATGAATA		32246
Pcathayana	860	indel	deletion	deletion	TTGAACATTTGTTTATTATATTAAAATGAATA		32246
Ptrichocarpa	860	indel	deletion	deletion	TTGAACATTTGTTTATTATATTAAAATGAATA		32246
Pbalsamifera	860	indel	deletion	deletion	TTGAACATTTGTTTATTATATTAAAATGAATA		32246
Palba	860	indel	deletion	deletion	TTGAACATTTGTTTATTATATTAAAATGAATA		32246
PtremulaW52	864	indel	insertion	insertion			32501
Ptremula717	864	indel	insertion	insertion			32501
Pyunnanensis	864	indel	deletion	deletion			32501
Pfremontii	864	indel	deletion	deletion			32501
Peuphratica	864	indel	deletion	deletion			32501
Pcathayana	864	indel	deletion	deletion			32501
Ptrichocarpa	864	indel	deletion	deletion			32501
Pbalsamifera	864	indel	deletion	deletion			32501
Palba	864	indel	deletion	deletion			32501
PtremulaW52	866	indel	deletion	deletion	TCTGTCGATATTTCTGATTCAATCTTTTTGTTCCTAGTTAT		32545
Ptremula717	866	indel	deletion	deletion	TCTGTCGATATTTCTGATTCAATCTTTTTGTTCCTAGTTAT		32545
Pyunnanensis	866	indel	insertion	insertion	TCTGTCGATATTTCTGATTCAATCTTTTTGTTCCTAGTTAT		32545
Pfremontii	866	indel	insertion	insertion	TCTGTCGATATTTCTGATTCAATCTTTTTGTTCCTAGTTAT		32545
Peuphratica	866	indel	insertion	insertion	TCTGTCGATATTTCTGATTCAATCTTTTTGTTCCTAGTTAT		32545
Pcathayana	866	indel	insertion	insertion	TCTGTCGATATTTCTGATTCAATCTTTTTGTTCCTAGTTAT		32545
Ptrichocarpa	866	indel	insertion	insertion	TCTGTCGATATTTCTGATTCAATCTTTTTGTTCCTAGTTAT		32545
Pbalsamifera	866	indel	insertion	insertion	TCTGTCGATATTTCTGATTCAATCTTTTTGTTCCTAGTTAT		32545
Palba	866	indel	insertion	insertion	TCTGTCGATATTTCTGATTCAATCTTTTTGTTCCTAGTTAT		32545
PtremulaW52	877	[A/C]	A:A	A	AATAGAAAAATT	ATTCTCCTTTTTCTTTTCTGACAGATAACAGATATAAAATAAAGTAAATAGAAAAAAA	32818
Ptremula717	877	[A/C]	A:A	A	AATAGAAAAATT	ATTCTCCTTTTTCTTTTCTGACAGATAACAGATATAAAATAAAGTAAATAGAAAAAAA	32818
Pyunnanensis	877	[A/C]	C:C	C	AATAGAAAAATT	ATTCTCCTTTTTCTTTTCTGACAGATAACAGATATAAAATAAAGTAAATAGAAAAAAA	32818
Pfremontii	877	[A/C]	C:C	C	AATAGAAAAATT	ATTCTCCTTTTTCTTTTCTGACAGATAACAGATATAAAATAAAGTAAATAGAAAAAAA	32818
Peuphratica	877	[A/C]	C:C	C	AATAGAAAAATT	ATTCTCCTTTTTCTTTTCTGACAGATAACAGATATAAAATAAAGTAAATAGAAAAAAA	32818
Pcathayana	877	[A/C]	C:C	C	AATAGAAAAATT	ATTCTCCTTTTTCTTTTCTGACAGATAACAGATATAAAATAAAGTAAATAGAAAAAAA	32818
Ptrichocarpa	877	[A/C]	C:C	C	AATAGAAAAATT	ATTCTCCTTTTTCTTTTCTGACAGATAACAGATATAAAATAAAGTAAATAGAAAAAAA	32818
Pbalsamifera	877	[A/C]	C:C	C	AATAGAAAAATT	ATTCTCCTTTTTCTTTTCTGACAGATAACAGATATAAAATAAAGTAAATAGAAAAAAA	32818
Palba	877	[A/C]	C:C	C	AATAGAAAAATT	ATTCTCCTTTTTCTTTTCTGACAGATAACAGATATAAAATAAAGTAAATAGAAAAAAA	32818
PtremulaW52	896	[A/G]	A:A	A	GGCTTAGGTAAATATCTAATGCGTTCGCCCACCGGAGAAGTTATTTTTGGAGGAGAAACTATGCGTTTTTGGGATCTGCGCGCTCCTTGGTTAGAACCTCTAAGAGGTCCAAATGGTTTGGACTTGAGTAG	TTGAAAAAAGACATACAACCTTGGCAAGAACGACGTTCTGCGGAATATATGACCCATGC	35624
Ptremula717	896	[A/G]	A:A	A	GGCTTAGGTAAATATCTAATGCGTTCGCCCACCGGAGAAGTTATTTTTGGAGGAGAAACTATGCGTTTTTGGGATCTGCGCGCTCCTTGGTTAGAACCTCTAAGAGGTCCAAATGGTTTGGACTTGAGTAG	TTGAAAAAAGACATACAACCTTGGCAAGAACGACGTTCTGCGGAATATATGACCCATGC	35624
Pyunnanensis	896	[A/G]	G:G	G	GGCTTAGGTAAATATCTAATGCGTTCGCCCACCGGAGAAGTTATTTTTGGAGGAGAAACTATGCGTTTTTGGGATCTGCGCGCTCCTTGGTTAGAACCTCTAAGAGGTCCAAATGGTTTGGACTTGAGTAG	TTGAAAAAAGACATACAACCTTGGCAAGAACGACGTTCTGCGGAATATATGACCCATGC	35624
Pfremontii	896	[A/G]	G:G	G	GGCTTAGGTAAATATCTAATGCGTTCGCCCACCGGAGAAGTTATTTTTGGAGGAGAAACTATGCGTTTTTGGGATCTGCGCGCTCCTTGGTTAGAACCTCTAAGAGGTCCAAATGGTTTGGACTTGAGTAG	TTGAAAAAAGACATACAACCTTGGCAAGAACGACGTTCTGCGGAATATATGACCCATGC	35624
Peuphratica	896	[A/G]	G:G	G	GGCTTAGGTAAATATCTAATGCGTTCGCCCACCGGAGAAGTTATTTTTGGAGGAGAAACTATGCGTTTTTGGGATCTGCGCGCTCCTTGGTTAGAACCTCTAAGAGGTCCAAATGGTTTGGACTTGAGTAG	TTGAAAAAAGACATACAACCTTGGCAAGAACGACGTTCTGCGGAATATATGACCCATGC	35624
Pcathayana	896	[A/G]	G:G	G	GGCTTAGGTAAATATCTAATGCGTTCGCCCACCGGAGAAGTTATTTTTGGAGGAGAAACTATGCGTTTTTGGGATCTGCGCGCTCCTTGGTTAGAACCTCTAAGAGGTCCAAATGGTTTGGACTTGAGTAG	TTGAAAAAAGACATACAACCTTGGCAAGAACGACGTTCTGCGGAATATATGACCCATGC	35624
Ptrichocarpa	896	[A/G]	G:G	G	GGCTTAGGTAAATATCTAATGCGTTCGCCCACCGGAGAAGTTATTTTTGGAGGAGAAACTATGCGTTTTTGGGATCTGCGCGCTCCTTGGTTAGAACCTCTAAGAGGTCCAAATGGTTTGGACTTGAGTAG	TTGAAAAAAGACATACAACCTTGGCAAGAACGACGTTCTGCGGAATATATGACCCATGC	35624
Pbalsamifera	896	[A/G]	G:G	G	GGCTTAGGTAAATATCTAATGCGTTCGCCCACCGGAGAAGTTATTTTTGGAGGAGAAACTATGCGTTTTTGGGATCTGCGCGCTCCTTGGTTAGAACCTCTAAGAGGTCCAAATGGTTTGGACTTGAGTAG	TTGAAAAAAGACATACAACCTTGGCAAGAACGACGTTCTGCGGAATATATGACCCATGC	35624
Palba	896	[A/G]	G:G	G	GGCTTAGGTAAATATCTAATGCGTTCGCCCACCGGAGAAGTTATTTTTGGAGGAGAAACTATGCGTTTTTGGGATCTGCGCGCTCCTTGGTTAGAACCTCTAAGAGGTCCAAATGGTTTGGACTTGAGTAG	TTGAAAAAAGACATACAACCTTGGCAAGAACGACGTTCTGCGGAATATATGACCCATGC	35624
PtremulaW52	912	indel	insertion	insertion	GGTACATCATTATGGATTGGATTAGTCTTTCTGGTAGGTATTCTTAATTCTCTCATCTCTTGAACCCAGATACAAAAAT		36833
Ptremula717	912	indel	insertion	insertion	GGTACATCATTATGGATTGGATTAGTCTTTCTGGTAGGTATTCTTAATTCTCTCATCTCTTGAACCCAGATACAAAAAT		36833
Pyunnanensis	912	indel	deletion	deletion	GGTACATCATTATGGATTGGATTAGTCTTTCTGGTAGGTATTCTTAATTCTCTCATCTCTTGAACCCAGATACAAAAAT		36833
Pfremontii	912	indel	deletion	deletion	GGTACATCATTATGGATTGGATTAGTCTTTCTGGTAGGTATTCTTAATTCTCTCATCTCTTGAACCCAGATACAAAAAT		36833
Peuphratica	912	indel	deletion	deletion	GGTACATCATTATGGATTGGATTAGTCTTTCTGGTAGGTATTCTTAATTCTCTCATCTCTTGAACCCAGATACAAAAAT		36833
Pcathayana	912	indel	deletion	deletion	GGTACATCATTATGGATTGGATTAGTCTTTCTGGTAGGTATTCTTAATTCTCTCATCTCTTGAACCCAGATACAAAAAT		36833
Ptrichocarpa	912	indel	deletion	deletion	GGTACATCATTATGGATTGGATTAGTCTTTCTGGTAGGTATTCTTAATTCTCTCATCTCTTGAACCCAGATACAAAAAT		36833
Pbalsamifera	912	indel	deletion	deletion	GGTACATCATTATGGATTGGATTAGTCTTTCTGGTAGGTATTCTTAATTCTCTCATCTCTTGAACCCAGATACAAAAAT		36833
Palba	912	indel	deletion	deletion	GGTACATCATTATGGATTGGATTAGTCTTTCTGGTAGGTATTCTTAATTCTCTCATCTCTTGAACCCAGATACAAAAAT		36833
PtremulaW52	914	indel	deletion	deletion	AATTCTTTAGAGTTGCGAGACGCATTTAAATTCAATAAAAGTCCTCAAAATTCAAAA		36916
Ptremula717	914	indel	deletion	deletion	AATTCTTTAGAGTTGCGAGACGCATTTAAATTCAATAAAAGTCCTCAAAATTCAAAA		36916
Pyunnanensis	914	indel	insertion	insertion	AATTCTTTAGAGTTGCGAGACGCATTTAAATTCAATAAAAGTCCTCAAAATTCAAAA		36916
Pfremontii	914	indel	insertion	insertion	AATTCTTTAGAGTTGCGAGACGCATTTAAATTCAATAAAAGTCCTCAAAATTCAAAA		36916
Peuphratica	914	indel	insertion	insertion	AATTCTTTAGAGTTGCGAGACGCATTTAAATTCAATAAAAGTCCTCAAAATTCAAAA		36916
Pcathayana	914	indel	insertion	insertion	AATTCTTTAGAGTTGCGAGACGCATTTAAATTCAATAAAAGTCCTCAAAATTCAAAA		36916
Ptrichocarpa	914	indel	insertion	insertion	AATTCTTTAGAGTTGCGAGACGCATTTAAATTCAATAAAAGTCCTCAAAATTCAAAA		36916
Pbalsamifera	914	indel	insertion	insertion	AATTCTTTAGAGTTGCGAGACGCATTTAAATTCAATAAAAGTCCTCAAAATTCAAAA		36916
Palba	914	indel	insertion	insertion	AATTCTTTAGAGTTGCGAGACGCATTTAAATTCAATAAAAGTCCTCAAAATTCAAAA		36916
PtremulaW52	928	[A/T]	T:T	T	AAT		37072
Ptremula717	928	[A/T]	T:T	T	AAT		37072
Pyunnanensis	928	[A/T]	A:A	A	AAT		37072
Pfremontii	928	[A/T]	A:A	A	AAT		37072
Peuphratica	928	[A/T]	A:A	A	AAT		37072
Pcathayana	928	[A/T]	A:A	A	AAT		37072
Ptrichocarpa	928	[A/T]	A:A	A	AAT		37072
Pbalsamifera	928	[A/T]	A:A	A	AAT		37072
Palba	928	[A/T]	A:A	A	AAT		37072
PtremulaW52	942	indel	deletion	deletion			37098
Ptremula717	942	indel	deletion	deletion			37098
Pyunnanensis	942	indel	insertion	insertion			37098
Pfremontii	942	indel	insertion	insertion			37098
Peuphratica	942	indel	insertion	insertion			37098
Pcathayana	942	indel	insertion	insertion			37098
Ptrichocarpa	942	indel	insertion	insertion			37098
Pbalsamifera	942	indel	insertion	insertion			37098
Palba	942	indel	insertion	insertion			37098
PtremulaW52	943	[A/T]	0	0			37100
Ptremula717	943	[A/T]	0	0			37100
Pyunnanensis	943	[A/T]	A:A	A			37100
Pfremontii	943	[A/T]	T:T	T			37100
Peuphratica	943	[A/T]	T:T	T			37100
Pcathayana	943	[A/T]	T:T	T			37100
Ptrichocarpa	943	[A/T]	T:T	T			37100
Pbalsamifera	943	[A/T]	T:T	T			37100
Palba	943	[A/T]	T:T	T			37100
PtremulaW52	944	[T/C]	0	0			37103
Ptremula717	944	[T/C]	0	0			37103
Pyunnanensis	944	[T/C]	C:C	C			37103
Pfremontii	944	[T/C]	T:T	T			37103
Peuphratica	944	[T/C]	T:T	T			37103
Pcathayana	944	[T/C]	T:T	T			37103
Ptrichocarpa	944	[T/C]	T:T	T			37103
Pbalsamifera	944	[T/C]	T:T	T			37103
Palba	944	[T/C]	T:T	T			37103
PtremulaW52	1042	[C/G]	G:G	G	CTACC	T	37623
Ptremula717	1042	[C/G]	G:G	G	CTACC	T	37623
Pyunnanensis	1042	[C/G]	C:C	C	CTACC	T	37623
Pfremontii	1042	[C/G]	C:C	C	CTACC	T	37623
Peuphratica	1042	[C/G]	C:C	C	CTACC	T	37623
Pcathayana	1042	[C/G]	C:C	C	CTACC	T	37623
Ptrichocarpa	1042	[C/G]	C:C	C	CTACC	T	37623
Pbalsamifera	1042	[C/G]	C:C	C	CTACC	T	37623
Palba	1042	[C/G]	C:C	C	CTACC	T	37623
PtremulaW52	1056	[A/C]	C:C	C	TGCCAATACATTATCCTCATTCTGTTCCGGATTGTAATCTCTAATAAAAAATATAGCTCCATGAGCAAAAGCTCCTGTCATAATGAATCCTGCGATGTATTGGTGATG	GTATATAATGCAGCTTGAGTAGTAAAGTCTTGTGCTATAAACGCATAAGCAGGTAACGAGTACATGTGTTGAGCTACTAAAGAAGTAATAACCCCTAAAGAAGCTAGAGCAAGGCCTAATTGAAAATGAAGTGAATTATTGATTGTGTCATAAAGACCCTTATGTCCACGCCCCAATCGCCCCCCTGGAGGAATATGTGCTTCTAAAAGATCTTTTATACTGTGCCCAATCCCGAAGTTAGTCCTATACATGTGACCCGCTATCAGGAAAAGAAATGCAATAGCTAAATGATGATGTGCCATATCGGTCAGCCATAA	39483
Ptremula717	1056	[A/C]	C:C	C	TGCCAATACATTATCCTCATTCTGTTCCGGATTGTAATCTCTAATAAAAAATATAGCTCCATGAGCAAAAGCTCCTGTCATAATGAATCCTGCGATGTATTGGTGATG	GTATATAATGCAGCTTGAGTAGTAAAGTCTTGTGCTATAAACGCATAAGCAGGTAACGAGTACATGTGTTGAGCTACTAAAGAAGTAATAACCCCTAAAGAAGCTAGAGCAAGGCCTAATTGAAAATGAAGTGAATTATTGATTGTGTCATAAAGACCCTTATGTCCACGCCCCAATCGCCCCCCTGGAGGAATATGTGCTTCTAAAAGATCTTTTATACTGTGCCCAATCCCGAAGTTAGTCCTATACATGTGACCCGCTATCAGGAAAAGAAATGCAATAGCTAAATGATGATGTGCCATATCGGTCAGCCATAA	39483
Pyunnanensis	1056	[A/C]	A:A	A	TGCCAATACATTATCCTCATTCTGTTCCGGATTGTAATCTCTAATAAAAAATATAGCTCCATGAGCAAAAGCTCCTGTCATAATGAATCCTGCGATGTATTGGTGATG	GTATATAATGCAGCTTGAGTAGTAAAGTCTTGTGCTATAAACGCATAAGCAGGTAACGAGTACATGTGTTGAGCTACTAAAGAAGTAATAACCCCTAAAGAAGCTAGAGCAAGGCCTAATTGAAAATGAAGTGAATTATTGATTGTGTCATAAAGACCCTTATGTCCACGCCCCAATCGCCCCCCTGGAGGAATATGTGCTTCTAAAAGATCTTTTATACTGTGCCCAATCCCGAAGTTAGTCCTATACATGTGACCCGCTATCAGGAAAAGAAATGCAATAGCTAAATGATGATGTGCCATATCGGTCAGCCATAA	39483
Pfremontii	1056	[A/C]	A:A	A	TGCCAATACATTATCCTCATTCTGTTCCGGATTGTAATCTCTAATAAAAAATATAGCTCCATGAGCAAAAGCTCCTGTCATAATGAATCCTGCGATGTATTGGTGATG	GTATATAATGCAGCTTGAGTAGTAAAGTCTTGTGCTATAAACGCATAAGCAGGTAACGAGTACATGTGTTGAGCTACTAAAGAAGTAATAACCCCTAAAGAAGCTAGAGCAAGGCCTAATTGAAAATGAAGTGAATTATTGATTGTGTCATAAAGACCCTTATGTCCACGCCCCAATCGCCCCCCTGGAGGAATATGTGCTTCTAAAAGATCTTTTATACTGTGCCCAATCCCGAAGTTAGTCCTATACATGTGACCCGCTATCAGGAAAAGAAATGCAATAGCTAAATGATGATGTGCCATATCGGTCAGCCATAA	39483
Peuphratica	1056	[A/C]	A:A	A	TGCCAATACATTATCCTCATTCTGTTCCGGATTGTAATCTCTAATAAAAAATATAGCTCCATGAGCAAAAGCTCCTGTCATAATGAATCCTGCGATGTATTGGTGATG	GTATATAATGCAGCTTGAGTAGTAAAGTCTTGTGCTATAAACGCATAAGCAGGTAACGAGTACATGTGTTGAGCTACTAAAGAAGTAATAACCCCTAAAGAAGCTAGAGCAAGGCCTAATTGAAAATGAAGTGAATTATTGATTGTGTCATAAAGACCCTTATGTCCACGCCCCAATCGCCCCCCTGGAGGAATATGTGCTTCTAAAAGATCTTTTATACTGTGCCCAATCCCGAAGTTAGTCCTATACATGTGACCCGCTATCAGGAAAAGAAATGCAATAGCTAAATGATGATGTGCCATATCGGTCAGCCATAA	39483
Pcathayana	1056	[A/C]	A:A	A	TGCCAATACATTATCCTCATTCTGTTCCGGATTGTAATCTCTAATAAAAAATATAGCTCCATGAGCAAAAGCTCCTGTCATAATGAATCCTGCGATGTATTGGTGATG	GTATATAATGCAGCTTGAGTAGTAAAGTCTTGTGCTATAAACGCATAAGCAGGTAACGAGTACATGTGTTGAGCTACTAAAGAAGTAATAACCCCTAAAGAAGCTAGAGCAAGGCCTAATTGAAAATGAAGTGAATTATTGATTGTGTCATAAAGACCCTTATGTCCACGCCCCAATCGCCCCCCTGGAGGAATATGTGCTTCTAAAAGATCTTTTATACTGTGCCCAATCCCGAAGTTAGTCCTATACATGTGACCCGCTATCAGGAAAAGAAATGCAATAGCTAAATGATGATGTGCCATATCGGTCAGCCATAA	39483
Ptrichocarpa	1056	[A/C]	A:A	A	TGCCAATACATTATCCTCATTCTGTTCCGGATTGTAATCTCTAATAAAAAATATAGCTCCATGAGCAAAAGCTCCTGTCATAATGAATCCTGCGATGTATTGGTGATG	GTATATAATGCAGCTTGAGTAGTAAAGTCTTGTGCTATAAACGCATAAGCAGGTAACGAGTACATGTGTTGAGCTACTAAAGAAGTAATAACCCCTAAAGAAGCTAGAGCAAGGCCTAATTGAAAATGAAGTGAATTATTGATTGTGTCATAAAGACCCTTATGTCCACGCCCCAATCGCCCCCCTGGAGGAATATGTGCTTCTAAAAGATCTTTTATACTGTGCCCAATCCCGAAGTTAGTCCTATACATGTGACCCGCTATCAGGAAAAGAAATGCAATAGCTAAATGATGATGTGCCATATCGGTCAGCCATAA	39483
Pbalsamifera	1056	[A/C]	A:A	A	TGCCAATACATTATCCTCATTCTGTTCCGGATTGTAATCTCTAATAAAAAATATAGCTCCATGAGCAAAAGCTCCTGTCATAATGAATCCTGCGATGTATTGGTGATG	GTATATAATGCAGCTTGAGTAGTAAAGTCTTGTGCTATAAACGCATAAGCAGGTAACGAGTACATGTGTTGAGCTACTAAAGAAGTAATAACCCCTAAAGAAGCTAGAGCAAGGCCTAATTGAAAATGAAGTGAATTATTGATTGTGTCATAAAGACCCTTATGTCCACGCCCCAATCGCCCCCCTGGAGGAATATGTGCTTCTAAAAGATCTTTTATACTGTGCCCAATCCCGAAGTTAGTCCTATACATGTGACCCGCTATCAGGAAAAGAAATGCAATAGCTAAATGATGATGTGCCATATCGGTCAGCCATAA	39483
Palba	1056	[A/C]	A:A	A	TGCCAATACATTATCCTCATTCTGTTCCGGATTGTAATCTCTAATAAAAAATATAGCTCCATGAGCAAAAGCTCCTGTCATAATGAATCCTGCGATGTATTGGTGATG	GTATATAATGCAGCTTGAGTAGTAAAGTCTTGTGCTATAAACGCATAAGCAGGTAACGAGTACATGTGTTGAGCTACTAAAGAAGTAATAACCCCTAAAGAAGCTAGAGCAAGGCCTAATTGAAAATGAAGTGAATTATTGATTGTGTCATAAAGACCCTTATGTCCACGCCCCAATCGCCCCCCTGGAGGAATATGTGCTTCTAAAAGATCTTTTATACTGTGCCCAATCCCGAAGTTAGTCCTATACATGTGACCCGCTATCAGGAAAAGAAATGCAATAGCTAAATGATGATGTGCCATATCGGTCAGCCATAA	39483
PtremulaW52	1078	[T/C]	T:T	T	AAAATCTAGAAAATATATATTTTCTACTGTCTGTAT	TGTGTATCATTTATTCTATTCCTATGAAATACCAGATAAAAAGTAAGGATCTTAGAAGGGAAGGGGTATAATGAAATTCATGAAATTCTTCGATTGTGTCTTCCCAC	43262
Ptremula717	1078	[T/C]	T:T	T	AAAATCTAGAAAATATATATTTTCTACTGTCTGTAT	TGTGTATCATTTATTCTATTCCTATGAAATACCAGATAAAAAGTAAGGATCTTAGAAGGGAAGGGGTATAATGAAATTCATGAAATTCTTCGATTGTGTCTTCCCAC	43262
Pyunnanensis	1078	[T/C]	C:C	C	AAAATCTAGAAAATATATATTTTCTACTGTCTGTAT	TGTGTATCATTTATTCTATTCCTATGAAATACCAGATAAAAAGTAAGGATCTTAGAAGGGAAGGGGTATAATGAAATTCATGAAATTCTTCGATTGTGTCTTCCCAC	43262
Pfremontii	1078	[T/C]	C:C	C	AAAATCTAGAAAATATATATTTTCTACTGTCTGTAT	TGTGTATCATTTATTCTATTCCTATGAAATACCAGATAAAAAGTAAGGATCTTAGAAGGGAAGGGGTATAATGAAATTCATGAAATTCTTCGATTGTGTCTTCCCAC	43262
Peuphratica	1078	[T/C]	C:C	C	AAAATCTAGAAAATATATATTTTCTACTGTCTGTAT	TGTGTATCATTTATTCTATTCCTATGAAATACCAGATAAAAAGTAAGGATCTTAGAAGGGAAGGGGTATAATGAAATTCATGAAATTCTTCGATTGTGTCTTCCCAC	43262
Pcathayana	1078	[T/C]	C:C	C	AAAATCTAGAAAATATATATTTTCTACTGTCTGTAT	TGTGTATCATTTATTCTATTCCTATGAAATACCAGATAAAAAGTAAGGATCTTAGAAGGGAAGGGGTATAATGAAATTCATGAAATTCTTCGATTGTGTCTTCCCAC	43262
Ptrichocarpa	1078	[T/C]	C:C	C	AAAATCTAGAAAATATATATTTTCTACTGTCTGTAT	TGTGTATCATTTATTCTATTCCTATGAAATACCAGATAAAAAGTAAGGATCTTAGAAGGGAAGGGGTATAATGAAATTCATGAAATTCTTCGATTGTGTCTTCCCAC	43262
Pbalsamifera	1078	[T/C]	C:C	C	AAAATCTAGAAAATATATATTTTCTACTGTCTGTAT	TGTGTATCATTTATTCTATTCCTATGAAATACCAGATAAAAAGTAAGGATCTTAGAAGGGAAGGGGTATAATGAAATTCATGAAATTCTTCGATTGTGTCTTCCCAC	43262
Palba	1078	[T/C]	C:C	C	AAAATCTAGAAAATATATATTTTCTACTGTCTGTAT	TGTGTATCATTTATTCTATTCCTATGAAATACCAGATAAAAAGTAAGGATCTTAGAAGGGAAGGGGTATAATGAAATTCATGAAATTCTTCGATTGTGTCTTCCCAC	43262
PtremulaW52	1082	[A/C]	C:C	C	CGTTTTATTTGACTGATGGAGACAACAAATAATTAGTTATA	CAAATTAATATAATTATA	43421
Ptremula717	1082	[A/C]	C:C	C	CGTTTTATTTGACTGATGGAGACAACAAATAATTAGTTATA	CAAATTAATATAATTATA	43421
Pyunnanensis	1082	[A/C]	A:A	A	CGTTTTATTTGACTGATGGAGACAACAAATAATTAGTTATA	CAAATTAATATAATTATA	43421
Pfremontii	1082	[A/C]	A:A	A	CGTTTTATTTGACTGATGGAGACAACAAATAATTAGTTATA	CAAATTAATATAATTATA	43421
Peuphratica	1082	[A/C]	A:A	A	CGTTTTATTTGACTGATGGAGACAACAAATAATTAGTTATA	CAAATTAATATAATTATA	43421
Pcathayana	1082	[A/C]	A:A	A	CGTTTTATTTGACTGATGGAGACAACAAATAATTAGTTATA	CAAATTAATATAATTATA	43421
Ptrichocarpa	1082	[A/C]	A:A	A	CGTTTTATTTGACTGATGGAGACAACAAATAATTAGTTATA	CAAATTAATATAATTATA	43421
Pbalsamifera	1082	[A/C]	A:A	A	CGTTTTATTTGACTGATGGAGACAACAAATAATTAGTTATA	CAAATTAATATAATTATA	43421
Palba	1082	[A/C]	A:A	A	CGTTTTATTTGACTGATGGAGACAACAAATAATTAGTTATA	CAAATTAATATAATTATA	43421
PtremulaW52	1097	[A/C]	C:C	C	CCTTAGAACCGTACTTGAGAGTTTCCTA	CTCATACGGCTCGACAGTCAAT	43771
Ptremula717	1097	[A/C]	C:C	C	CCTTAGAACCGTACTTGAGAGTTTCCTA	CTCATACGGCTCGACAGTCAAT	43771
Pyunnanensis	1097	[A/C]	A:A	A	CCTTAGAACCGTACTTGAGAGTTTCCTA	CTCATACGGCTCGACAGTCAAT	43771
Pfremontii	1097	[A/C]	A:A	A	CCTTAGAACCGTACTTGAGAGTTTCCTA	CTCATACGGCTCGACAGTCAAT	43771
Peuphratica	1097	[A/C]	A:A	A	CCTTAGAACCGTACTTGAGAGTTTCCTA	CTCATACGGCTCGACAGTCAAT	43771
Pcathayana	1097	[A/C]	A:A	A	CCTTAGAACCGTACTTGAGAGTTTCCTA	CTCATACGGCTCGACAGTCAAT	43771
Ptrichocarpa	1097	[A/C]	A:A	A	CCTTAGAACCGTACTTGAGAGTTTCCTA	CTCATACGGCTCGACAGTCAAT	43771
Pbalsamifera	1097	[A/C]	A:A	A	CCTTAGAACCGTACTTGAGAGTTTCCTA	CTCATACGGCTCGACAGTCAAT	43771
Palba	1097	[A/C]	A:A	A	CCTTAGAACCGTACTTGAGAGTTTCCTA	CTCATACGGCTCGACAGTCAAT	43771
PtremulaW52	1111	indel	deletion	deletion	TATTTATATAGAATCTTTGAAAAAGACCTTCTCTCATAAGAAAG		44126
Ptremula717	1111	indel	deletion	deletion	TATTTATATAGAATCTTTGAAAAAGACCTTCTCTCATAAGAAAG		44126
Pyunnanensis	1111	indel	insertion	insertion	TATTTATATAGAATCTTTGAAAAAGACCTTCTCTCATAAGAAAG		44126
Pfremontii	1111	indel	insertion	insertion	TATTTATATAGAATCTTTGAAAAAGACCTTCTCTCATAAGAAAG		44126
Peuphratica	1111	indel	insertion	insertion	TATTTATATAGAATCTTTGAAAAAGACCTTCTCTCATAAGAAAG		44126
Pcathayana	1111	indel	insertion	insertion	TATTTATATAGAATCTTTGAAAAAGACCTTCTCTCATAAGAAAG		44126
Ptrichocarpa	1111	indel	insertion	insertion	TATTTATATAGAATCTTTGAAAAAGACCTTCTCTCATAAGAAAG		44126
Pbalsamifera	1111	indel	insertion	insertion	TATTTATATAGAATCTTTGAAAAAGACCTTCTCTCATAAGAAAG		44126
Palba	1111	indel	insertion	insertion	TATTTATATAGAATCTTTGAAAAAGACCTTCTCTCATAAGAAAG		44126
PtremulaW52	1120	[A/G]	A:A	A	TCTCATTATGAACTGAGCGGGGCTAGTGTTTTTACAAGAAATCTCTAGCCAACCTTCCTGCAAAAGATCGTTTCTTAACATCCAAGATGTTGGTACTATATAAAAATAGAAAAATGTTACGTTAACTCCAACAATTTCTTTGTCCTCAACATCCCTTAATTTCTAGGAATTAGTCACTTCAACAGTCTTCGATG	TTATATGGGTATCCAAAG	45063
Ptremula717	1120	[A/G]	A:A	A	TCTCATTATGAACTGAGCGGGGCTAGTGTTTTTACAAGAAATCTCTAGCCAACCTTCCTGCAAAAGATCGTTTCTTAACATCCAAGATGTTGGTACTATATAAAAATAGAAAAATGTTACGTTAACTCCAACAATTTCTTTGTCCTCAACATCCCTTAATTTCTAGGAATTAGTCACTTCAACAGTCTTCGATG	TTATATGGGTATCCAAAG	45063
Pyunnanensis	1120	[A/G]	G:G	G	TCTCATTATGAACTGAGCGGGGCTAGTGTTTTTACAAGAAATCTCTAGCCAACCTTCCTGCAAAAGATCGTTTCTTAACATCCAAGATGTTGGTACTATATAAAAATAGAAAAATGTTACGTTAACTCCAACAATTTCTTTGTCCTCAACATCCCTTAATTTCTAGGAATTAGTCACTTCAACAGTCTTCGATG	TTATATGGGTATCCAAAG	45063
Pfremontii	1120	[A/G]	G:G	G	TCTCATTATGAACTGAGCGGGGCTAGTGTTTTTACAAGAAATCTCTAGCCAACCTTCCTGCAAAAGATCGTTTCTTAACATCCAAGATGTTGGTACTATATAAAAATAGAAAAATGTTACGTTAACTCCAACAATTTCTTTGTCCTCAACATCCCTTAATTTCTAGGAATTAGTCACTTCAACAGTCTTCGATG	TTATATGGGTATCCAAAG	45063
Peuphratica	1120	[A/G]	G:G	G	TCTCATTATGAACTGAGCGGGGCTAGTGTTTTTACAAGAAATCTCTAGCCAACCTTCCTGCAAAAGATCGTTTCTTAACATCCAAGATGTTGGTACTATATAAAAATAGAAAAATGTTACGTTAACTCCAACAATTTCTTTGTCCTCAACATCCCTTAATTTCTAGGAATTAGTCACTTCAACAGTCTTCGATG	TTATATGGGTATCCAAAG	45063
Pcathayana	1120	[A/G]	G:G	G	TCTCATTATGAACTGAGCGGGGCTAGTGTTTTTACAAGAAATCTCTAGCCAACCTTCCTGCAAAAGATCGTTTCTTAACATCCAAGATGTTGGTACTATATAAAAATAGAAAAATGTTACGTTAACTCCAACAATTTCTTTGTCCTCAACATCCCTTAATTTCTAGGAATTAGTCACTTCAACAGTCTTCGATG	TTATATGGGTATCCAAAG	45063
Ptrichocarpa	1120	[A/G]	G:G	G	TCTCATTATGAACTGAGCGGGGCTAGTGTTTTTACAAGAAATCTCTAGCCAACCTTCCTGCAAAAGATCGTTTCTTAACATCCAAGATGTTGGTACTATATAAAAATAGAAAAATGTTACGTTAACTCCAACAATTTCTTTGTCCTCAACATCCCTTAATTTCTAGGAATTAGTCACTTCAACAGTCTTCGATG	TTATATGGGTATCCAAAG	45063
Pbalsamifera	1120	[A/G]	G:G	G	TCTCATTATGAACTGAGCGGGGCTAGTGTTTTTACAAGAAATCTCTAGCCAACCTTCCTGCAAAAGATCGTTTCTTAACATCCAAGATGTTGGTACTATATAAAAATAGAAAAATGTTACGTTAACTCCAACAATTTCTTTGTCCTCAACATCCCTTAATTTCTAGGAATTAGTCACTTCAACAGTCTTCGATG	TTATATGGGTATCCAAAG	45063
Palba	1120	[A/G]	G:G	G	TCTCATTATGAACTGAGCGGGGCTAGTGTTTTTACAAGAAATCTCTAGCCAACCTTCCTGCAAAAGATCGTTTCTTAACATCCAAGATGTTGGTACTATATAAAAATAGAAAAATGTTACGTTAACTCCAACAATTTCTTTGTCCTCAACATCCCTTAATTTCTAGGAATTAGTCACTTCAACAGTCTTCGATG	TTATATGGGTATCCAAAG	45063
PtremulaW52	1126	indel	insertion	insertion	TGTTGTTGATTCCTAAGCGTAGTGCTTCTTCCTCTATGCCGCCTAGTGGTACTAGTGG		45229
Ptremula717	1126	indel	insertion	insertion	TGTTGTTGATTCCTAAGCGTAGTGCTTCTTCCTCTATGCCGCCTAGTGGTACTAGTGG		45229
Pyunnanensis	1126	indel	deletion	deletion	TGTTGTTGATTCCTAAGCGTAGTGCTTCTTCCTCTATGCCGCCTAGTGGTACTAGTGG		45229
Pfremontii	1126	indel	deletion	deletion	TGTTGTTGATTCCTAAGCGTAGTGCTTCTTCCTCTATGCCGCCTAGTGGTACTAGTGG		45229
Peuphratica	1126	indel	deletion	deletion	TGTTGTTGATTCCTAAGCGTAGTGCTTCTTCCTCTATGCCGCCTAGTGGTACTAGTGG		45229
Pcathayana	1126	indel	deletion	deletion	TGTTGTTGATTCCTAAGCGTAGTGCTTCTTCCTCTATGCCGCCTAGTGGTACTAGTGG		45229
Ptrichocarpa	1126	indel	deletion	deletion	TGTTGTTGATTCCTAAGCGTAGTGCTTCTTCCTCTATGCCGCCTAGTGGTACTAGTGG		45229
Pbalsamifera	1126	indel	deletion	deletion	TGTTGTTGATTCCTAAGCGTAGTGCTTCTTCCTCTATGCCGCCTAGTGGTACTAGTGG		45229
Palba	1126	indel	deletion	deletion	TGTTGTTGATTCCTAAGCGTAGTGCTTCTTCCTCTATGCCGCCTAGTGGTACTAGTGG		45229
PtremulaW52	1128	[A/C]	C:C	C	CATAGCCATAGGTGTAACCTTTTCGCTCAATGCTAGAATCGACAATTGAAACATCTGAGGCTGCATTAATCGGGGATACACGACAGAAGG	ATTTTTTTTT	45355
Ptremula717	1128	[A/C]	C:C	C	CATAGCCATAGGTGTAACCTTTTCGCTCAATGCTAGAATCGACAATTGAAACATCTGAGGCTGCATTAATCGGGGATACACGACAGAAGG	ATTTTTTTTT	45355
Pyunnanensis	1128	[A/C]	A:A	A	CATAGCCATAGGTGTAACCTTTTCGCTCAATGCTAGAATCGACAATTGAAACATCTGAGGCTGCATTAATCGGGGATACACGACAGAAGG	ATTTTTTTTT	45355
Pfremontii	1128	[A/C]	A:A	A	CATAGCCATAGGTGTAACCTTTTCGCTCAATGCTAGAATCGACAATTGAAACATCTGAGGCTGCATTAATCGGGGATACACGACAGAAGG	ATTTTTTTTT	45355
Peuphratica	1128	[A/C]	A:A	A	CATAGCCATAGGTGTAACCTTTTCGCTCAATGCTAGAATCGACAATTGAAACATCTGAGGCTGCATTAATCGGGGATACACGACAGAAGG	ATTTTTTTTT	45355
Pcathayana	1128	[A/C]	A:A	A	CATAGCCATAGGTGTAACCTTTTCGCTCAATGCTAGAATCGACAATTGAAACATCTGAGGCTGCATTAATCGGGGATACACGACAGAAGG	ATTTTTTTTT	45355
Ptrichocarpa	1128	[A/C]	A:A	A	CATAGCCATAGGTGTAACCTTTTCGCTCAATGCTAGAATCGACAATTGAAACATCTGAGGCTGCATTAATCGGGGATACACGACAGAAGG	ATTTTTTTTT	45355
Pbalsamifera	1128	[A/C]	A:A	A	CATAGCCATAGGTGTAACCTTTTCGCTCAATGCTAGAATCGACAATTGAAACATCTGAGGCTGCATTAATCGGGGATACACGACAGAAGG	ATTTTTTTTT	45355
Palba	1128	[A/C]	A:A	A	CATAGCCATAGGTGTAACCTTTTCGCTCAATGCTAGAATCGACAATTGAAACATCTGAGGCTGCATTAATCGGGGATACACGACAGAAGG	ATTTTTTTTT	45355
PtremulaW52	1132	[T/C]	C:C	C	AAATCAAATCACACCATCTCTGTAATAAGTAAATGCCTCTTTTTCTCCTGAAGTTGTCGGAATTATTCGTAATAAGATAT	GGCTACAATTGAAAAGGTCTTATCAATCAAATTTCCAGTTATCCGGGATCTAGGCATAGGTAGCAATCCATTTTAAAATTTCTTT	45545
Ptremula717	1132	[T/C]	C:C	C	AAATCAAATCACACCATCTCTGTAATAAGTAAATGCCTCTTTTTCTCCTGAAGTTGTCGGAATTATTCGTAATAAGATAT	GGCTACAATTGAAAAGGTCTTATCAATCAAATTTCCAGTTATCCGGGATCTAGGCATAGGTAGCAATCCATTTTAAAATTTCTTT	45545
Pyunnanensis	1132	[T/C]	T:T	T	AAATCAAATCACACCATCTCTGTAATAAGTAAATGCCTCTTTTTCTCCTGAAGTTGTCGGAATTATTCGTAATAAGATAT	GGCTACAATTGAAAAGGTCTTATCAATCAAATTTCCAGTTATCCGGGATCTAGGCATAGGTAGCAATCCATTTTAAAATTTCTTT	45545
Pfremontii	1132	[T/C]	T:T	T	AAATCAAATCACACCATCTCTGTAATAAGTAAATGCCTCTTTTTCTCCTGAAGTTGTCGGAATTATTCGTAATAAGATAT	GGCTACAATTGAAAAGGTCTTATCAATCAAATTTCCAGTTATCCGGGATCTAGGCATAGGTAGCAATCCATTTTAAAATTTCTTT	45545
Peuphratica	1132	[T/C]	T:T	T	AAATCAAATCACACCATCTCTGTAATAAGTAAATGCCTCTTTTTCTCCTGAAGTTGTCGGAATTATTCGTAATAAGATAT	GGCTACAATTGAAAAGGTCTTATCAATCAAATTTCCAGTTATCCGGGATCTAGGCATAGGTAGCAATCCATTTTAAAATTTCTTT	45545
Pcathayana	1132	[T/C]	T:T	T	AAATCAAATCACACCATCTCTGTAATAAGTAAATGCCTCTTTTTCTCCTGAAGTTGTCGGAATTATTCGTAATAAGATAT	GGCTACAATTGAAAAGGTCTTATCAATCAAATTTCCAGTTATCCGGGATCTAGGCATAGGTAGCAATCCATTTTAAAATTTCTTT	45545
Ptrichocarpa	1132	[T/C]	T:T	T	AAATCAAATCACACCATCTCTGTAATAAGTAAATGCCTCTTTTTCTCCTGAAGTTGTCGGAATTATTCGTAATAAGATAT	GGCTACAATTGAAAAGGTCTTATCAATCAAATTTCCAGTTATCCGGGATCTAGGCATAGGTAGCAATCCATTTTAAAATTTCTTT	45545
Pbalsamifera	1132	[T/C]	T:T	T	AAATCAAATCACACCATCTCTGTAATAAGTAAATGCCTCTTTTTCTCCTGAAGTTGTCGGAATTATTCGTAATAAGATAT	GGCTACAATTGAAAAGGTCTTATCAATCAAATTTCCAGTTATCCGGGATCTAGGCATAGGTAGCAATCCATTTTAAAATTTCTTT	45545
Palba	1132	[T/C]	T:T	T	AAATCAAATCACACCATCTCTGTAATAAGTAAATGCCTCTTTTTCTCCTGAAGTTGTCGGAATTATTCGTAATAAGATAT	GGCTACAATTGAAAAGGTCTTATCAATCAAATTTCCAGTTATCCGGGATCTAGGCATAGGTAGCAATCCATTTTAAAATTTCTTT	45545
PtremulaW52	1137	[C/G]	C:C	C	CAAACAGCAAACATAAATAGTAAATAGATATATATCTTTATT	TTTTTAA	45856
Ptremula717	1137	[C/G]	C:C	C	CAAACAGCAAACATAAATAGTAAATAGATATATATCTTTATT	TTTTTAA	45856
Pyunnanensis	1137	[C/G]	G:G	G	CAAACAGCAAACATAAATAGTAAATAGATATATATCTTTATT	TTTTTAA	45856
Pfremontii	1137	[C/G]	G:G	G	CAAACAGCAAACATAAATAGTAAATAGATATATATCTTTATT	TTTTTAA	45856
Peuphratica	1137	[C/G]	G:G	G	CAAACAGCAAACATAAATAGTAAATAGATATATATCTTTATT	TTTTTAA	45856
Pcathayana	1137	[C/G]	G:G	G	CAAACAGCAAACATAAATAGTAAATAGATATATATCTTTATT	TTTTTAA	45856
Ptrichocarpa	1137	[C/G]	G:G	G	CAAACAGCAAACATAAATAGTAAATAGATATATATCTTTATT	TTTTTAA	45856
Pbalsamifera	1137	[C/G]	G:G	G	CAAACAGCAAACATAAATAGTAAATAGATATATATCTTTATT	TTTTTAA	45856
Palba	1137	[C/G]	G:G	G	CAAACAGCAAACATAAATAGTAAATAGATATATATCTTTATT	TTTTTAA	45856
PtremulaW52	1139	indel	insertion	insertion	AAAAAG		45871
Ptremula717	1139	indel	insertion	insertion	AAAAAG		45871
Pyunnanensis	1139	indel	deletion	deletion	AAAAAG		45871
Pfremontii	1139	indel	deletion	deletion	AAAAAG		45871
Peuphratica	1139	indel	deletion	deletion	AAAAAG		45871
Pcathayana	1139	indel	deletion	deletion	AAAAAG		45871
Ptrichocarpa	1139	indel	deletion	deletion	AAAAAG		45871
Pbalsamifera	1139	indel	deletion	deletion	AAAAAG		45871
Palba	1139	indel	deletion	deletion	AAAAAG		45871
PtremulaW52	1147	indel	deletion	deletion	AATTAATTGTATGTACCGTACCTATCCAACATCTAATCTAATATATATGATACTAAAT		46062
Ptremula717	1147	indel	deletion	deletion	AATTAATTGTATGTACCGTACCTATCCAACATCTAATCTAATATATATGATACTAAAT		46062
Pyunnanensis	1147	indel	insertion	insertion	AATTAATTGTATGTACCGTACCTATCCAACATCTAATCTAATATATATGATACTAAAT		46062
Pfremontii	1147	indel	insertion	insertion	AATTAATTGTATGTACCGTACCTATCCAACATCTAATCTAATATATATGATACTAAAT		46062
Peuphratica	1147	indel	insertion	insertion	AATTAATTGTATGTACCGTACCTATCCAACATCTAATCTAATATATATGATACTAAAT		46062
Pcathayana	1147	indel	insertion	insertion	AATTAATTGTATGTACCGTACCTATCCAACATCTAATCTAATATATATGATACTAAAT		46062
Ptrichocarpa	1147	indel	insertion	insertion	AATTAATTGTATGTACCGTACCTATCCAACATCTAATCTAATATATATGATACTAAAT		46062
Pbalsamifera	1147	indel	insertion	insertion	AATTAATTGTATGTACCGTACCTATCCAACATCTAATCTAATATATATGATACTAAAT		46062
Palba	1147	indel	insertion	insertion	AATTAATTGTATGTACCGTACCTATCCAACATCTAATCTAATATATATGATACTAAAT		46062
PtremulaW52	1156	[T/G]	T:T	T	TT	GTCTCTTTATTTAGGCGACAGGG	46522
Ptremula717	1156	[T/G]	T:T	T	TT	GTCTCTTTATTTAGGCGACAGGG	46522
Pyunnanensis	1156	[T/G]	G:G	G	TT	GTCTCTTTATTTAGGCGACAGGG	46522
Pfremontii	1156	[T/G]	G:G	G	TT	GTCTCTTTATTTAGGCGACAGGG	46522
Peuphratica	1156	[T/G]	G:G	G	TT	GTCTCTTTATTTAGGCGACAGGG	46522
Pcathayana	1156	[T/G]	G:G	G	TT	GTCTCTTTATTTAGGCGACAGGG	46522
Ptrichocarpa	1156	[T/G]	G:G	G	TT	GTCTCTTTATTTAGGCGACAGGG	46522
Pbalsamifera	1156	[T/G]	G:G	G	TT	GTCTCTTTATTTAGGCGACAGGG	46522
Palba	1156	[T/G]	G:G	G	TT	GTCTCTTTATTTAGGCGACAGGG	46522
PtremulaW52	1157	[T/G]	T:T	T	GTCTCTTTATTTAGGCGACAGGG	A	46546
Ptremula717	1157	[T/G]	T:T	T	GTCTCTTTATTTAGGCGACAGGG	A	46546
Pyunnanensis	1157	[T/G]	G:G	G	GTCTCTTTATTTAGGCGACAGGG	A	46546
Pfremontii	1157	[T/G]	G:G	G	GTCTCTTTATTTAGGCGACAGGG	A	46546
Peuphratica	1157	[T/G]	G:G	G	GTCTCTTTATTTAGGCGACAGGG	A	46546
Pcathayana	1157	[T/G]	G:G	G	GTCTCTTTATTTAGGCGACAGGG	A	46546
Ptrichocarpa	1157	[T/G]	G:G	G	GTCTCTTTATTTAGGCGACAGGG	A	46546
Pbalsamifera	1157	[T/G]	G:G	G	GTCTCTTTATTTAGGCGACAGGG	A	46546
Palba	1157	[T/G]	G:G	G	GTCTCTTTATTTAGGCGACAGGG	A	46546
PtremulaW52	1175	indel	deletion	deletion	AAAAAA		47617
Ptremula717	1175	indel	deletion	deletion	AAAAAA		47617
Pyunnanensis	1175	indel	insertion	insertion	AAAAAA		47617
Pfremontii	1175	indel	insertion	insertion	AAAAAA		47617
Peuphratica	1175	indel	insertion	insertion	AAAAAA		47617
Pcathayana	1175	indel	insertion	insertion	AAAAAA		47617
Ptrichocarpa	1175	indel	insertion	insertion	AAAAAA		47617
Pbalsamifera	1175	indel	insertion	insertion	AAAAAA		47617
Palba	1175	indel	insertion	insertion	AAAAAA		47617
PtremulaW52	1176	[A/T]	0	0			47618
Ptremula717	1176	[A/T]	0	0			47618
Pyunnanensis	1176	[A/T]	A:A	A			47618
Pfremontii	1176	[A/T]	A:A	A			47618
Peuphratica	1176	[A/T]	A:A	A			47618
Pcathayana	1176	[A/T]	T:T	T			47618
Ptrichocarpa	1176	[A/T]	A:A	A			47618
Pbalsamifera	1176	[A/T]	A:A	A			47618
Palba	1176	[A/T]	A:A	A			47618
PtremulaW52	1181	indel	insertion	insertion	AATATTAAAATA		47844
Ptremula717	1181	indel	insertion	insertion	AATATTAAAATA		47844
Pyunnanensis	1181	indel	deletion	deletion	AATATTAAAATA		47844
Pfremontii	1181	indel	deletion	deletion	AATATTAAAATA		47844
Peuphratica	1181	indel	deletion	deletion	AATATTAAAATA		47844
Pcathayana	1181	indel	deletion	deletion	AATATTAAAATA		47844
Ptrichocarpa	1181	indel	deletion	deletion	AATATTAAAATA		47844
Pbalsamifera	1181	indel	deletion	deletion	AATATTAAAATA		47844
Palba	1181	indel	deletion	deletion	AATATTAAAATA		47844
PtremulaW52	1211	indel	deletion	deletion	TTTTT		48837
Ptremula717	1211	indel	deletion	deletion	TTTTT		48837
Pyunnanensis	1211	indel	insertion	insertion	TTTTT		48837
Pfremontii	1211	indel	insertion	insertion	TTTTT		48837
Peuphratica	1211	indel	insertion	insertion	TTTTT		48837
Pcathayana	1211	indel	insertion	insertion	TTTTT		48837
Ptrichocarpa	1211	indel	insertion	insertion	TTTTT		48837
Pbalsamifera	1211	indel	insertion	insertion	TTTTT		48837
Palba	1211	indel	insertion	insertion	TTTTT		48837
PtremulaW52	1222	[T/C]	T:T	T	CGCGT	GGAAATGGTCGGGATAGCTCAGCAGGTAGAGCAGAGGACTGAAAATCCTCGTGTCACCAGTTCAAATCTGGTTCCTGACACAT	49027
Ptremula717	1222	[T/C]	T:T	T	CGCGT	GGAAATGGTCGGGATAGCTCAGCAGGTAGAGCAGAGGACTGAAAATCCTCGTGTCACCAGTTCAAATCTGGTTCCTGACACAT	49027
Pyunnanensis	1222	[T/C]	C:C	C	CGCGT	GGAAATGGTCGGGATAGCTCAGCAGGTAGAGCAGAGGACTGAAAATCCTCGTGTCACCAGTTCAAATCTGGTTCCTGACACAT	49027
Pfremontii	1222	[T/C]	C:C	C	CGCGT	GGAAATGGTCGGGATAGCTCAGCAGGTAGAGCAGAGGACTGAAAATCCTCGTGTCACCAGTTCAAATCTGGTTCCTGACACAT	49027
Peuphratica	1222	[T/C]	C:C	C	CGCGT	GGAAATGGTCGGGATAGCTCAGCAGGTAGAGCAGAGGACTGAAAATCCTCGTGTCACCAGTTCAAATCTGGTTCCTGACACAT	49027
Pcathayana	1222	[T/C]	C:C	C	CGCGT	GGAAATGGTCGGGATAGCTCAGCAGGTAGAGCAGAGGACTGAAAATCCTCGTGTCACCAGTTCAAATCTGGTTCCTGACACAT	49027
Ptrichocarpa	1222	[T/C]	C:C	C	CGCGT	GGAAATGGTCGGGATAGCTCAGCAGGTAGAGCAGAGGACTGAAAATCCTCGTGTCACCAGTTCAAATCTGGTTCCTGACACAT	49027
Pbalsamifera	1222	[T/C]	C:C	C	CGCGT	GGAAATGGTCGGGATAGCTCAGCAGGTAGAGCAGAGGACTGAAAATCCTCGTGTCACCAGTTCAAATCTGGTTCCTGACACAT	49027
Palba	1222	[T/C]	C:C	C	CGCGT	GGAAATGGTCGGGATAGCTCAGCAGGTAGAGCAGAGGACTGAAAATCCTCGTGTCACCAGTTCAAATCTGGTTCCTGACACAT	49027
PtremulaW52	1242	indel	insertion	insertion	GTCCATAATGCGTGTCCTCTCGGTCAAAAAATGAATACTTGATATAGATTTA		49442
Ptremula717	1242	indel	insertion	insertion	GTCCATAATGCGTGTCCTCTCGGTCAAAAAATGAATACTTGATATAGATTTA		49442
Pyunnanensis	1242	indel	deletion	deletion	GTCCATAATGCGTGTCCTCTCGGTCAAAAAATGAATACTTGATATAGATTTA		49442
Pfremontii	1242	indel	deletion	deletion	GTCCATAATGCGTGTCCTCTCGGTCAAAAAATGAATACTTGATATAGATTTA		49442
Peuphratica	1242	indel	deletion	deletion	GTCCATAATGCGTGTCCTCTCGGTCAAAAAATGAATACTTGATATAGATTTA		49442
Pcathayana	1242	indel	deletion	deletion	GTCCATAATGCGTGTCCTCTCGGTCAAAAAATGAATACTTGATATAGATTTA		49442
Ptrichocarpa	1242	indel	deletion	deletion	GTCCATAATGCGTGTCCTCTCGGTCAAAAAATGAATACTTGATATAGATTTA		49442
Pbalsamifera	1242	indel	deletion	deletion	GTCCATAATGCGTGTCCTCTCGGTCAAAAAATGAATACTTGATATAGATTTA		49442
Palba	1242	indel	deletion	deletion	GTCCATAATGCGTGTCCTCTCGGTCAAAAAATGAATACTTGATATAGATTTA		49442
PtremulaW52	1243	[T/G]	G:G	G	AAAGGGTAAATTAATTGCGTAAAATACTTAAAAGAAAAGTCTAGTCTAGAGAAGT	GAAGGGTGGGAATATACAAGATTCATCTCGGATACAGTACAAATAGAATCTGATCTCCTTTGATTTCTTTGTTTTT	49507
Ptremula717	1243	[T/G]	G:G	G	AAAGGGTAAATTAATTGCGTAAAATACTTAAAAGAAAAGTCTAGTCTAGAGAAGT	GAAGGGTGGGAATATACAAGATTCATCTCGGATACAGTACAAATAGAATCTGATCTCCTTTGATTTCTTTGTTTTT	49507
Pyunnanensis	1243	[T/G]	T:T	T	AAAGGGTAAATTAATTGCGTAAAATACTTAAAAGAAAAGTCTAGTCTAGAGAAGT	GAAGGGTGGGAATATACAAGATTCATCTCGGATACAGTACAAATAGAATCTGATCTCCTTTGATTTCTTTGTTTTT	49507
Pfremontii	1243	[T/G]	T:T	T	AAAGGGTAAATTAATTGCGTAAAATACTTAAAAGAAAAGTCTAGTCTAGAGAAGT	GAAGGGTGGGAATATACAAGATTCATCTCGGATACAGTACAAATAGAATCTGATCTCCTTTGATTTCTTTGTTTTT	49507
Peuphratica	1243	[T/G]	T:T	T	AAAGGGTAAATTAATTGCGTAAAATACTTAAAAGAAAAGTCTAGTCTAGAGAAGT	GAAGGGTGGGAATATACAAGATTCATCTCGGATACAGTACAAATAGAATCTGATCTCCTTTGATTTCTTTGTTTTT	49507
Pcathayana	1243	[T/G]	T:T	T	AAAGGGTAAATTAATTGCGTAAAATACTTAAAAGAAAAGTCTAGTCTAGAGAAGT	GAAGGGTGGGAATATACAAGATTCATCTCGGATACAGTACAAATAGAATCTGATCTCCTTTGATTTCTTTGTTTTT	49507
Ptrichocarpa	1243	[T/G]	T:T	T	AAAGGGTAAATTAATTGCGTAAAATACTTAAAAGAAAAGTCTAGTCTAGAGAAGT	GAAGGGTGGGAATATACAAGATTCATCTCGGATACAGTACAAATAGAATCTGATCTCCTTTGATTTCTTTGTTTTT	49507
Pbalsamifera	1243	[T/G]	T:T	T	AAAGGGTAAATTAATTGCGTAAAATACTTAAAAGAAAAGTCTAGTCTAGAGAAGT	GAAGGGTGGGAATATACAAGATTCATCTCGGATACAGTACAAATAGAATCTGATCTCCTTTGATTTCTTTGTTTTT	49507
Palba	1243	[T/G]	T:T	T	AAAGGGTAAATTAATTGCGTAAAATACTTAAAAGAAAAGTCTAGTCTAGAGAAGT	GAAGGGTGGGAATATACAAGATTCATCTCGGATACAGTACAAATAGAATCTGATCTCCTTTGATTTCTTTGTTTTT	49507
PtremulaW52	1245	[A/C]	C:C	C	TTTTTTCTTTCATATT	TATTTCTTTATTGACTTTATATAGCTCATCTAAGGGATGTGCGCAGTACAAAGTTCATGATGCAGAATTCGCTTAGTTCGTCCTATTAGCTCGGCTCGCCCGAAAT	49601
Ptremula717	1245	[A/C]	C:C	C	TTTTTTCTTTCATATT	TATTTCTTTATTGACTTTATATAGCTCATCTAAGGGATGTGCGCAGTACAAAGTTCATGATGCAGAATTCGCTTAGTTCGTCCTATTAGCTCGGCTCGCCCGAAAT	49601
Pyunnanensis	1245	[A/C]	A:A	A	TTTTTTCTTTCATATT	TATTTCTTTATTGACTTTATATAGCTCATCTAAGGGATGTGCGCAGTACAAAGTTCATGATGCAGAATTCGCTTAGTTCGTCCTATTAGCTCGGCTCGCCCGAAAT	49601
Pfremontii	1245	[A/C]	A:A	A	TTTTTTCTTTCATATT	TATTTCTTTATTGACTTTATATAGCTCATCTAAGGGATGTGCGCAGTACAAAGTTCATGATGCAGAATTCGCTTAGTTCGTCCTATTAGCTCGGCTCGCCCGAAAT	49601
Peuphratica	1245	[A/C]	A:A	A	TTTTTTCTTTCATATT	TATTTCTTTATTGACTTTATATAGCTCATCTAAGGGATGTGCGCAGTACAAAGTTCATGATGCAGAATTCGCTTAGTTCGTCCTATTAGCTCGGCTCGCCCGAAAT	49601
Pcathayana	1245	[A/C]	A:A	A	TTTTTTCTTTCATATT	TATTTCTTTATTGACTTTATATAGCTCATCTAAGGGATGTGCGCAGTACAAAGTTCATGATGCAGAATTCGCTTAGTTCGTCCTATTAGCTCGGCTCGCCCGAAAT	49601
Ptrichocarpa	1245	[A/C]	A:A	A	TTTTTTCTTTCATATT	TATTTCTTTATTGACTTTATATAGCTCATCTAAGGGATGTGCGCAGTACAAAGTTCATGATGCAGAATTCGCTTAGTTCGTCCTATTAGCTCGGCTCGCCCGAAAT	49601
Pbalsamifera	1245	[A/C]	A:A	A	TTTTTTCTTTCATATT	TATTTCTTTATTGACTTTATATAGCTCATCTAAGGGATGTGCGCAGTACAAAGTTCATGATGCAGAATTCGCTTAGTTCGTCCTATTAGCTCGGCTCGCCCGAAAT	49601
Palba	1245	[A/C]	A:A	A	TTTTTTCTTTCATATT	TATTTCTTTATTGACTTTATATAGCTCATCTAAGGGATGTGCGCAGTACAAAGTTCATGATGCAGAATTCGCTTAGTTCGTCCTATTAGCTCGGCTCGCCCGAAAT	49601
PtremulaW52	1248	[T/G]	T:T	T	TCTTCAAAATT		49731
Ptremula717	1248	[T/G]	T:T	T	TCTTCAAAATT		49731
Pyunnanensis	1248	[T/G]	G:G	G	TCTTCAAAATT		49731
Pfremontii	1248	[T/G]	G:G	G	TCTTCAAAATT		49731
Peuphratica	1248	[T/G]	G:G	G	TCTTCAAAATT		49731
Pcathayana	1248	[T/G]	G:G	G	TCTTCAAAATT		49731
Ptrichocarpa	1248	[T/G]	G:G	G	TCTTCAAAATT		49731
Pbalsamifera	1248	[T/G]	G:G	G	TCTTCAAAATT		49731
Palba	1248	[T/G]	G:G	G	TCTTCAAAATT		49731
PtremulaW52	1251	[T/C]	T:T	T	T	TTTT	49762
Ptremula717	1251	[T/C]	T:T	T	T	TTTT	49762
Pyunnanensis	1251	[T/C]	C:C	C	T	TTTT	49762
Pfremontii	1251	[T/C]	C:C	C	T	TTTT	49762
Peuphratica	1251	[T/C]	C:C	C	T	TTTT	49762
Pcathayana	1251	[T/C]	C:C	C	T	TTTT	49762
Ptrichocarpa	1251	[T/C]	C:C	C	T	TTTT	49762
Pbalsamifera	1251	[T/C]	C:C	C	T	TTTT	49762
Palba	1251	[T/C]	C:C	C	T	TTTT	49762
PtremulaW52	1276	[A/T]	A:A	A	ATACCGGATTCATAACTAGAAAGTTTCTC	GGTCCTTTTCTAATTGGGGATAAAAGGCCCGAAATTAGAAATG	51478
Ptremula717	1276	[A/T]	A:A	A	ATACCGGATTCATAACTAGAAAGTTTCTC	GGTCCTTTTCTAATTGGGGATAAAAGGCCCGAAATTAGAAATG	51478
Pyunnanensis	1276	[A/T]	T:T	T	ATACCGGATTCATAACTAGAAAGTTTCTC	GGTCCTTTTCTAATTGGGGATAAAAGGCCCGAAATTAGAAATG	51478
Pfremontii	1276	[A/T]	T:T	T	ATACCGGATTCATAACTAGAAAGTTTCTC	GGTCCTTTTCTAATTGGGGATAAAAGGCCCGAAATTAGAAATG	51478
Peuphratica	1276	[A/T]	T:T	T	ATACCGGATTCATAACTAGAAAGTTTCTC	GGTCCTTTTCTAATTGGGGATAAAAGGCCCGAAATTAGAAATG	51478
Pcathayana	1276	[A/T]	T:T	T	ATACCGGATTCATAACTAGAAAGTTTCTC	GGTCCTTTTCTAATTGGGGATAAAAGGCCCGAAATTAGAAATG	51478
Ptrichocarpa	1276	[A/T]	T:T	T	ATACCGGATTCATAACTAGAAAGTTTCTC	GGTCCTTTTCTAATTGGGGATAAAAGGCCCGAAATTAGAAATG	51478
Pbalsamifera	1276	[A/T]	T:T	T	ATACCGGATTCATAACTAGAAAGTTTCTC	GGTCCTTTTCTAATTGGGGATAAAAGGCCCGAAATTAGAAATG	51478
Palba	1276	[A/T]	T:T	T	ATACCGGATTCATAACTAGAAAGTTTCTC	GGTCCTTTTCTAATTGGGGATAAAAGGCCCGAAATTAGAAATG	51478
PtremulaW52	1300	[A/T]	T:T	T	AA	AA	51934
Ptremula717	1300	[A/T]	T:T	T	AA	AA	51934
Pyunnanensis	1300	[A/T]	A:A	A	AA	AA	51934
Pfremontii	1300	[A/T]	A:A	A	AA	AA	51934
Peuphratica	1300	[A/T]	A:A	A	AA	AA	51934
Pcathayana	1300	[A/T]	A:A	A	AA	AA	51934
Ptrichocarpa	1300	[A/T]	A:A	A	AA	AA	51934
Pbalsamifera	1300	[A/T]	A:A	A	AA	AA	51934
Palba	1300	[A/T]	A:A	A	AA	AA	51934
PtremulaW52	1337	[T/G]	G:G	G			52206
Ptremula717	1337	[T/G]	G:G	G			52206
Pyunnanensis	1337	[T/G]	T:T	T			52206
Pfremontii	1337	[T/G]	T:T	T			52206
Peuphratica	1337	[T/G]	T:T	T			52206
Pcathayana	1337	[T/G]	0	0			52206
Ptrichocarpa	1337	[T/G]	T:T	T			52206
Pbalsamifera	1337	[T/G]	T:T	T			52206
Palba	1337	[T/G]	T:T	T			52206
PtremulaW52	1351	[A/G]	A:A	A			52247
Ptremula717	1351	[A/G]	A:A	A			52247
Pyunnanensis	1351	[A/G]	G:G	G			52247
Pfremontii	1351	[A/G]	G:G	G			52247
Peuphratica	1351	[A/G]	G:G	G			52247
Pcathayana	1351	[A/G]	0	0			52247
Ptrichocarpa	1351	[A/G]	G:G	G			52247
Pbalsamifera	1351	[A/G]	0	0			52247
Palba	1351	[A/G]	G:G	G			52247
PtremulaW52	1354	[T/G]	G:G	G			52300
Ptremula717	1354	[T/G]	G:G	G			52300
Pyunnanensis	1354	[T/G]	T:T	T			52300
Pfremontii	1354	[T/G]	T:T	T			52300
Peuphratica	1354	[T/G]	T:T	T			52300
Pcathayana	1354	[T/G]	0	0			52300
Ptrichocarpa	1354	[T/G]	T:T	T			52300
Pbalsamifera	1354	[T/G]	T:T	T			52300
Palba	1354	[T/G]	T:T	T			52300
PtremulaW52	1376	[T/G]	T:T	T	AAAGGGGAAAAATTCATATGTAATTGACTTAGGAAGAGTAATGAA	AAAATTGGGTTTGTTTAGCCAAGA	52748
Ptremula717	1376	[T/G]	T:T	T	AAAGGGGAAAAATTCATATGTAATTGACTTAGGAAGAGTAATGAA	AAAATTGGGTTTGTTTAGCCAAGA	52748
Pyunnanensis	1376	[T/G]	G:G	G	AAAGGGGAAAAATTCATATGTAATTGACTTAGGAAGAGTAATGAA	AAAATTGGGTTTGTTTAGCCAAGA	52748
Pfremontii	1376	[T/G]	G:G	G	AAAGGGGAAAAATTCATATGTAATTGACTTAGGAAGAGTAATGAA	AAAATTGGGTTTGTTTAGCCAAGA	52748
Peuphratica	1376	[T/G]	G:G	G	AAAGGGGAAAAATTCATATGTAATTGACTTAGGAAGAGTAATGAA	AAAATTGGGTTTGTTTAGCCAAGA	52748
Pcathayana	1376	[T/G]	G:G	G	AAAGGGGAAAAATTCATATGTAATTGACTTAGGAAGAGTAATGAA	AAAATTGGGTTTGTTTAGCCAAGA	52748
Ptrichocarpa	1376	[T/G]	G:G	G	AAAGGGGAAAAATTCATATGTAATTGACTTAGGAAGAGTAATGAA	AAAATTGGGTTTGTTTAGCCAAGA	52748
Pbalsamifera	1376	[T/G]	G:G	G	AAAGGGGAAAAATTCATATGTAATTGACTTAGGAAGAGTAATGAA	AAAATTGGGTTTGTTTAGCCAAGA	52748
Palba	1376	[T/G]	G:G	G	AAAGGGGAAAAATTCATATGTAATTGACTTAGGAAGAGTAATGAA	AAAATTGGGTTTGTTTAGCCAAGA	52748
PtremulaW52	1401	[T/C]	C:C	C	C	ATTGGTTGCCTAAAATCTAAAAAT	53504
Ptremula717	1401	[T/C]	C:C	C	C	ATTGGTTGCCTAAAATCTAAAAAT	53504
Pyunnanensis	1401	[T/C]	T:T	T	C	ATTGGTTGCCTAAAATCTAAAAAT	53504
Pfremontii	1401	[T/C]	T:T	T	C	ATTGGTTGCCTAAAATCTAAAAAT	53504
Peuphratica	1401	[T/C]	T:T	T	C	ATTGGTTGCCTAAAATCTAAAAAT	53504
Pcathayana	1401	[T/C]	T:T	T	C	ATTGGTTGCCTAAAATCTAAAAAT	53504
Ptrichocarpa	1401	[T/C]	T:T	T	C	ATTGGTTGCCTAAAATCTAAAAAT	53504
Pbalsamifera	1401	[T/C]	T:T	T	C	ATTGGTTGCCTAAAATCTAAAAAT	53504
Palba	1401	[T/C]	T:T	T	C	ATTGGTTGCCTAAAATCTAAAAAT	53504
PtremulaW52	1408	[T/C]	T:T	T	AAATTACCTACTTAACTCAGTGGTTAGAGTATTGCTTTCATACGGCGGGAGTCATTGGTTCAAATCCAATAGTAGGTATAACTTATTAGATATCCGAATCCATGGTATCTAATAAGTTTTTCTATCCGC	TTAATTTTATTGATTTTT	53996
Ptremula717	1408	[T/C]	T:T	T	AAATTACCTACTTAACTCAGTGGTTAGAGTATTGCTTTCATACGGCGGGAGTCATTGGTTCAAATCCAATAGTAGGTATAACTTATTAGATATCCGAATCCATGGTATCTAATAAGTTTTTCTATCCGC	TTAATTTTATTGATTTTT	53996
Pyunnanensis	1408	[T/C]	C:C	C	AAATTACCTACTTAACTCAGTGGTTAGAGTATTGCTTTCATACGGCGGGAGTCATTGGTTCAAATCCAATAGTAGGTATAACTTATTAGATATCCGAATCCATGGTATCTAATAAGTTTTTCTATCCGC	TTAATTTTATTGATTTTT	53996
Pfremontii	1408	[T/C]	C:C	C	AAATTACCTACTTAACTCAGTGGTTAGAGTATTGCTTTCATACGGCGGGAGTCATTGGTTCAAATCCAATAGTAGGTATAACTTATTAGATATCCGAATCCATGGTATCTAATAAGTTTTTCTATCCGC	TTAATTTTATTGATTTTT	53996
Peuphratica	1408	[T/C]	C:C	C	AAATTACCTACTTAACTCAGTGGTTAGAGTATTGCTTTCATACGGCGGGAGTCATTGGTTCAAATCCAATAGTAGGTATAACTTATTAGATATCCGAATCCATGGTATCTAATAAGTTTTTCTATCCGC	TTAATTTTATTGATTTTT	53996
Pcathayana	1408	[T/C]	C:C	C	AAATTACCTACTTAACTCAGTGGTTAGAGTATTGCTTTCATACGGCGGGAGTCATTGGTTCAAATCCAATAGTAGGTATAACTTATTAGATATCCGAATCCATGGTATCTAATAAGTTTTTCTATCCGC	TTAATTTTATTGATTTTT	53996
Ptrichocarpa	1408	[T/C]	C:C	C	AAATTACCTACTTAACTCAGTGGTTAGAGTATTGCTTTCATACGGCGGGAGTCATTGGTTCAAATCCAATAGTAGGTATAACTTATTAGATATCCGAATCCATGGTATCTAATAAGTTTTTCTATCCGC	TTAATTTTATTGATTTTT	53996
Pbalsamifera	1408	[T/C]	C:C	C	AAATTACCTACTTAACTCAGTGGTTAGAGTATTGCTTTCATACGGCGGGAGTCATTGGTTCAAATCCAATAGTAGGTATAACTTATTAGATATCCGAATCCATGGTATCTAATAAGTTTTTCTATCCGC	TTAATTTTATTGATTTTT	53996
Palba	1408	[T/C]	C:C	C	AAATTACCTACTTAACTCAGTGGTTAGAGTATTGCTTTCATACGGCGGGAGTCATTGGTTCAAATCCAATAGTAGGTATAACTTATTAGATATCCGAATCCATGGTATCTAATAAGTTTTTCTATCCGC	TTAATTTTATTGATTTTT	53996
PtremulaW52	1418	[A/G]	A:A	A	GCCAACTGGTTATAGTTACGAAATCACATTGATAGCCTCTACTCGTGCTCTAGCTCGTCTGAGAGCTAGATTTGCCTCGATTATTTGTCTCTT	CCTTCCGCTTTCCTCAAGTTAGCTTCTGCTATTTCAAGAGTTTGCTGAGCTTCTTGTGGATCAATGTCACTCCCCTTCTCCGCATCATTTACTAAAACAGTAACCTCATTATTGCCTATTCTAGCAAAACCGCCCATCAGAGCCATCGTTAACCATTGGTCATTAAGGCGTATTCTCAAAATACCGATATCAA	54300
Ptremula717	1418	[A/G]	A:A	A	GCCAACTGGTTATAGTTACGAAATCACATTGATAGCCTCTACTCGTGCTCTAGCTCGTCTGAGAGCTAGATTTGCCTCGATTATTTGTCTCTT	CCTTCCGCTTTCCTCAAGTTAGCTTCTGCTATTTCAAGAGTTTGCTGAGCTTCTTGTGGATCAATGTCACTCCCCTTCTCCGCATCATTTACTAAAACAGTAACCTCATTATTGCCTATTCTAGCAAAACCGCCCATCAGAGCCATCGTTAACCATTGGTCATTAAGGCGTATTCTCAAAATACCGATATCAA	54300
Pyunnanensis	1418	[A/G]	G:G	G	GCCAACTGGTTATAGTTACGAAATCACATTGATAGCCTCTACTCGTGCTCTAGCTCGTCTGAGAGCTAGATTTGCCTCGATTATTTGTCTCTT	CCTTCCGCTTTCCTCAAGTTAGCTTCTGCTATTTCAAGAGTTTGCTGAGCTTCTTGTGGATCAATGTCACTCCCCTTCTCCGCATCATTTACTAAAACAGTAACCTCATTATTGCCTATTCTAGCAAAACCGCCCATCAGAGCCATCGTTAACCATTGGTCATTAAGGCGTATTCTCAAAATACCGATATCAA	54300
Pfremontii	1418	[A/G]	G:G	G	GCCAACTGGTTATAGTTACGAAATCACATTGATAGCCTCTACTCGTGCTCTAGCTCGTCTGAGAGCTAGATTTGCCTCGATTATTTGTCTCTT	CCTTCCGCTTTCCTCAAGTTAGCTTCTGCTATTTCAAGAGTTTGCTGAGCTTCTTGTGGATCAATGTCACTCCCCTTCTCCGCATCATTTACTAAAACAGTAACCTCATTATTGCCTATTCTAGCAAAACCGCCCATCAGAGCCATCGTTAACCATTGGTCATTAAGGCGTATTCTCAAAATACCGATATCAA	54300
Peuphratica	1418	[A/G]	G:G	G	GCCAACTGGTTATAGTTACGAAATCACATTGATAGCCTCTACTCGTGCTCTAGCTCGTCTGAGAGCTAGATTTGCCTCGATTATTTGTCTCTT	CCTTCCGCTTTCCTCAAGTTAGCTTCTGCTATTTCAAGAGTTTGCTGAGCTTCTTGTGGATCAATGTCACTCCCCTTCTCCGCATCATTTACTAAAACAGTAACCTCATTATTGCCTATTCTAGCAAAACCGCCCATCAGAGCCATCGTTAACCATTGGTCATTAAGGCGTATTCTCAAAATACCGATATCAA	54300
Pcathayana	1418	[A/G]	G:G	G	GCCAACTGGTTATAGTTACGAAATCACATTGATAGCCTCTACTCGTGCTCTAGCTCGTCTGAGAGCTAGATTTGCCTCGATTATTTGTCTCTT	CCTTCCGCTTTCCTCAAGTTAGCTTCTGCTATTTCAAGAGTTTGCTGAGCTTCTTGTGGATCAATGTCACTCCCCTTCTCCGCATCATTTACTAAAACAGTAACCTCATTATTGCCTATTCTAGCAAAACCGCCCATCAGAGCCATCGTTAACCATTGGTCATTAAGGCGTATTCTCAAAATACCGATATCAA	54300
Ptrichocarpa	1418	[A/G]	G:G	G	GCCAACTGGTTATAGTTACGAAATCACATTGATAGCCTCTACTCGTGCTCTAGCTCGTCTGAGAGCTAGATTTGCCTCGATTATTTGTCTCTT	CCTTCCGCTTTCCTCAAGTTAGCTTCTGCTATTTCAAGAGTTTGCTGAGCTTCTTGTGGATCAATGTCACTCCCCTTCTCCGCATCATTTACTAAAACAGTAACCTCATTATTGCCTATTCTAGCAAAACCGCCCATCAGAGCCATCGTTAACCATTGGTCATTAAGGCGTATTCTCAAAATACCGATATCAA	54300
Pbalsamifera	1418	[A/G]	G:G	G	GCCAACTGGTTATAGTTACGAAATCACATTGATAGCCTCTACTCGTGCTCTAGCTCGTCTGAGAGCTAGATTTGCCTCGATTATTTGTCTCTT	CCTTCCGCTTTCCTCAAGTTAGCTTCTGCTATTTCAAGAGTTTGCTGAGCTTCTTGTGGATCAATGTCACTCCCCTTCTCCGCATCATTTACTAAAACAGTAACCTCATTATTGCCTATTCTAGCAAAACCGCCCATCAGAGCCATCGTTAACCATTGGTCATTAAGGCGTATTCTCAAAATACCGATATCAA	54300
Palba	1418	[A/G]	G:G	G	GCCAACTGGTTATAGTTACGAAATCACATTGATAGCCTCTACTCGTGCTCTAGCTCGTCTGAGAGCTAGATTTGCCTCGATTATTTGTCTCTT	CCTTCCGCTTTCCTCAAGTTAGCTTCTGCTATTTCAAGAGTTTGCTGAGCTTCTTGTGGATCAATGTCACTCCCCTTCTCCGCATCATTTACTAAAACAGTAACCTCATTATTGCCTATTCTAGCAAAACCGCCCATCAGAGCCATCGTTAACCATTGGTCATTAAGGCGTATTCTCAAAATACCGATATCAA	54300
PtremulaW52	1433	[A/C]	C:C	C	ACTGGAACACTTAGGGGAGCTCCCGTGTCAATCACTTCCATTCCTCTCATTAGACC	TCTGTAGCACTCATAGCTACAGCTCGAACTCGATTATTTCCTAATAATTGCTGTACTTCACAAGTGACATTAATTTGTTGACTGACAGTATCTCGACCCTTAACTACCAGAGCGTTGTAAATATTAGGCATCTTGCCCGGGGGAAAAACTACATCTAGCACTGGGCCAATGATTTGAGCGATATGTCCCAGGTTCTTTTTTTCAAGCGCGGAAACT	55868
Ptremula717	1433	[A/C]	C:C	C	ACTGGAACACTTAGGGGAGCTCCCGTGTCAATCACTTCCATTCCTCTCATTAGACC	TCTGTAGCACTCATAGCTACAGCTCGAACTCGATTATTTCCTAATAATTGCTGTACTTCACAAGTGACATTAATTTGTTGACTGACAGTATCTCGACCCTTAACTACCAGAGCGTTGTAAATATTAGGCATCTTGCCCGGGGGAAAAACTACATCTAGCACTGGGCCAATGATTTGAGCGATATGTCCCAGGTTCTTTTTTTCAAGCGCGGAAACT	55868
Pyunnanensis	1433	[A/C]	A:A	A	ACTGGAACACTTAGGGGAGCTCCCGTGTCAATCACTTCCATTCCTCTCATTAGACC	TCTGTAGCACTCATAGCTACAGCTCGAACTCGATTATTTCCTAATAATTGCTGTACTTCACAAGTGACATTAATTTGTTGACTGACAGTATCTCGACCCTTAACTACCAGAGCGTTGTAAATATTAGGCATCTTGCCCGGGGGAAAAACTACATCTAGCACTGGGCCAATGATTTGAGCGATATGTCCCAGGTTCTTTTTTTCAAGCGCGGAAACT	55868
Pfremontii	1433	[A/C]	A:A	A	ACTGGAACACTTAGGGGAGCTCCCGTGTCAATCACTTCCATTCCTCTCATTAGACC	TCTGTAGCACTCATAGCTACAGCTCGAACTCGATTATTTCCTAATAATTGCTGTACTTCACAAGTGACATTAATTTGTTGACTGACAGTATCTCGACCCTTAACTACCAGAGCGTTGTAAATATTAGGCATCTTGCCCGGGGGAAAAACTACATCTAGCACTGGGCCAATGATTTGAGCGATATGTCCCAGGTTCTTTTTTTCAAGCGCGGAAACT	55868
Peuphratica	1433	[A/C]	A:A	A	ACTGGAACACTTAGGGGAGCTCCCGTGTCAATCACTTCCATTCCTCTCATTAGACC	TCTGTAGCACTCATAGCTACAGCTCGAACTCGATTATTTCCTAATAATTGCTGTACTTCACAAGTGACATTAATTTGTTGACTGACAGTATCTCGACCCTTAACTACCAGAGCGTTGTAAATATTAGGCATCTTGCCCGGGGGAAAAACTACATCTAGCACTGGGCCAATGATTTGAGCGATATGTCCCAGGTTCTTTTTTTCAAGCGCGGAAACT	55868
Pcathayana	1433	[A/C]	A:A	A	ACTGGAACACTTAGGGGAGCTCCCGTGTCAATCACTTCCATTCCTCTCATTAGACC	TCTGTAGCACTCATAGCTACAGCTCGAACTCGATTATTTCCTAATAATTGCTGTACTTCACAAGTGACATTAATTTGTTGACTGACAGTATCTCGACCCTTAACTACCAGAGCGTTGTAAATATTAGGCATCTTGCCCGGGGGAAAAACTACATCTAGCACTGGGCCAATGATTTGAGCGATATGTCCCAGGTTCTTTTTTTCAAGCGCGGAAACT	55868
Ptrichocarpa	1433	[A/C]	A:A	A	ACTGGAACACTTAGGGGAGCTCCCGTGTCAATCACTTCCATTCCTCTCATTAGACC	TCTGTAGCACTCATAGCTACAGCTCGAACTCGATTATTTCCTAATAATTGCTGTACTTCACAAGTGACATTAATTTGTTGACTGACAGTATCTCGACCCTTAACTACCAGAGCGTTGTAAATATTAGGCATCTTGCCCGGGGGAAAAACTACATCTAGCACTGGGCCAATGATTTGAGCGATATGTCCCAGGTTCTTTTTTTCAAGCGCGGAAACT	55868
Pbalsamifera	1433	[A/C]	A:A	A	ACTGGAACACTTAGGGGAGCTCCCGTGTCAATCACTTCCATTCCTCTCATTAGACC	TCTGTAGCACTCATAGCTACAGCTCGAACTCGATTATTTCCTAATAATTGCTGTACTTCACAAGTGACATTAATTTGTTGACTGACAGTATCTCGACCCTTAACTACCAGAGCGTTGTAAATATTAGGCATCTTGCCCGGGGGAAAAACTACATCTAGCACTGGGCCAATGATTTGAGCGATATGTCCCAGGTTCTTTTTTTCAAGCGCGGAAACT	55868
Palba	1433	[A/C]	A:A	A	ACTGGAACACTTAGGGGAGCTCCCGTGTCAATCACTTCCATTCCTCTCATTAGACC	TCTGTAGCACTCATAGCTACAGCTCGAACTCGATTATTTCCTAATAATTGCTGTACTTCACAAGTGACATTAATTTGTTGACTGACAGTATCTCGACCCTTAACTACCAGAGCGTTGTAAATATTAGGCATCTTGCCCGGGGGAAAAACTACATCTAGCACTGGGCCAATGATTTGAGCGATATGTCCCAGGTTCTTTTTTTCAAGCGCGGAAACT	55868
PtremulaW52	1452	indel	deletion	deletion	TGAGAATTCTTAATTCATGAGTTGTAGGGAGGG	CTTATGTCACCACAAACAGAGACTAAA	56920
Ptremula717	1452	indel	deletion	deletion	TGAGAATTCTTAATTCATGAGTTGTAGGGAGGG	CTTATGTCACCACAAACAGAGACTAAA	56920
Pyunnanensis	1452	indel	insertion	insertion	TGAGAATTCTTAATTCATGAGTTGTAGGGAGGG	CTTATGTCACCACAAACAGAGACTAAA	56920
Pfremontii	1452	indel	insertion	insertion	TGAGAATTCTTAATTCATGAGTTGTAGGGAGGG	CTTATGTCACCACAAACAGAGACTAAA	56920
Peuphratica	1452	indel	insertion	insertion	TGAGAATTCTTAATTCATGAGTTGTAGGGAGGG	CTTATGTCACCACAAACAGAGACTAAA	56920
Pcathayana	1452	indel	insertion	insertion	TGAGAATTCTTAATTCATGAGTTGTAGGGAGGG	CTTATGTCACCACAAACAGAGACTAAA	56920
Ptrichocarpa	1452	indel	insertion	insertion	TGAGAATTCTTAATTCATGAGTTGTAGGGAGGG	CTTATGTCACCACAAACAGAGACTAAA	56920
[truncated: 1,136 more rows]
